# Supplementary material for: Dynamics of checkpoint receptors in γδ T cell subsets are associated with clinical response during anti-PD-1 immunotherapies
Source: EMBO Mol Med. 2025 Nov 27;18(1):91–119. doi: 10.1038/s44321-025-00338-9 (PMC12808275; doi:10.1038/s44321-025-00338-9)
Supplement: Supplementary file 3 — Dataset EV1 [file 44321_2025_338_MOESM3_ESM.xls]

## Sheet: Legend
Dataset EV1. Differentially expressed genes (DEGs).

## Sheet: DEG_patient groups_All cells
Differential gene expression in γδ T cells between patient groups.
Patient group	Gene	Average Log2 Fold Change	P value	Adjusted P value
Monotherapy_R_pre	MTRNR2L12	1.72745	0	0
Monotherapy_R_pre	MTRNR2L8	2.63909	0	0
Monotherapy_R_pre	RP11-290D2.6	2.04179	0	0
Monotherapy_R_pre	RASGEF1B	1.63348	0	0
Monotherapy_R_pre	RPS10	-0.636154	0	0
Monotherapy_R_pre	PLEKHA7	1.24409	0	0
Monotherapy_R_pre	GNLY	-0.616322	1.24748623008971e-313	0
Monotherapy_R_pre	MT-ND6	0.623715	1.36531e-258	2.97924e-254
Monotherapy_R_pre	PRF1	-0.552077	1.17966e-253	2.57413e-249
Monotherapy_R_pre	TRDV1	-0.762446	1.38528e-219	3.02282e-215
Monotherapy_R_pre	TRDV2	0.512218	2.29588e-190	5.00985e-186
Monotherapy_R_pre	ARPC1B	-0.51404	2.78649e-177	6.0804e-173
Monotherapy_R_pre	JUND	-0.556419	2.13445e-175	4.65759e-171
Monotherapy_R_pre	LIME1	-0.599888	7.71287e-114	1.68303e-109
Monotherapy_R_pre	NDUFA11	-0.690749	1.36451e-111	2.9775e-107
Monotherapy_R_pre	METRNL	-0.693426	1.39708e-109	3.04858e-105
Monotherapy_R_pre	ADRBK1	-0.520848	2.73273e-108	5.96309e-104
Monotherapy_R_pre	R3HDM2	-0.565988	3.15904e-99	6.89334e-95
Monotherapy_R_pre	ADAM8	-0.624698	1.33516e-98	2.91345e-94
Monotherapy_R_pre	JUNB	-0.537473	4.38503e-96	9.56857e-92
Monotherapy_R_pre	IFITM3	0.600142	5.81464e-94	1.26881e-89
Monotherapy_R_pre	TMEM259	-0.563953	8.86193e-94	1.93376e-89
Monotherapy_R_pre	DUSP1	-0.805261	8.86242e-94	1.93387e-89
Monotherapy_R_pre	TNFRSF1B	-0.519898	4.49735e-91	9.81366e-87
Monotherapy_R_pre	CREM	-0.715488	5.58302e-86	1.21827e-81
Monotherapy_R_pre	BLOC1S1	-0.52618	1.03613e-78	2.26095e-74
Monotherapy_R_pre	PZP	0.711829	2.68081e-78	5.84979e-74
Monotherapy_R_pre	ITGB1	-0.506882	3.98329e-76	8.69193e-72
Monotherapy_R_pre	IKZF2	-0.574589	6.74577e-74	1.472e-69
Monotherapy_R_pre	NR4A2	-0.566718	3.51491e-56	7.66988e-52
Monotherapy_R_pre	PPP1R15A	-0.577754	1.64283e-52	3.58482e-48
Monotherapy_R_pre	JUN	-0.576272	5.36832e-18	1.17142e-13
Monotherapy_R_pre	FOS	-0.7722	5.10518e-07	0.01114
Monotherapy_R_post	MTRNR2L12	1.70188	0	0
Monotherapy_R_post	MTRNR2L8	2.20827	0	0
Monotherapy_R_post	RP11-290D2.6	1.90738	0	0
Monotherapy_R_post	RASGEF1B	1.57666	0	0
Monotherapy_R_post	DUSP1	-1.21231	0	0
Monotherapy_R_post	JUND	-0.729646	0	0
Monotherapy_R_post	JUNB	-0.888341	0	0
Monotherapy_R_post	GNLY	-0.672931	0	0
Monotherapy_R_post	GIMAP7	0.654668	1.58101006669199e-322	3.44992206652859e-318
Monotherapy_R_post	MT-ND6	0.695721	1.73701e-307	3.79033e-303
Monotherapy_R_post	ZFP36	-0.712794	3.17191e-304	6.92142e-300
Monotherapy_R_post	CXCR4	-0.654753	1.23367e-298	2.69198e-294
Monotherapy_R_post	PLEKHA7	1.03521	1.39236e-273	3.03826e-269
Monotherapy_R_post	PIK3R1	-0.551764	9.73214e-256	2.12365e-251
Monotherapy_R_post	TRDV2	0.541581	1.03575e-199	2.26011e-195
Monotherapy_R_post	DUSP2	-0.575017	1.21348e-192	2.64794e-188
Monotherapy_R_post	GIMAP4	0.573808	3.73128e-180	8.14202e-176
Monotherapy_R_post	RBM38	-0.698579	1.67047e-178	3.64513e-174
Monotherapy_R_post	METRNL	-0.803989	1.46798e-169	3.20329e-165
Monotherapy_R_post	TRDV1	-0.539125	5.78282e-160	1.26187e-155
Monotherapy_R_post	BTG2	-0.724177	1.70797e-157	3.72696e-153
Monotherapy_R_post	NR4A2	-0.898248	2.92194e-157	6.37595e-153
Monotherapy_R_post	TNFAIP3	-0.584441	3.7271e-154	8.1329e-150
Monotherapy_R_post	CREM	-0.871739	9.57042e-136	2.08836e-131
Monotherapy_R_post	THEMIS	0.774507	5.22099e-126	1.13927e-121
Monotherapy_R_post	JUN	-0.911187	1.70459e-118	3.71959e-114
Monotherapy_R_post	TAGAP	0.536401	2.34726e-117	5.12195e-113
Monotherapy_R_post	PPP1R15A	-0.832362	3.37445e-116	7.36339e-112
Monotherapy_R_post	FOS	-1.15723	4.71771e-97	1.02945e-92
Monotherapy_R_post	TSPYL2	-0.783968	5.01484e-96	1.09429e-91
Monotherapy_R_post	LIME1	-0.51491	7.3522e-93	1.60432e-88
Monotherapy_R_post	TMEM259	-0.521955	1.45894e-89	3.18356e-85
Monotherapy_R_post	PZP	0.73585	7.6208e-89	1.66293e-84
Monotherapy_R_post	CX3CR1	0.601927	1.38166e-82	3.01492e-78
Monotherapy_R_post	IDI1	-0.519622	8.83805e-82	1.92855e-77
Monotherapy_R_post	TUBA4A	-0.512184	4.37471e-80	9.54605e-76
Monotherapy_R_post	NDUFA11	-0.533436	4.99938e-74	1.09092e-69
Monotherapy_R_post	CBX4	-0.522892	4.6329e-69	1.01095e-64
Monotherapy_R_post	KLRC1	0.5336	2.12527e-64	4.63755e-60
Monotherapy_R_post	IFITM3	0.519962	1.43328e-61	3.12757e-57
Monotherapy_R_post	TRGC1	0.528981	1.2633e-46	2.75664e-42
Monotherapy_NR_pre	MTRNR2L12	1.31701	0	0
Monotherapy_NR_pre	KIR2DL1	1.716	0	0
Monotherapy_NR_pre	TRDV1	0.589011	1.7636e-197	3.84836e-193
Monotherapy_NR_pre	TIGIT	0.846803	9.34085e-194	2.03827e-189
Monotherapy_NR_pre	DUSP2	-0.584914	2.31381e-159	5.04896e-155
Monotherapy_NR_pre	CMC1	0.607349	8.06211e-159	1.75923e-154
Monotherapy_NR_pre	RPS26	0.593953	2.05176e-123	4.47714e-119
Monotherapy_NR_pre	PLEKHA7	0.850693	9.52342e-117	2.0781e-112
Monotherapy_NR_pre	KIR3DL1	0.708435	8.83126e-116	1.92707e-111
Monotherapy_NR_pre	IL7R	-0.523153	1.79498e-101	3.91682e-97
Monotherapy_NR_pre	CD55	-0.769964	2.23728e-89	4.88197e-85
Monotherapy_NR_pre	TYROBP	0.53648	5.58359e-71	1.2184e-66
Monotherapy_NR_pre	ERN1	-0.622755	1.32898e-69	2.89996e-65
Monotherapy_NR_pre	FKBP5	-0.8274	1.90914e-63	4.16593e-59
Monotherapy_NR_pre	STAT1	-0.676825	1.21514e-53	2.65156e-49
Monotherapy_NR_pre	SPON2	-0.652556	6.25201e-53	1.36425e-48
Monotherapy_NR_pre	PLCB1	-0.635126	6.62749e-51	1.44619e-46
Monotherapy_NR_pre	TMEM259	-0.543986	1.98661e-39	4.33499e-35
Monotherapy_NR_pre	AIM1	-0.530803	3.36372e-31	7.33997e-27
Monotherapy_NR_pre	FOS	-0.555053	4.67107e-16	1.01927e-11
Monotherapy_NR_pre	DUSP1	-0.547082	1.74241e-09	3.80212e-05
Monotherapy_NR_post	KIR2DL1	1.77234	0	0
Monotherapy_NR_post	MTRNR2L12	0.881702	3.78155e-232	8.25172e-228
Monotherapy_NR_post	TIGIT	0.733537	5.09588e-191	1.11197e-186
Monotherapy_NR_post	MT-ATP8	0.556616	1.46296e-165	3.19233e-161
Monotherapy_NR_post	SAMSN1	0.688901	3.17387e-124	6.9257e-120
Monotherapy_NR_post	KIR3DL1	0.675657	1.5855e-104	3.45972e-100
Monotherapy_NR_post	TYROBP	0.524885	3.43897e-93	7.50419e-89
Monotherapy_NR_post	PLEKHA7	0.62859	9.07881e-76	1.98109e-71
Monotherapy_NR_post	SLA2	0.500995	3.58035e-72	7.81269e-68
Monotherapy_NR_post	MT2A	-0.512566	1.02389e-71	2.23423e-67
Monotherapy_NR_post	JUN	-0.670864	3.31574e-17	7.23529e-13
Monotherapy_NR_post	DUSP1	-0.532769	7.19962e-08	0.00157103
Combination-therapy_R_pre	MTRNR2L12	-6.42648	0	0
Combination-therapy_R_pre	FOS	-2.58637	0	0
Combination-therapy_R_pre	IGLV2-14	1.84839	0	0
Combination-therapy_R_pre	FTH1	-0.642594	0	0
Combination-therapy_R_pre	EIF1	-0.500699	0	0
Combination-therapy_R_pre	PTPRCAP	0.673706	3.91102365247931e-320	8.5342447120751e-316
Combination-therapy_R_pre	GIMAP4	0.763737	0	4.83597e-305
Combination-therapy_R_pre	SYNGR1	1.27347	2.24463e-294	4.898e-290
Combination-therapy_R_pre	GIMAP7	0.745556	5.6791e-292	1.23924e-287
Combination-therapy_R_pre	ZFP36	-0.931795	2.28123e-268	4.97788e-264
Combination-therapy_R_pre	TRG-AS1	0.839874	2.80011e-267	6.11012e-263
Combination-therapy_R_pre	CX3CR1	0.909584	3.40662e-260	7.43358e-256
Combination-therapy_R_pre	JUNB	-0.923895	8.37308e-257	1.82709e-252
Combination-therapy_R_pre	AOAH	0.612967	1.26358e-253	2.75725e-249
Combination-therapy_R_pre	JUN	-1.56809	4.77372e-249	1.04167e-244
Combination-therapy_R_pre	DUSP1	-1.44986	1.28331e-242	2.80031e-238
Combination-therapy_R_pre	FAM65B	0.580174	2.02257e-220	4.41346e-216
Combination-therapy_R_pre	NFKBIA	-1.11657	9.90762e-197	2.16194e-192
Combination-therapy_R_pre	RP11-81H14.2	0.948486	6.83729e-195	1.49197e-190
Combination-therapy_R_pre	HLA-DRB5	0.987138	3.55672e-174	7.76112e-170
Combination-therapy_R_pre	PYHIN1	0.54418	6.26941e-172	1.36805e-167
Combination-therapy_R_pre	JUND	-0.697399	4.10398e-169	8.9553e-165
Combination-therapy_R_pre	TIGIT	0.656157	3.58661e-166	7.82633e-162
Combination-therapy_R_pre	ZFP36L2	-0.511768	9.22475e-166	2.01293e-161
Combination-therapy_R_pre	ARHGEF3	0.658918	1.07969e-162	2.356e-158
Combination-therapy_R_pre	NEAT1	0.594203	1.57587e-154	3.4387e-150
Combination-therapy_R_pre	TSC22D3	-0.534753	2.17363e-152	4.74307e-148
Combination-therapy_R_pre	GBP1	0.867052	1.76217e-150	3.84524e-146
Combination-therapy_R_pre	GBP5	0.680807	3.98879e-148	8.70393e-144
Combination-therapy_R_pre	KIR2DL3	0.649999	5.06378e-146	1.10497e-141
Combination-therapy_R_pre	APOBEC3G	0.539104	1.27428e-140	2.7806e-136
Combination-therapy_R_pre	AC092580.4	0.578703	3.64631e-139	7.9566e-135
Combination-therapy_R_pre	BLOC1S1	0.605706	5.94091e-139	1.29637e-134
Combination-therapy_R_pre	PDGFD	0.740211	4.91793e-133	1.07314e-128
Combination-therapy_R_pre	STAT1	0.666251	2.85867e-128	6.23791e-124
Combination-therapy_R_pre	TRDV1	0.672191	3.0705e-127	6.70014e-123
Combination-therapy_R_pre	DENND2D	0.569663	3.09727e-127	6.75856e-123
Combination-therapy_R_pre	S1PR1	0.659077	1.02734e-120	2.24176e-116
Combination-therapy_R_pre	ACAA2	0.727029	3.41276e-120	7.44697e-116
Combination-therapy_R_pre	JAKMIP2	0.712098	1.66095e-119	3.62437e-115
Combination-therapy_R_pre	ARHGAP25	0.524957	2.10209e-118	4.58696e-114
Combination-therapy_R_pre	TOX	0.621125	5.5179e-116	1.20406e-111
Combination-therapy_R_pre	LINC00861	0.536423	3.11535e-114	6.79801e-110
Combination-therapy_R_pre	PCED1B	0.629664	1.44391e-113	3.15075e-109
Combination-therapy_R_pre	RUNX1	0.545849	1.61699e-112	3.52844e-108
Combination-therapy_R_pre	RP5-1171I10.5	0.546049	7.04792e-112	1.53793e-107
Combination-therapy_R_pre	S1PR4	0.505382	4.43096e-110	9.66879e-106
Combination-therapy_R_pre	GBP2	0.526022	1.07534e-109	2.34651e-105
Combination-therapy_R_pre	ST6GAL1	0.651115	1.45877e-107	3.18317e-103
Combination-therapy_R_pre	DGKD	0.565179	1.53542e-106	3.35045e-102
Combination-therapy_R_pre	DYNLL1	0.533954	7.47275e-106	1.63063e-101
Combination-therapy_R_pre	NDUFA11	0.522578	7.25124e-102	1.58229e-97
Combination-therapy_R_pre	CH507-513H4.1	0.726867	5.48415e-98	1.1967e-93
Combination-therapy_R_pre	TCIRG1	0.510366	6.66213e-94	1.45374e-89
Combination-therapy_R_pre	SAMD9L	0.583013	5.01593e-90	1.09453e-85
Combination-therapy_R_pre	ECH1	0.55213	2.24082e-88	4.88969e-84
Combination-therapy_R_pre	DDIT4	-0.70767	3.41605e-88	7.45417e-84
Combination-therapy_R_pre	GLCCI1	0.545327	5.17274e-87	1.12874e-82
Combination-therapy_R_pre	CHURC1	0.50265	6.0536e-86	1.32096e-81
Combination-therapy_R_pre	TYROBP	-0.88421	9.26905e-86	2.0226e-81
Combination-therapy_R_pre	USP28	0.514478	1.10087e-84	2.40221e-80
Combination-therapy_R_pre	SDHD	0.514521	1.72094e-77	3.75526e-73
Combination-therapy_R_pre	RPS26	-0.648149	5.77869e-75	1.26097e-70
Combination-therapy_R_pre	ADGRG5	0.524154	2.31372e-70	5.04876e-66
Combination-therapy_R_pre	PAM	0.557081	7.09855e-68	1.54897e-63
Combination-therapy_R_pre	TNFAIP3	-0.667631	1.07814e-64	2.3526e-60
Combination-therapy_R_pre	DNAJB1	-0.590978	2.07652e-63	4.53116e-59
Combination-therapy_R_pre	CD69	-0.575432	3.24691e-63	7.08509e-59
Combination-therapy_R_pre	MT-ND6	-0.559186	1.71536e-59	3.74309e-55
Combination-therapy_R_pre	THEMIS	0.648996	7.15303e-59	1.56086e-54
Combination-therapy_R_pre	NR4A2	-0.833212	5.51578e-57	1.2036e-52
Combination-therapy_R_pre	PPP1R15A	-1.02366	1.69068e-55	3.68923e-51
Combination-therapy_R_pre	IER2	-0.528332	5.11889e-45	1.11699e-40
Combination-therapy_R_pre	RBM38	-0.510807	9.10953e-38	1.98779e-33
Combination-therapy_R_pre	GADD45B	-0.584565	4.26754e-33	9.3122e-29
Combination-therapy_R_pre	SBDS	-0.563819	3.65944e-28	7.98527e-24
Combination-therapy_R_pre	BTG2	-0.519359	1.34119e-19	2.92662e-15
Combination-therapy_R_pre	GZMK	-0.531003	2.14686e-17	4.68466e-13
Combination-therapy_R_post	STAT1	1.04959	0	0
Combination-therapy_R_post	MTRNR2L12	-6.19594	0	0
Combination-therapy_R_post	HLA-DRB5	1.26556	0	0
Combination-therapy_R_post	PRF1	0.576728	5.67547e-288	1.23844e-283
Combination-therapy_R_post	BHLHE40	0.900623	4.56236e-259	9.95552e-255
Combination-therapy_R_post	GBP5	0.807101	2.53107e-257	5.52305e-253
Combination-therapy_R_post	IRF1	0.589784	1.01765e-254	2.22062e-250
Combination-therapy_R_post	RPS26	-0.982748	1.13938e-218	2.48624e-214
Combination-therapy_R_post	RPS4Y1	-0.764734	8.87291e-205	1.93616e-200
Combination-therapy_R_post	PTPRCAP	0.515705	2.55293e-203	5.57075e-199
Combination-therapy_R_post	GBP1	0.978731	4.5902e-194	1.00163e-189
Combination-therapy_R_post	NEAT1	0.683306	1.09253e-193	2.38401e-189
Combination-therapy_R_post	CCL3	1.18251	8.11727e-189	1.77127e-184
Combination-therapy_R_post	ZFP36L2	-0.50365	3.43953e-181	7.50541e-177
Combination-therapy_R_post	TRGV4	0.885601	4.81869e-181	1.05149e-176
Combination-therapy_R_post	KIR2DL3	0.703143	3.62203e-177	7.90364e-173
Combination-therapy_R_post	FCRL6	0.55458	1.90825e-171	4.164e-167
Combination-therapy_R_post	GZMB	0.575711	1.74494e-169	3.80764e-165
Combination-therapy_R_post	PIM1	0.745054	1.43404e-159	3.12923e-155
Combination-therapy_R_post	JAK3	0.800985	4.11989e-157	8.99e-153
Combination-therapy_R_post	GPRIN3	0.692155	7.64313e-153	1.66781e-148
Combination-therapy_R_post	TRDV1	0.672094	2.41471e-133	5.26914e-129
Combination-therapy_R_post	LINC-PINT	0.660535	3.18863e-129	6.95791e-125
Combination-therapy_R_post	STAT3	0.552919	1.50755e-125	3.28962e-121
Combination-therapy_R_post	TRGV9	-0.627299	1.11949e-123	2.44283e-119
Combination-therapy_R_post	AC090498.1	-0.579041	2.36698e-123	5.16498e-119
Combination-therapy_R_post	TYROBP	-1.07622	7.72482e-121	1.68563e-116
Combination-therapy_R_post	BLOC1S1	0.568381	7.75663e-121	1.69258e-116
Combination-therapy_R_post	TIGIT	0.555194	1.68055e-118	3.66712e-114
Combination-therapy_R_post	NFIL3	0.766935	8.34629e-118	1.82124e-113
Combination-therapy_R_post	ITGB1	0.506881	4.0636e-116	8.86719e-112
Combination-therapy_R_post	TRDV2	-0.541133	1.79929e-113	3.92622e-109
Combination-therapy_R_post	PDGFD	0.618902	9.59453e-109	2.09362e-104
Combination-therapy_R_post	IDI1	0.533862	5.11937e-108	1.1171e-103
Combination-therapy_R_post	NDUFA13	0.58175	1.64387e-107	3.58709e-103
Combination-therapy_R_post	NDUFA11	0.555028	1.97116e-107	4.30126e-103
Combination-therapy_R_post	PPP1R16B	0.549933	9.28937e-107	2.02703e-102
Combination-therapy_R_post	TRG-AS1	0.500091	1.68795e-102	3.68327e-98
Combination-therapy_R_post	APOL6	0.562469	1.2777e-101	2.78807e-97
Combination-therapy_R_post	COTL1	0.770821	8.39134e-99	1.83108e-94
Combination-therapy_R_post	GBP2	0.500562	1.35256e-97	2.95143e-93
Combination-therapy_R_post	SLA2	0.625793	9.07215e-93	1.97963e-88
Combination-therapy_R_post	GBP4	0.548921	1.34588e-90	2.93686e-86
Combination-therapy_R_post	EIF4G3	0.523546	2.71713e-88	5.92905e-84
Combination-therapy_R_post	XAF1	0.51709	3.87021e-88	8.44519e-84
Combination-therapy_R_post	RP11-291B21.2	0.629376	1.03432e-81	2.25698e-77
Combination-therapy_R_post	NOSIP	-0.919701	1.66848e-81	3.64078e-77
Combination-therapy_R_post	KLF6	0.506614	3.77481e-80	8.237e-76
Combination-therapy_R_post	SPPL2A	0.502438	4.59481e-80	1.00263e-75
Combination-therapy_R_post	YES1	0.56745	1.03781e-79	2.2646e-75
Combination-therapy_R_post	CH507-513H4.1	0.681004	8.26429e-75	1.80335e-70
Combination-therapy_R_post	ZBP1	0.502039	2.19022e-71	4.77929e-67
Combination-therapy_R_post	SLC2A3	0.555284	1.77421e-65	3.8715e-61
Combination-therapy_R_post	CREM	0.539182	5.1909e-63	1.13271e-58
Combination-therapy_R_post	SIPA1L1	0.642792	4.99727e-62	1.09045e-57
Combination-therapy_R_post	MT-ND6	-0.577838	1.51301e-58	3.30154e-54
Combination-therapy_R_post	GZMK	-0.921066	3.52524e-57	7.69243e-53
Combination-therapy_R_post	JUN	-0.661917	9.43635e-42	2.05911e-37
Combination-therapy_R_post	CCL4	0.53745	1.27022e-38	2.77175e-34
Combination-therapy_R_post	LTB	-0.612132	1.36974e-23	2.98891e-19
Combination-therapy_NR_pre	MTRNR2L12	-6.45474	0	0
Combination-therapy_NR_pre	RPS10	1.02363	0	0
Combination-therapy_NR_pre	SELL	0.754782	0	0
Combination-therapy_NR_pre	CAMK4	1.0712	0	0
Combination-therapy_NR_pre	MT-ATP8	-0.945716	0	0
Combination-therapy_NR_pre	RPL36A	0.558347	0	0
Combination-therapy_NR_pre	CD74	-0.820137	0	0
Combination-therapy_NR_pre	RPS26	-1.36559	0	0
Combination-therapy_NR_pre	RPL26	0.567972	0	0
Combination-therapy_NR_pre	EIF1	-0.50766	0	0
Combination-therapy_NR_pre	IL7R	0.692662	1.28457067918724e-321	2.80306167905448e-317
Combination-therapy_NR_pre	S1PR1	0.857864	2.87328e-308	6.26979e-304
Combination-therapy_NR_pre	FAM65B	0.559852	1.24052e-295	2.70695e-291
Combination-therapy_NR_pre	ZFP36	-0.756443	1.11751e-257	2.43852e-253
Combination-therapy_NR_pre	CD69	-0.777097	3.57342e-234	7.79756e-230
Combination-therapy_NR_pre	KLRB1	-0.575249	1.6975e-230	3.70411e-226
Combination-therapy_NR_pre	AC090498.1	-0.550857	1.05021e-222	2.29167e-218
Combination-therapy_NR_pre	FOS	-1.61491	3.53086e-218	7.70468e-214
Combination-therapy_NR_pre	NDUFA11	0.755933	8.16028e-211	1.78065e-206
Combination-therapy_NR_pre	GZMB	-0.566463	6.17445e-207	1.34733e-202
Combination-therapy_NR_pre	S1PR4	0.656213	8.87054e-201	1.93564e-196
Combination-therapy_NR_pre	TC2N	0.548831	2.96838e-196	6.4773e-192
Combination-therapy_NR_pre	TCF7	0.697419	4.84937e-186	1.05818e-181
Combination-therapy_NR_pre	CLDND1	0.838622	1.42925e-185	3.11877e-181
Combination-therapy_NR_pre	VAMP2	0.543045	4.1356e-180	9.02429e-176
Combination-therapy_NR_pre	ITGB1	0.73178	5.24859e-173	1.1453e-168
Combination-therapy_NR_pre	CALR	-0.569257	4.72407e-162	1.03084e-157
Combination-therapy_NR_pre	ST6GAL1	0.725109	1.52867e-148	3.33571e-144
Combination-therapy_NR_pre	AKT3	0.609387	4.42537e-145	9.6566e-141
Combination-therapy_NR_pre	DNAJB1	-0.616118	7.74248e-145	1.68949e-140
Combination-therapy_NR_pre	HLA-DRB1	-0.778381	2.19663e-143	4.79326e-139
Combination-therapy_NR_pre	TMEM2	-0.707991	8.96921e-139	1.95717e-134
Combination-therapy_NR_pre	CDC14A	0.663089	1.07896e-136	2.35439e-132
Combination-therapy_NR_pre	NFKBIA	-0.729261	2.8263e-127	6.16728e-123
Combination-therapy_NR_pre	CDC42EP3	0.537318	1.1866e-120	2.58928e-116
Combination-therapy_NR_pre	PLCB1	0.545098	3.5277e-117	7.6978e-113
Combination-therapy_NR_pre	CEBPD	0.631157	1.03517e-114	2.25885e-110
Combination-therapy_NR_pre	PIM1	0.598794	6.05197e-113	1.3206e-108
Combination-therapy_NR_pre	CASK	0.558357	8.81516e-112	1.92356e-107
Combination-therapy_NR_pre	JUN	-0.94269	3.01919e-110	6.58818e-106
Combination-therapy_NR_pre	SNRPN	0.528384	6.18106e-105	1.34877e-100
Combination-therapy_NR_pre	LGALS1	-0.627564	6.70685e-102	1.4635e-97
Combination-therapy_NR_pre	CKLF	0.535825	2.08411e-100	4.54773e-96
Combination-therapy_NR_pre	PRDM1	-0.596976	4.9111e-93	1.07165e-88
Combination-therapy_NR_pre	DUSP1	-0.812618	1.77898e-73	3.88192e-69
Combination-therapy_NR_pre	HIST1H1C	-0.656732	6.01283e-70	1.31206e-65
Combination-therapy_NR_pre	SBDS	-0.550887	3.88419e-69	8.47569e-65
Combination-therapy_NR_pre	CCNH	-0.578882	3.84467e-66	8.38946e-62
Combination-therapy_NR_pre	LYST	-0.513098	2.5661e-60	5.5995e-56
Combination-therapy_NR_pre	NR4A2	-0.712215	3.33287e-58	7.27266e-54
Combination-therapy_NR_pre	KDELR2	-0.502351	4.04529e-37	8.82722e-33
Combination-therapy_NR_pre	PPP1R15A	-0.542288	2.26288e-25	4.93783e-21
Combination-therapy_NR_post	FKBP5	1.75165	0	0
Combination-therapy_NR_post	SMAP2	0.977467	0	0
Combination-therapy_NR_post	MTRNR2L12	-6.33399	0	0
Combination-therapy_NR_post	RPS10	0.68267	0	0
Combination-therapy_NR_post	PRDM1	0.82277	0	0
Combination-therapy_NR_post	DDIT4	0.676639	0	0
Combination-therapy_NR_post	AREG	2.16057	0	0
Combination-therapy_NR_post	HERPUD1	0.738829	0	0
Combination-therapy_NR_post	ISG20	0.637586	0	0
Combination-therapy_NR_post	CD55	0.770037	0	0
Combination-therapy_NR_post	ARPC1B	0.564898	0	0
Combination-therapy_NR_post	SYTL3	0.672877	0	0
Combination-therapy_NR_post	TNFAIP3	0.585527	0	0
Combination-therapy_NR_post	MT2A	0.777642	0	0
Combination-therapy_NR_post	RP11-291B21.2	1.10425	0	0
Combination-therapy_NR_post	NFIL3	1.25184	0	0
Combination-therapy_NR_post	SOCS1	1.31884	0	0
Combination-therapy_NR_post	CCND3	0.542513	0	0
Combination-therapy_NR_post	MT-ATP8	-0.913869	0	0
Combination-therapy_NR_post	PRF1	0.516546	0	0
Combination-therapy_NR_post	RPS26	-1.28035	0	0
Combination-therapy_NR_post	TXNIP	0.542827	0	0
Combination-therapy_NR_post	PARP8	0.566343	2.42092166462211e-321	5.2826931643719e-317
Combination-therapy_NR_post	GPATCH8	0.772321	2.07276500777399e-312	4.52298e-308
Combination-therapy_NR_post	FAM129A	0.821089	8.59959e-302	1.87652e-297
Combination-therapy_NR_post	TMEM2	0.719108	1.16794e-301	2.54856e-297
Combination-therapy_NR_post	PIK3IP1	0.784686	9.80343e-300	2.13921e-295
Combination-therapy_NR_post	AC090498.1	-0.672268	5.21007e-296	1.13689e-291
Combination-therapy_NR_post	KLF13	0.610661	3.23281e-269	7.05431e-265
Combination-therapy_NR_post	AIM1	0.848357	3.53607e-265	7.71606e-261
Combination-therapy_NR_post	KIR2DL3	1.03496	9.28315e-263	2.02568e-258
Combination-therapy_NR_post	TSPAN5	0.973538	8.11384e-256	1.77052e-251
Combination-therapy_NR_post	CELF2	0.548841	6.26768e-254	1.36767e-249
Combination-therapy_NR_post	KLRB1	-0.594101	1.21306e-242	2.64703e-238
Combination-therapy_NR_post	SMCHD1	0.50225	2.79032e-241	6.08876e-237
Combination-therapy_NR_post	STAT1	0.64141	7.39485e-239	1.61363e-234
Combination-therapy_NR_post	HLA-DRB1	0.714762	5.09269e-230	1.11128e-225
Combination-therapy_NR_post	RAP1GDS1	0.705119	9.61155e-224	2.09734e-219
Combination-therapy_NR_post	NDUFA11	0.704569	2.25377e-223	4.91795e-219
Combination-therapy_NR_post	SLA	0.801147	1.36562e-220	2.97991e-216
Combination-therapy_NR_post	JAK3	0.850997	7.42033e-209	1.61919e-204
Combination-therapy_NR_post	TXK	0.900311	3.08163e-204	6.72443e-200
Combination-therapy_NR_post	TAGLN2	-0.531346	1.07339e-199	2.34223e-195
Combination-therapy_NR_post	DIP2A	0.649057	1.83275e-192	3.99925e-188
Combination-therapy_NR_post	KIF13B	0.788659	1.04045e-185	2.27038e-181
Combination-therapy_NR_post	GLUL	0.789016	3.80631e-184	8.30574e-180
Combination-therapy_NR_post	TOB1	0.876004	8.79263e-184	1.91864e-179
Combination-therapy_NR_post	SPON2	0.666117	1.35882e-168	2.96508e-164
Combination-therapy_NR_post	CAMK4	0.644507	4.06532e-166	8.87095e-162
Combination-therapy_NR_post	HSH2D	0.70063	5.08853e-150	1.11037e-145
Combination-therapy_NR_post	CNOT6L	0.529855	3.09121e-147	6.74533e-143
Combination-therapy_NR_post	BLOC1S1	0.599627	9.94997e-146	2.17118e-141
Combination-therapy_NR_post	TRGV9	-0.513779	2.38428e-141	5.20274e-137
Combination-therapy_NR_post	CLIC3	0.639752	3.38776e-135	7.39243e-131
Combination-therapy_NR_post	ITGB1	0.585145	9.9886e-133	2.17961e-128
Combination-therapy_NR_post	LPGAT1	0.592517	2.93749e-131	6.40989e-127
Combination-therapy_NR_post	GIMAP7	-0.593994	3.06168e-131	6.68089e-127
Combination-therapy_NR_post	PIM3	0.576012	8.97364e-128	1.95814e-123
Combination-therapy_NR_post	NDUFA13	0.594699	1.19495e-125	2.60749e-121
Combination-therapy_NR_post	TRERF1	0.586301	3.11583e-118	6.79906e-114
Combination-therapy_NR_post	PDZD8	0.578271	1.94212e-117	4.23791e-113
Combination-therapy_NR_post	MAML2	0.566679	4.71175e-103	1.02815e-98
Combination-therapy_NR_post	MT-ND6	-0.57829	9.11423e-97	1.98882e-92
Combination-therapy_NR_post	MSL2	0.524437	6.16998e-93	1.34635e-88
Combination-therapy_NR_post	ALOX5AP	-0.614202	1.66486e-92	3.63288e-88
Combination-therapy_NR_post	GIMAP4	-0.557736	1.02056e-85	2.22697e-81
Combination-therapy_NR_post	GADD45B	-0.63705	7.90235e-80	1.72437e-75
Combination-therapy_NR_post	TSPYL2	0.511938	8.11527e-72	1.77083e-67
Combination-therapy_NR_post	CDKN2D	-0.509786	7.55608e-67	1.64881e-62
Combination-therapy_NR_post	LINC00861	-0.653821	4.785e-64	1.04413e-59
Combination-therapy_NR_post	TRAC	-0.574578	2.28471e-60	4.98546e-56
Combination-therapy_NR_post	JUN	-0.848111	1.6196e-51	3.53412e-47
Combination-therapy_NR_post	KIR3DL1	0.598483	3.11974e-46	6.80759e-42
Combination-therapy_NR_post	CX3CR1	-0.570615	2.74003e-36	5.97902e-32
Combination-therapy_NR_post	MRPS6	-0.521851	3.37625e-32	7.36732e-28
Combination-therapy_NR_post	FOS	-1.16835	9.41965e-20	2.05546e-15
Healthy donor	GIMAP7	-1.11586	0	0
Healthy donor	MTRNR2L12	-6.90728	0	0
Healthy donor	PLEK	-0.857067	0	0
Healthy donor	HIST1H4C	-0.837683	0	0
Healthy donor	CD2	-1.00654	0	0
Healthy donor	AOAH	-0.76265	0	0
Healthy donor	AC092580.4	-1.24091	0	0
Healthy donor	NDUFA3	-0.89971	0	0
Healthy donor	RNF213	-0.700616	0	0
Healthy donor	GIMAP4	-0.846949	0	0
Healthy donor	PYHIN1	-0.723902	0	0
Healthy donor	ARPC1B	-0.811653	0	0
Healthy donor	ATP5I	-0.934344	0	0
Healthy donor	RPS10	-1.14129	0	0
Healthy donor	TRDC	-0.930665	0	0
Healthy donor	FOS	2.58481	0	0
Healthy donor	UCP2	-0.57686	0	0
Healthy donor	ATP5J2	-0.637242	0	0
Healthy donor	HLA-DPB1	-0.577004	0	0
Healthy donor	MBP	-0.542133	0	0
Healthy donor	S100A11	-0.752808	0	0
Healthy donor	PRKACB	-0.76622	0	0
Healthy donor	RPL36A	-0.641982	0	0
Healthy donor	CX3CR1	-1.44319	0	0
Healthy donor	MT-ND3	-0.814278	0	0
Healthy donor	PTPRCAP	-0.69354	0	0
Healthy donor	JUN	2.17951	0	0
Healthy donor	PRF1	-0.746455	0	0
Healthy donor	FKBP5	-1.32565	0	0
Healthy donor	CSRNP1	2.28277	0	0
Healthy donor	BLOC1S1	-1.00949	0	0
Healthy donor	NR4A2	1.49236	0	0
Healthy donor	KLRD1	-0.513632	0	0
Healthy donor	NDUFB1	-1.01994	0	0
Healthy donor	PPP1R15A	1.66303	0	0
Healthy donor	DUSP1	1.98	0	0
Healthy donor	ATP5E	-0.641023	0	0
Healthy donor	SERTAD1	1.80907	0	0
Healthy donor	RBM38	1.07274	0	0
Healthy donor	UBE2S	1.46297	0	0
Healthy donor	GADD45B	1.21527	0	0
Healthy donor	ZNF331	1.24589	0	0
Healthy donor	RPS29	-0.765631	0	0
Healthy donor	DNAJB1	0.953689	0	0
Healthy donor	CD69	0.972101	0	0
Healthy donor	JUND	1.37714	0	0
Healthy donor	JUNB	1.32373	0	0
Healthy donor	IER2	1.12314	0	0
Healthy donor	ZFP36	1.18532	0	0
Healthy donor	NFKBIA	1.21852	0	0
Healthy donor	DUSP2	0.901012	0	0
Healthy donor	TXNIP	-0.727931	0	0
Healthy donor	RPS26	0.626245	0	0
Healthy donor	CXCR4	0.707944	0	0
Healthy donor	SRSF7	0.6876	0	0
Healthy donor	FTH1	0.840079	0	0
Healthy donor	EIF1	0.750508	0	0
Healthy donor	FAM65B	-0.597274	4.62697259885779e-316	1.00965169079676e-311
Healthy donor	SLFN5	-0.782871	7.74476729475907e-314	0
Healthy donor	ITGB1	-0.798719	4.61297875812075e-311	1.0066e-306
Healthy donor	TAGAP	-0.715352	1.31256160014739e-310	2.86414e-306
Healthy donor	NDUFA11	-0.92812	4.40797e-307	9.61864e-303
Healthy donor	CELF2	-0.575387	2.4147e-299	5.26913e-295
Healthy donor	UQCR10	-0.544023	2.8678e-291	6.25784e-287
Healthy donor	RABGAP1L	-0.618242	3.38133e-291	7.37841e-287
Healthy donor	FCRL6	-0.578091	4.00499e-287	8.73929e-283
Healthy donor	DOCK8	-0.654518	1.9699e-286	4.29853e-282
Healthy donor	SELK	0.78244	7.02386e-286	1.53268e-281
Healthy donor	SYNE1	-0.533637	1.70637e-285	3.72347e-281
Healthy donor	ARHGEF3	-0.790667	4.01446e-282	8.75995e-278
Healthy donor	ZEB2	-0.580942	4.42076e-280	9.64655e-276
Healthy donor	ATM	-0.583442	8.14565e-279	1.77746e-274
Healthy donor	TRAC	-0.727839	1.10671e-277	2.41495e-273
Healthy donor	FOSB	1.56424	7.14658e-277	1.55946e-272
Healthy donor	USMG5	-0.534414	2.83921e-274	6.19543e-270
Healthy donor	KIAA1551	-0.555103	1.32799e-272	2.89781e-268
Healthy donor	ACTR3	-0.513923	1.68943e-270	3.6865e-266
Healthy donor	SAMHD1	-0.548321	1.14101e-267	2.48981e-263
Healthy donor	PIK3R1	0.504109	9.73645e-265	2.12459e-260
Healthy donor	CTSC	-0.51283	1.39233e-263	3.03821e-259
Healthy donor	POLR2L	-0.526021	2.10726e-260	4.59826e-256
Healthy donor	PET100	-0.646113	8.60605e-257	1.87793e-252
Healthy donor	IKZF3	-0.643912	1.33456e-253	2.91213e-249
Healthy donor	IFI16	-0.637877	1.78523e-252	3.89555e-248
Healthy donor	STAT1	-0.728598	6.12126e-250	1.33572e-245
Healthy donor	IKZF2	-0.820008	7.31022e-250	1.59516e-245
Healthy donor	EIF5A	0.598646	1.22334e-248	2.66945e-244
Healthy donor	IQGAP2	-0.518176	4.86465e-247	1.06152e-242
Healthy donor	CREM	1.06811	1.03352e-245	2.25525e-241
Healthy donor	NEAT1	-0.618758	1.07263e-242	2.34059e-238
Healthy donor	VPS13C	-0.524282	2.02905e-242	4.42758e-238
Healthy donor	PMAIP1	1.30396	1.13261e-237	2.47147e-233
Healthy donor	LBH	-0.518576	2.15322e-237	4.69853e-233
Healthy donor	ADAM10	-0.665827	6.40431e-236	1.39748e-231
Healthy donor	MT-ND6	-0.627404	9.04812e-236	1.97439e-231
Healthy donor	HNRNPA0	0.608848	2.73599e-235	5.9702e-231
Healthy donor	SYNRG	-0.634166	6.42265e-233	1.40149e-228
Healthy donor	DPYD	-0.597773	7.24744e-230	1.58146e-225
Healthy donor	ROMO1	-0.621725	5.47379e-228	1.19444e-223
Healthy donor	HLA-DRB1	-0.615837	6.4191e-228	1.40071e-223
Healthy donor	TAOK3	-0.548375	2.01482e-225	4.39653e-221
Healthy donor	PTPN6	-0.645377	3.85356e-225	8.40886e-221
Healthy donor	ZRANB2	-0.543754	5.3322e-224	1.16354e-219
Healthy donor	KLF12	-0.589998	8.08819e-218	1.76492e-213
Healthy donor	RPS27L	-0.579132	6.19424e-214	1.35164e-209
Healthy donor	TNFAIP8	-0.587975	1.92475e-213	4.2e-209
Healthy donor	USP34	-0.589934	6.9744e-211	1.52188e-206
Healthy donor	RECQL	-0.671254	7.25285e-207	1.58264e-202
Healthy donor	TRDV1	-0.673261	1.03394e-202	2.25617e-198
Healthy donor	ARF6	0.553205	2.96864e-200	6.47787e-196
Healthy donor	TBC1D5	-0.648309	1.89403e-199	4.13297e-195
Healthy donor	AAK1	-0.538765	2.00506e-198	4.37524e-194
Healthy donor	RAP1GDS1	-0.637244	4.47893e-198	9.77347e-194
Healthy donor	PPP2R2B	-0.646081	9.61496e-198	2.09808e-193
Healthy donor	NCOA1	-0.631104	9.49348e-196	2.07157e-191
Healthy donor	MINOS1	-0.670931	5.88343e-195	1.28382e-190
Healthy donor	MBD5	-0.620596	2.24959e-193	4.90884e-189
Healthy donor	RAP1GAP2	-0.612437	6.31771e-193	1.37859e-188
Healthy donor	UBALD2	0.731949	1.60951e-189	3.51212e-185
Healthy donor	PTGER2	-0.560585	2.24539e-188	4.89966e-184
Healthy donor	PIK3R5	-0.541	2.61714e-186	5.71085e-182
Healthy donor	GBP5	-0.510996	1.86941e-184	4.07923e-180
Healthy donor	SHFM1	-0.504269	1.14022e-183	2.48807e-179
Healthy donor	VAV3	-0.541145	1.30427e-181	2.84605e-177
Healthy donor	PAN3	-0.651338	2.81605e-181	6.14491e-177
Healthy donor	ZBTB20	-0.561976	3.14455e-181	6.86173e-177
Healthy donor	GPATCH8	-0.517426	8.78386e-181	1.91673e-176
Healthy donor	NDUFC1	-0.546987	5.12226e-180	1.11773e-175
Healthy donor	BTG2	0.847151	8.41854e-180	1.83701e-175
Healthy donor	ATP2B4	-0.571418	4.27776e-179	9.3345e-175
Healthy donor	TMCO1	-0.634619	1.02582e-174	2.23843e-170
Healthy donor	PCNX	-0.576595	1.73407e-174	3.78391e-170
Healthy donor	TIGIT	-0.550183	2.55318e-172	5.5713e-168
Healthy donor	RP5-1171I10.5	-0.611034	3.42798e-171	7.48021e-167
Healthy donor	NAA38	-0.524822	6.56553e-171	1.43266e-166
Healthy donor	ARID5B	-0.513066	1.38644e-169	3.02536e-165
Healthy donor	PLCL2	-0.518537	1.45388e-168	3.17251e-164
Healthy donor	SLC25A5	0.541588	8.91346e-168	1.94501e-163
Healthy donor	FRYL	-0.535695	2.52746e-167	5.51516e-163
Healthy donor	VPS13B	-0.568309	7.8693e-166	1.71716e-161
Healthy donor	IRF2	-0.549766	1.58436e-165	3.45722e-161
Healthy donor	SNRPN	-0.523935	1.58873e-163	3.46676e-159
Healthy donor	SCML4	-0.529713	2.45925e-163	5.36633e-159
Healthy donor	RC3H1	-0.553443	6.59918e-163	1.44001e-158
Healthy donor	NCALD	-0.562371	7.08582e-163	1.5462e-158
Healthy donor	SAMD9	-0.554891	1.01971e-161	2.2251e-157
Healthy donor	STK39	-0.530494	1.64235e-161	3.58377e-157
Healthy donor	PSMB8-AS1	-0.571598	8.38188e-161	1.82901e-156
Healthy donor	CDC42EP3	-0.537258	8.75315e-161	1.91003e-156
Healthy donor	RUNX1	-0.543407	2.91969e-160	6.37106e-156
Healthy donor	SLAMF7	-0.565719	2.68196e-158	5.8523e-154
Healthy donor	HIVEP3	-0.551431	1.38846e-157	3.02976e-153
Healthy donor	S1PR1	-0.633511	3.12149e-156	6.81141e-152
Healthy donor	FBXL17	-0.568318	1.81339e-153	3.95701e-149
Healthy donor	PICALM	-0.524917	4.67971e-153	1.02116e-148
Healthy donor	HNRNPL	0.535076	6.11195e-153	1.33369e-148
Healthy donor	BRE	-0.532573	5.70491e-151	1.24487e-146
Healthy donor	SHOC2	-0.512374	9.37705e-147	2.04617e-142
Healthy donor	SMYD3	-0.538802	1.25393e-146	2.73621e-142
Healthy donor	TNIK	-0.511505	2.83507e-146	6.18641e-142
Healthy donor	KIAA1109	-0.502007	2.75394e-145	6.00937e-141
Healthy donor	CCNL1	0.605684	3.93922e-145	8.59578e-141
Healthy donor	EXOC4	-0.500971	8.51117e-145	1.85722e-140
Healthy donor	RCC1	0.917056	8.91001e-145	1.94425e-140
Healthy donor	CKLF	-0.511114	3.71402e-143	8.10437e-139
Healthy donor	YPEL5	0.772721	1.86697e-142	4.07393e-138
Healthy donor	USP25	-0.503799	1.45539e-140	3.1758e-136
Healthy donor	ITFG1	-0.509298	5.57718e-140	1.217e-135
Healthy donor	TNFAIP3	0.653057	2.29668e-139	5.01158e-135
Healthy donor	PRPF6	-0.507517	6.83436e-135	1.49132e-130
Healthy donor	CD5	0.858402	1.19652e-133	2.61092e-129
Healthy donor	PPP3CA	-0.503209	2.11993e-133	4.62589e-129
Healthy donor	SBDS	0.706118	1.46846e-127	3.20433e-123
Healthy donor	LEPROTL1	0.540168	3.46248e-127	7.55549e-123
Healthy donor	SLC2A3	0.529907	7.36316e-108	1.60672e-103
Healthy donor	SAT1	0.586785	6.5764e-101	1.43504e-96
Healthy donor	TSPYL2	0.747259	9.38763e-97	2.04847e-92
Healthy donor	MAPK1IP1L	0.624867	4.27293e-96	9.32396e-92
Healthy donor	TUBB4B	0.88969	5.61486e-96	1.22522e-91
Healthy donor	FOSL2	0.786249	2.24658e-88	4.90226e-84
Healthy donor	TOMM20	0.509782	6.67668e-88	1.45692e-83
Healthy donor	GABARAPL1	0.618584	1.1694e-65	2.55175e-61
Healthy donor	BCAS2	0.677018	4.73078e-65	1.0323e-60
Healthy donor	VPS37B	0.604364	5.3342e-65	1.16397e-60
Healthy donor	FAM46C	0.517648	1.16363e-61	2.53916e-57
Healthy donor	CCNH	0.540251	1.1786e-60	2.57183e-56
Healthy donor	C20orf24	0.553352	9.43707e-60	2.05926e-55
Healthy donor	TUBA4A	0.60672	2.79799e-59	6.1055e-55
Healthy donor	DYNLL2	0.682752	5.19108e-57	1.13275e-52
Healthy donor	NSMCE3	0.604453	3.04938e-53	6.65404e-49
Healthy donor	POLR1D	0.523596	1.31279e-47	2.86465e-43
Healthy donor	ALYREF	0.518992	3.65107e-42	7.96701e-38
Healthy donor	CBX4	0.609139	2.11706e-39	4.61964e-35
Healthy donor	MCL1	0.516733	8.63528e-39	1.8843e-34
Healthy donor	CITED2	0.624691	1.16704e-32	2.54659e-28
Healthy donor	MAF1	0.524789	3.85979e-30	8.42245e-26
Healthy donor	NFKB1	0.507002	2.34159e-15	5.10958e-11

## Sheet: DEG_patient groups_TRDV1
Differential gene expression in TRDV1 cells between patient groups. Genes selected for further analysis are indicated.
Patient group	Gene	Average Log2 Fold Change	P value	Adjusted P value	Selected
Monotherapy_R_pre	MTRNR2L12	2.11868	0	0	No
Monotherapy_R_pre	MTRNR2L8	3.29892	0	0	No
Monotherapy_R_pre	RP11-290D2.6	2.65602	0	0	No
Monotherapy_R_pre	CCL3L3	2.87129	0	0	Yes
Monotherapy_R_pre	RASGEF1B	2.09912	2.75846e-305	6.01923e-301	No
Monotherapy_R_pre	RPS4Y1	1.16626	1.70533e-278	3.72119e-274	No
Monotherapy_R_pre	RPL26	-0.594893	5.55084e-181	1.21125e-176	No
Monotherapy_R_pre	RPS26	0.757133	8.77571e-180	1.91495e-175	Yes
Monotherapy_R_pre	TRGV4	1.27721	3.47811e-115	7.58958e-111	Yes
Monotherapy_R_pre	PLEKHA7	1.51836	1.53223e-110	3.34347e-106	No
Monotherapy_R_pre	RPL36A	-0.648316	2.10095e-93	4.58448e-89	No
Monotherapy_R_pre	TRGV10	1.21172	5.52357e-89	1.2053e-84	No
Monotherapy_R_pre	PTPRCAP	-0.60907	4.13281e-86	9.0182e-82	No
Monotherapy_R_pre	ARPC1B	-0.680871	2.28482e-85	4.98571e-81	No
Monotherapy_R_pre	MT-ND6	0.76861	1.33153e-82	2.90553e-78	No
Monotherapy_R_pre	IFITM3	1.27218	1.51609e-81	3.30827e-77	Yes
Monotherapy_R_pre	GNLY	-0.66155	2.36927e-78	5.16998e-74	Yes
Monotherapy_R_pre	ALOX5AP	1.14301	1.11817e-71	2.43996e-67	No
Monotherapy_R_pre	PRF1	-0.542985	1.01083e-68	2.20573e-64	Yes
Monotherapy_R_pre	TSPO	-0.825341	1.77862e-67	3.88112e-63	No
Monotherapy_R_pre	CD52	-0.557258	7.4805e-60	1.63232e-55	No
Monotherapy_R_pre	KLRB1	0.617401	8.92454e-60	1.94742e-55	Yes
Monotherapy_R_pre	KLF13	-0.795733	3.20976e-58	7.00402e-54	No
Monotherapy_R_pre	ITGB1	-0.928007	2.96499e-55	6.4699e-51	Yes
Monotherapy_R_pre	TRGV9	-0.751419	8.74105e-51	1.90739e-46	No
Monotherapy_R_pre	CD8A	-1.2632	7.02085e-49	1.53202e-44	Yes
Monotherapy_R_pre	LIME1	-0.814519	7.0258e-49	1.5331e-44	No
Monotherapy_R_pre	ANXA1	-0.517642	8.99334e-49	1.96244e-44	No
Monotherapy_R_pre	NDUFA11	-0.976537	1.40819e-48	3.07282e-44	No
Monotherapy_R_pre	ADRBK1	-0.769234	1.1394e-47	2.48629e-43	No
Monotherapy_R_pre	DDX3Y	1.00902	8.74587e-43	1.90844e-38	No
Monotherapy_R_pre	R3HDM2	-0.877221	6.09542e-42	1.33008e-37	No
Monotherapy_R_pre	S1PR4	-0.788342	1.26917e-41	2.76946e-37	No
Monotherapy_R_pre	BLOC1S1	-0.696784	1.04779e-38	2.28639e-34	No
Monotherapy_R_pre	MAZ	-0.678265	8.66526e-37	1.89085e-32	No
Monotherapy_R_pre	TMEM259	-0.812535	2.0814e-36	4.54183e-32	No
Monotherapy_R_pre	TCIRG1	-0.864294	3.17555e-36	6.92936e-32	No
Monotherapy_R_pre	NBEAL1	0.98505	3.3549e-36	7.32073e-32	No
Monotherapy_R_pre	SAMSN1	-0.847072	1.75603e-35	3.83184e-31	No
Monotherapy_R_pre	TNFAIP3	-0.654196	9.92354e-35	2.16542e-30	Yes
Monotherapy_R_pre	NME2	-0.568965	7.2801e-34	1.58859e-29	No
Monotherapy_R_pre	TMC8	-0.721611	8.71309e-34	1.90128e-29	No
Monotherapy_R_pre	NDUFA13	-0.793352	2.34731e-32	5.12207e-28	No
Monotherapy_R_pre	HMHA1	-0.654467	6.51664e-32	1.422e-27	No
Monotherapy_R_pre	LGALS1	-0.546087	1.93548e-31	4.22341e-27	No
Monotherapy_R_pre	HLA-DRB5	-0.605115	4.35876e-31	9.51126e-27	No
Monotherapy_R_pre	HIST1H1D	-0.549242	2.86979e-30	6.26216e-26	No
Monotherapy_R_pre	CKLF	-0.718735	3.13209e-30	6.83452e-26	No
Monotherapy_R_pre	PIK3R5	-0.523673	4.11454e-30	8.97834e-26	No
Monotherapy_R_pre	DGKZ	-0.528576	8.18388e-30	1.78581e-25	No
Monotherapy_R_pre	ADAM8	-0.582052	1.41585e-29	3.08952e-25	No
Monotherapy_R_pre	P2RY8	-0.55634	2.95198e-29	6.44151e-25	No
Monotherapy_R_pre	CDC25B	-0.671278	8.62726e-28	1.88255e-23	No
Monotherapy_R_pre	CBX4	-0.685481	2.98274e-27	6.50864e-23	No
Monotherapy_R_pre	NEAT1	-0.508912	4.06235e-27	8.86445e-23	No
Monotherapy_R_pre	DGKD	-0.645411	5.7922e-27	1.26392e-22	No
Monotherapy_R_pre	RUNX1	-0.574205	9.82242e-27	2.14335e-22	Yes
Monotherapy_R_pre	TAP1	-0.506702	1.27712e-26	2.78681e-22	No
Monotherapy_R_pre	GPRIN3	-0.666605	1.51549e-26	3.30695e-22	No
Monotherapy_R_pre	TRDC	-0.603459	1.62049e-25	3.53607e-21	No
Monotherapy_R_pre	SIPA1	-0.500996	3.27683e-25	7.15036e-21	No
Monotherapy_R_pre	TMC6	-0.51924	1.57989e-24	3.44747e-20	No
Monotherapy_R_pre	KIR2DL3	0.621381	2.38099e-24	5.19555e-20	Yes
Monotherapy_R_pre	MDFIC	-0.716135	1.19037e-23	2.5975e-19	No
Monotherapy_R_pre	PDGFD	-0.710599	1.86234e-23	4.0638e-19	No
Monotherapy_R_pre	PTPRJ	-0.502556	2.28601e-23	4.98831e-19	No
Monotherapy_R_pre	DPYD	-0.501144	2.83089e-23	6.17728e-19	No
Monotherapy_R_pre	KCNAB2	-0.534086	6.21025e-23	1.35514e-18	No
Monotherapy_R_pre	RAP2B	-0.610442	8.30613e-23	1.81248e-18	No
Monotherapy_R_pre	CHURC1	-0.613143	1.12916e-22	2.46394e-18	No
Monotherapy_R_pre	MAPKAPK2	-0.577961	2.16533e-22	4.72497e-18	No
Monotherapy_R_pre	RAPGEF1	-0.522462	7.73649e-22	1.68818e-17	No
Monotherapy_R_pre	LPGAT1	-0.583466	7.94213e-22	1.73305e-17	No
Monotherapy_R_pre	TRABD	-0.503959	1.06724e-21	2.32882e-17	No
Monotherapy_R_pre	HIVEP3	-0.558742	1.8349e-21	4.00393e-17	No
Monotherapy_R_pre	COG5	-0.715028	1.9845e-21	4.33039e-17	No
Monotherapy_R_pre	CHST11	-0.501317	2.87314e-21	6.26947e-17	No
Monotherapy_R_pre	SNRPN	-0.510587	8.56133e-21	1.86817e-16	No
Monotherapy_R_pre	TM9SF3	-0.550943	2.02024e-19	4.40837e-15	No
Monotherapy_R_pre	NLRC5	-0.500627	8.87599e-19	1.93683e-14	Yes
Monotherapy_R_pre	CPNE1	-0.526065	1.43702e-17	3.13572e-13	No
Monotherapy_R_pre	FKBP5	-0.775522	4.45386e-17	9.71878e-13	No
Monotherapy_R_pre	BRE	-0.510369	2.62911e-15	5.73699e-11	No
Monotherapy_R_pre	MXRA7	0.572502	6.35878e-13	1.38755e-08	No
Monotherapy_R_post	MTRNR2L12	2.06153	0	0	No
Monotherapy_R_post	MTRNR2L8	2.85488	0	0	No
Monotherapy_R_post	RP11-290D2.6	2.42889	0	0	No
Monotherapy_R_post	RPS4Y1	1.03333	1.18854e-278	2.59351e-274	No
Monotherapy_R_post	RASGEF1B	2.03146	1.78224e-278	3.88903e-274	No
Monotherapy_R_post	RPS26	0.774423	2.41804e-253	5.27641e-249	Yes
Monotherapy_R_post	TRGV10	1.23861	6.21719e-120	1.35665e-115	No
Monotherapy_R_post	GNLY	-0.646505	2.82661e-96	6.16794e-92	Yes
Monotherapy_R_post	MT-ND6	0.821205	6.47708e-88	1.41336e-83	No
Monotherapy_R_post	PLEKHA7	1.18164	1.1729e-72	2.55939e-68	No
Monotherapy_R_post	CD8A	-1.43273	2.50574e-68	5.46777e-64	Yes
Monotherapy_R_post	TSPO	-0.664833	4.41191e-65	9.62722e-61	No
Monotherapy_R_post	TRGV9	-0.812061	8.11839e-64	1.77151e-59	No
Monotherapy_R_post	TRGV4	0.923985	6.69489e-63	1.46089e-58	Yes
Monotherapy_R_post	MT-ATP8	0.890648	3.59482e-57	7.84426e-53	No
Monotherapy_R_post	HLA-DRB5	-0.83412	9.11688e-53	1.98939e-48	No
Monotherapy_R_post	IFITM3	1.09337	2.68459e-49	5.85804e-45	Yes
Monotherapy_R_post	KLF13	-0.61925	1.68545e-48	3.67781e-44	No
Monotherapy_R_post	TNFAIP3	-0.642982	4.7216e-45	1.0303e-40	Yes
Monotherapy_R_post	LIME1	-0.640713	2.84925e-44	6.21734e-40	No
Monotherapy_R_post	NDUFA11	-0.81196	1.38019e-43	3.01172e-39	No
Monotherapy_R_post	ALOX5AP	0.949649	9.46153e-42	2.0646e-37	No
Monotherapy_R_post	KIR3DL1	-0.749476	1.93904e-39	4.23119e-35	Yes
Monotherapy_R_post	ITGB1	-0.633786	2.38004e-38	5.19349e-34	Yes
Monotherapy_R_post	KLRB1	0.521726	1.24668e-36	2.72038e-32	Yes
Monotherapy_R_post	TMEM259	-0.632665	1.41865e-35	3.09564e-31	No
Monotherapy_R_post	ADRBK1	-0.534638	4.38525e-34	9.56905e-30	No
Monotherapy_R_post	R3HDM2	-0.63191	1.03851e-33	2.26612e-29	No
Monotherapy_R_post	BLOC1S1	-0.571039	2.36994e-33	5.17144e-29	No
Monotherapy_R_post	HIST1H1D	-0.501174	1.02919e-31	2.24579e-27	No
Monotherapy_R_post	MAZ	-0.513245	5.48572e-29	1.19704e-24	No
Monotherapy_R_post	FKBP5	-0.929296	1.30513e-28	2.84792e-24	No
Monotherapy_R_post	TCIRG1	-0.60452	3.44966e-26	7.52749e-22	No
Monotherapy_R_post	OSBPL5	-0.554682	4.05333e-23	8.84478e-19	No
Monotherapy_R_post	DGKD	-0.515948	7.17832e-23	1.56638e-18	No
Monotherapy_R_post	KIR3DL2	-0.522454	2.13882e-22	4.66712e-18	Yes
Monotherapy_R_post	DUSP1	-0.691339	2.43392e-20	5.31106e-16	No
Monotherapy_R_post	SLC4A7	-0.512157	3.67875e-20	8.0274e-16	No
Monotherapy_R_post	MAPKAPK2	-0.506064	2.33421e-19	5.09347e-15	No
Monotherapy_R_post	PPP1R15A	-0.502695	1.40885e-13	3.07425e-09	No
Monotherapy_NR_pre	KIR2DL1	1.27831	2.80083e-281	6.1117e-277	Yes
Monotherapy_NR_pre	KIR2DL3	-1.92627	8.10957e-163	1.76959e-158	Yes
Monotherapy_NR_pre	TRGV9	0.67245	3.88136e-140	8.46952e-136	No
Monotherapy_NR_pre	CD52	-0.653725	1.12313e-130	2.45079e-126	No
Monotherapy_NR_pre	TRBC1	0.58209	7.54236e-128	1.64582e-123	No
Monotherapy_NR_pre	CMC1	0.529838	1.36798e-120	2.98507e-116	No
Monotherapy_NR_pre	AC090498.1	0.532437	2.12923e-120	4.64618e-116	No
Monotherapy_NR_pre	IFITM3	0.68672	1.8109e-104	3.95156e-100	Yes
Monotherapy_NR_pre	TIGIT	0.616377	2.25207e-98	4.91425e-94	Yes
Monotherapy_NR_pre	TRGC1	0.829255	3.36572e-92	7.34434e-88	No
Monotherapy_NR_pre	MTRNR2L12	1.06893	3.33254e-81	7.27193e-77	No
Monotherapy_NR_pre	COL6A2	0.605495	8.24087e-66	1.79824e-61	No
Monotherapy_NR_pre	HLA-DQB1	0.754738	3.09843e-65	6.76109e-61	No
Monotherapy_NR_pre	DTHD1	0.595731	4.3333e-56	9.45569e-52	No
Monotherapy_NR_pre	KIR3DL1	0.501706	7.44762e-55	1.62515e-50	Yes
Monotherapy_NR_pre	KIR3DL2	0.588121	4.05273e-47	8.84345e-43	Yes
Monotherapy_NR_pre	HLA-DQA1	0.655838	8.49204e-47	1.85305e-42	No
Monotherapy_NR_pre	PRMT2	-0.504216	1.1307e-40	2.46729e-36	No
Monotherapy_NR_pre	ITGB1	-0.762816	5.759e-40	1.25667e-35	Yes
Monotherapy_NR_pre	SPON2	-0.87837	1.48459e-39	3.23953e-35	No
Monotherapy_NR_pre	TRDC	-0.703124	4.02095e-39	8.77411e-35	No
Monotherapy_NR_pre	STAT1	-0.879963	3.48215e-34	7.5984e-30	Yes
Monotherapy_NR_pre	SYTL2	-0.802866	3.4674e-32	7.56622e-28	No
Monotherapy_NR_pre	SPOCK2	-0.571298	1.04121e-31	2.27202e-27	No
Monotherapy_NR_pre	APOBEC3G	-0.562208	7.47271e-27	1.63062e-22	No
Monotherapy_NR_pre	ANXA5	-0.65391	6.56251e-26	1.432e-21	No
Monotherapy_NR_pre	FKBP5	-1.04682	5.19659e-25	1.13395e-20	No
Monotherapy_NR_pre	TCIRG1	-0.674732	7.11716e-23	1.55303e-18	No
Monotherapy_NR_pre	CD55	-0.673779	3.21563e-21	7.01683e-17	No
Monotherapy_NR_pre	KLRC3	-0.571596	1.34204e-19	2.92846e-15	Yes
Monotherapy_NR_pre	GBP5	-0.50639	2.38093e-16	5.19542e-12	No
Monotherapy_NR_pre	TSPAN32	-0.503299	4.43394e-15	9.67529e-11	No
Monotherapy_NR_post	RPS29	0.511853	0	0	No
Monotherapy_NR_post	KIR2DL1	1.31733	7.10569e-255	1.55053e-250	Yes
Monotherapy_NR_post	MT-ATP8	0.714332	1.45229e-152	3.16903e-148	No
Monotherapy_NR_post	TRBC1	0.588486	3.18481e-150	6.94957e-146	No
Monotherapy_NR_post	AC090498.1	0.576239	7.13931e-149	1.55787e-144	No
Monotherapy_NR_post	CTB-91J4.1	0.846278	2.09011e-135	4.56083e-131	No
Monotherapy_NR_post	CD52	-0.587198	1.77635e-119	3.87618e-115	No
Monotherapy_NR_post	KIR2DL3	-0.80974	2.32134e-97	5.06539e-93	Yes
Monotherapy_NR_post	TIGIT	0.536016	4.89489e-95	1.06811e-90	Yes
Monotherapy_NR_post	UTY	0.810305	3.10005e-93	6.76461e-89	No
Monotherapy_NR_post	TRDC	-0.98075	4.9433e-93	1.07868e-88	No
Monotherapy_NR_post	COL6A2	0.719873	2.16146e-90	4.71652e-86	No
Monotherapy_NR_post	METRNL	0.637367	1.29234e-84	2.82003e-80	No
Monotherapy_NR_post	PDE4D	0.549762	2.1596e-82	4.71247e-78	No
Monotherapy_NR_post	SLA2	0.717763	5.58331e-79	1.21833e-74	No
Monotherapy_NR_post	PTMS	0.584181	3.56549e-73	7.78025e-69	No
Monotherapy_NR_post	DDX3Y	0.588277	9.62617e-71	2.10053e-66	No
Monotherapy_NR_post	EEF1G	0.626559	4.23866e-55	9.24918e-51	No
Monotherapy_NR_post	SAMSN1	0.516138	1.93099e-52	4.21362e-48	No
Monotherapy_NR_post	TRGC1	0.612334	6.60677e-48	1.44166e-43	No
Monotherapy_NR_post	PLEKHA2	0.511	1.21093e-47	2.64237e-43	No
Monotherapy_NR_post	PRMT2	-0.509711	3.39698e-45	7.41255e-41	No
Monotherapy_NR_post	FCRL3	0.561803	4.36306e-45	9.52064e-41	No
Monotherapy_NR_post	ITGB1	-0.772344	2.50963e-44	5.47625e-40	Yes
Monotherapy_NR_post	KIR3DL2	0.651314	2.23266e-42	4.87189e-38	Yes
Monotherapy_NR_post	APOBEC3G	-0.622852	4.47442e-39	9.76364e-35	No
Monotherapy_NR_post	MTRNR2L12	0.881993	8.73359e-38	1.90576e-33	No
Monotherapy_NR_post	MCOLN2	0.525697	1.16914e-37	2.55118e-33	No
Monotherapy_NR_post	ANXA5	-0.669428	1.48339e-29	3.23691e-25	No
Monotherapy_NR_post	SYTL2	-0.751565	1.71651e-28	3.7456e-24	No
Monotherapy_NR_post	KLRC3	-0.521492	2.39764e-26	5.23189e-22	Yes
Monotherapy_NR_post	SLC15A4	-0.553905	6.70449e-12	1.46299e-07	No
Combination-therapy_R_pre	HLA-DQA2	1.52936	0	0	No
Combination-therapy_R_pre	SYNGR1	1.74301	0	0	No
Combination-therapy_R_pre	GBP5	1.26277	1.34532e-226	2.93563e-222	No
Combination-therapy_R_pre	STAT1	1.27389	7.30457e-226	1.59393e-221	Yes
Combination-therapy_R_pre	HLA-DRB5	1.05982	4.09932e-203	8.94512e-199	No
Combination-therapy_R_pre	CH507-513H4.1	1.34613	1.02109e-188	2.22813e-184	No
Combination-therapy_R_pre	PTPRCAP	0.693845	5.93099e-187	1.2942e-182	No
Combination-therapy_R_pre	RPS4Y1	-1.55891	1.70439e-174	3.71915e-170	No
Combination-therapy_R_pre	JUN	-1.78211	5.42103e-170	1.18292e-165	Yes
Combination-therapy_R_pre	CD74	0.727057	7.43201e-167	1.62174e-162	No
Combination-therapy_R_pre	FOS	-2.38728	4.8595e-159	1.06039e-154	Yes
Combination-therapy_R_pre	GBP1	1.28428	3.81531e-155	8.32539e-151	No
Combination-therapy_R_pre	IRF1	0.649436	4.30052e-141	9.38416e-137	Yes
Combination-therapy_R_pre	TYROBP	-1.55107	2.18787e-140	4.77416e-136	No
Combination-therapy_R_pre	FGFBP2	-1.24371	9.34199e-135	2.03852e-130	Yes
Combination-therapy_R_pre	TSC22D3	-0.774269	2.97466e-133	6.49101e-129	No
Combination-therapy_R_pre	AC092580.4	0.785416	1.94519e-121	4.2446e-117	No
Combination-therapy_R_pre	EPSTI1	1.12535	1.82004e-115	3.9715e-111	No
Combination-therapy_R_pre	TRG-AS1	0.653451	2.01439e-108	4.39561e-104	No
Combination-therapy_R_pre	TRGV4	0.954278	5.355e-105	1.16852e-100	Yes
Combination-therapy_R_pre	RPS26	-1.17595	1.00927e-104	2.20233e-100	Yes
Combination-therapy_R_pre	HLA-DQA1	0.82571	1.1654e-102	2.54302e-98	No
Combination-therapy_R_pre	GBP4	0.924048	2.11162e-94	4.60776e-90	No
Combination-therapy_R_pre	GIMAP4	0.553099	4.13888e-86	9.03145e-82	No
Combination-therapy_R_pre	GBP2	0.700672	1.50069e-85	3.27465e-81	No
Combination-therapy_R_pre	RP11-81H14.2	0.827344	8.32595e-84	1.81681e-79	No
Combination-therapy_R_pre	CCL4L2	1.86695	1.40042e-81	3.05586e-77	Yes
Combination-therapy_R_pre	TRAC	0.578304	6.44868e-81	1.40717e-76	No
Combination-therapy_R_pre	JUNB	-0.83656	2.46096e-80	5.37005e-76	Yes
Combination-therapy_R_pre	HLA-DRA	0.769208	1.65052e-79	3.6016e-75	No
Combination-therapy_R_pre	TRBC1	-0.548159	4.53016e-77	9.88526e-73	No
Combination-therapy_R_pre	TCIRG1	0.644706	4.23373e-75	9.23842e-71	No
Combination-therapy_R_pre	APOBEC3G	0.54051	5.9863e-75	1.30627e-70	No
Combination-therapy_R_pre	KLRB1	0.583098	4.5639e-73	9.9589e-69	Yes
Combination-therapy_R_pre	PECAM1	0.777029	9.86456e-73	2.15255e-68	Yes
Combination-therapy_R_pre	ACAA2	0.771631	8.23666e-72	1.79732e-67	No
Combination-therapy_R_pre	ARHGEF3	0.597164	1.2814e-71	2.79615e-67	No
Combination-therapy_R_pre	TAP1	0.563302	4.09092e-70	8.9268e-66	No
Combination-therapy_R_pre	NEAT1	0.58092	1.66736e-69	3.63834e-65	No
Combination-therapy_R_pre	IKZF3	0.563466	3.35388e-64	7.31851e-60	No
Combination-therapy_R_pre	RASA3	0.51384	1.19393e-62	2.60528e-58	No
Combination-therapy_R_pre	CASP1	0.583085	2.06259e-62	4.50078e-58	Yes
Combination-therapy_R_pre	JUND	-0.597936	1.68569e-60	3.67833e-56	Yes
Combination-therapy_R_pre	P2RY8	0.568708	1.25068e-59	2.72911e-55	No
Combination-therapy_R_pre	LAG3	0.544958	2.39696e-59	5.2304e-55	Yes
Combination-therapy_R_pre	NDUFA11	0.514726	7.27106e-58	1.58662e-53	No
Combination-therapy_R_pre	TRIM22	0.540223	3.07416e-57	6.70812e-53	No
Combination-therapy_R_pre	AC069363.1	0.667832	5.07812e-57	1.1081e-52	No
Combination-therapy_R_pre	DUSP1	-1.13196	6.15563e-56	1.34322e-51	No
Combination-therapy_R_pre	NF1	0.680931	1.12098e-53	2.44608e-49	No
Combination-therapy_R_pre	ZNF652	0.512748	1.74672e-53	3.81152e-49	No
Combination-therapy_R_pre	CASP4	0.510329	2.87895e-51	6.28217e-47	No
Combination-therapy_R_pre	CPT1A	0.611176	3.26161e-48	7.11717e-44	No
Combination-therapy_R_pre	ECH1	0.532909	1.90626e-46	4.15966e-42	No
Combination-therapy_R_pre	PARP9	0.668567	2.21793e-46	4.83975e-42	No
Combination-therapy_R_pre	SAMD9L	0.61993	3.3132e-46	7.22973e-42	No
Combination-therapy_R_pre	GLCCI1	0.523402	1.7164e-44	3.74536e-40	No
Combination-therapy_R_pre	DENND1B	0.571451	1.36227e-42	2.9726e-38	No
Combination-therapy_R_pre	COTL1	0.539331	3.08594e-42	6.73382e-38	No
Combination-therapy_R_pre	COG5	0.500926	5.25236e-42	1.14612e-37	No
Combination-therapy_R_pre	UBE2V1	0.527312	6.47625e-41	1.41318e-36	No
Combination-therapy_R_pre	CCL3	0.719332	3.35054e-40	7.31122e-36	Yes
Combination-therapy_R_pre	FAS	0.505372	7.09268e-39	1.54769e-34	Yes
Combination-therapy_R_pre	UBE2F	0.512529	2.92071e-38	6.37327e-34	No
Combination-therapy_R_pre	ZFP36	-0.52333	5.75799e-34	1.25645e-29	No
Combination-therapy_R_pre	CDK6	0.572377	1.03234e-33	2.25267e-29	No
Combination-therapy_R_pre	IER2	-0.534706	5.58143e-28	1.21792e-23	No
Combination-therapy_R_pre	PPP1R15A	-1.03907	1.47242e-27	3.21296e-23	No
Combination-therapy_R_pre	AC090498.1	-0.508731	1.07596e-26	2.34785e-22	No
Combination-therapy_R_pre	NFKBIA	-0.661453	4.20063e-24	9.1662e-20	Yes
Combination-therapy_R_pre	PRSS23	-0.681196	3.69071e-17	8.0535e-13	No
Combination-therapy_R_pre	SAT1	-0.545835	1.79065e-13	3.90737e-09	No
Combination-therapy_R_pre	FKBP5	-0.857313	3.07924e-10	6.7192e-06	No
Combination-therapy_R_pre	CCL4	0.712772	5.6577e-09	0.000123457	Yes
Combination-therapy_R_pre	PIK3IP1	-0.632564	4.151e-08	0.00090579	No
Combination-therapy_R_pre	TRGV9	-1.20504	1.25038e-07	0.00272846	No
Combination-therapy_R_pre	MVP	-0.546651	1.77091e-06	0.038643	No
Combination-therapy_R_post	HLA-DQA2	1.35268	6.08426e-263	1.32765e-258	No
Combination-therapy_R_post	TSC22D3	-0.882777	8.80305e-221	1.92091e-216	No
Combination-therapy_R_post	HLA-DRB5	1.07606	1.52357e-215	3.32459e-211	No
Combination-therapy_R_post	RPS4Y1	-1.81776	1.0252e-203	2.23708e-199	No
Combination-therapy_R_post	MT-ATP6	0.516266	5.2213e-198	1.13934e-193	No
Combination-therapy_R_post	TYROBP	-2.00584	9.47622e-197	2.06781e-192	No
Combination-therapy_R_post	SYNGR1	1.3341	2.587e-188	5.64508e-184	No
Combination-therapy_R_post	CD74	0.61704	3.77622e-156	8.24009e-152	No
Combination-therapy_R_post	FOS	-1.69688	9.22943e-122	2.01395e-117	Yes
Combination-therapy_R_post	STAT1	0.90746	2.45122e-119	5.3488e-115	Yes
Combination-therapy_R_post	RPS26	-1.20222	3.90215e-114	8.51489e-110	Yes
Combination-therapy_R_post	IRF1	0.590515	1.52419e-112	3.32594e-108	Yes
Combination-therapy_R_post	FGFBP2	-1.01613	6.18148e-104	1.34886e-99	Yes
Combination-therapy_R_post	HLA-DQA1	0.886143	6.28512e-104	1.37148e-99	No
Combination-therapy_R_post	TRGV4	0.907207	1.41413e-102	3.08578e-98	Yes
Combination-therapy_R_post	GBP5	0.788912	1.10599e-100	2.41337e-96	No
Combination-therapy_R_post	CH507-513H4.1	1.11023	1.34984e-98	2.94548e-94	No
Combination-therapy_R_post	JUN	-1.23603	3.10491e-93	6.77521e-89	Yes
Combination-therapy_R_post	TRG-AS1	0.614858	1.02264e-92	2.2315e-88	No
Combination-therapy_R_post	ANXA5	0.653106	5.6018e-79	1.22237e-74	No
Combination-therapy_R_post	HLA-DRA	0.827274	3.54491e-78	7.73535e-74	No
Combination-therapy_R_post	ZNF652	0.641524	9.92966e-73	2.16675e-68	No
Combination-therapy_R_post	COTL1	0.835749	3.4684e-69	7.56839e-65	No
Combination-therapy_R_post	GBP1	0.83888	3.42101e-68	7.46499e-64	No
Combination-therapy_R_post	DUSP1	-0.952199	9.3553e-64	2.04142e-59	No
Combination-therapy_R_post	AC092580.4	0.517177	2.45719e-58	5.36183e-54	No
Combination-therapy_R_post	TRBC1	-0.508517	2.67345e-58	5.83375e-54	No
Combination-therapy_R_post	ZFP36	-0.535749	2.2612e-56	4.93418e-52	No
Combination-therapy_R_post	ACAA2	0.660022	1.3548e-54	2.9563e-50	No
Combination-therapy_R_post	DDIT4	-0.736056	5.91331e-51	1.29034e-46	No
Combination-therapy_R_post	AC006369.2	0.589795	2.44513e-49	5.33551e-45	No
Combination-therapy_R_post	NDUFA13	0.50629	1.44249e-46	3.14766e-42	No
Combination-therapy_R_post	MATR3.1	0.609161	1.34368e-45	2.93205e-41	No
Combination-therapy_R_post	KLF10	0.640277	3.93535e-44	8.58733e-40	No
Combination-therapy_R_post	ATHL1	0.568612	4.30568e-42	9.39542e-38	No
Combination-therapy_R_post	GBP4	0.552865	2.60724e-38	5.68925e-34	No
Combination-therapy_R_post	HLA-DQB1	0.565018	3.29681e-38	7.19397e-34	No
Combination-therapy_R_post	PIM1	0.520554	1.10807e-37	2.41792e-33	No
Combination-therapy_R_post	PECAM1	0.507986	4.89708e-34	1.06859e-29	Yes
Combination-therapy_R_post	JUNB	-0.565038	4.65731e-27	1.01627e-22	Yes
Combination-therapy_R_post	TRGV9	-1.29996	1.47777e-24	3.22465e-20	No
Combination-therapy_R_post	PIK3IP1	-0.8	3.74025e-18	8.1616e-14	No
Combination-therapy_R_post	CCL4L2	0.785406	4.8496e-17	1.05823e-12	Yes
Combination-therapy_R_post	PPP1R15A	-0.736226	7.95714e-16	1.73633e-11	No
Combination-therapy_R_post	KIR3DL1	-0.515662	3.3941e-15	7.40626e-11	Yes
Combination-therapy_R_post	NFKBIA	-0.508625	1.06435e-14	2.32252e-10	Yes
Combination-therapy_R_post	ABHD14B	-0.647315	3.43382e-14	7.49295e-10	No
Combination-therapy_R_post	FKBP5	-0.548926	6.92533e-10	1.51118e-05	No
Combination-therapy_R_post	CLIC3	-0.546521	1.67653e-09	3.65836e-05	No
Combination-therapy_NR_pre	CD74	-1.38184	0	0	No
Combination-therapy_NR_pre	RPS26	-1.53327	0	0	Yes
Combination-therapy_NR_pre	EIF1	-0.687612	0	0	No
Combination-therapy_NR_pre	RPS4Y1	-1.73524	3.04063e-300	6.63496e-296	No
Combination-therapy_NR_pre	ZNF683	1.86706	2.15795e-283	4.70887e-279	No
Combination-therapy_NR_pre	MT-ATP8	-1.54234	4.05305e-274	8.84417e-270	No
Combination-therapy_NR_pre	DUSP2	-1.21928	3.30969e-267	7.22207e-263	No
Combination-therapy_NR_pre	TRDC	1.24778	1.3907e-255	3.03465e-251	No
Combination-therapy_NR_pre	S1PR1	1.56247	1.16641e-252	2.54522e-248	Yes
Combination-therapy_NR_pre	ITGB1	1.17629	7.04955e-251	1.53828e-246	Yes
Combination-therapy_NR_pre	ZFP36	-1.06635	6.49703e-250	1.41772e-245	No
Combination-therapy_NR_pre	KLRB1	-1.43762	1.05659e-244	2.30558e-240	Yes
Combination-therapy_NR_pre	CD52	0.658297	1.87733e-235	4.09653e-231	No
Combination-therapy_NR_pre	H3F3B	-0.503288	8.78744e-216	1.91751e-211	No
Combination-therapy_NR_pre	FTH1	-0.57039	1.26621e-212	2.76301e-208	No
Combination-therapy_NR_pre	FAM65B	0.920695	1.98586e-212	4.33335e-208	No
Combination-therapy_NR_pre	RBM3	-0.91543	3.08598e-205	6.73393e-201	No
Combination-therapy_NR_pre	CTSW	-0.524262	3.89153e-204	8.49171e-200	No
Combination-therapy_NR_pre	KLRC2	1.70524	4.72261e-191	1.03052e-186	Yes
Combination-therapy_NR_pre	AC090498.1	-1.00046	2.17344e-187	4.74267e-183	No
Combination-therapy_NR_pre	CD69	-1.22111	6.62079e-180	1.44472e-175	Yes
Combination-therapy_NR_pre	PIK3R1	-0.886474	2.8017e-178	6.11359e-174	No
Combination-therapy_NR_pre	PSME1	-0.553187	1.44036e-171	3.143e-167	No
Combination-therapy_NR_pre	KLRC3	0.940464	2.29802e-163	5.01451e-159	Yes
Combination-therapy_NR_pre	HOPX	0.741543	3.94222e-162	8.60232e-158	No
Combination-therapy_NR_pre	CXCR4	-0.862738	9.14385e-158	1.99528e-153	Yes
Combination-therapy_NR_pre	GIMAP7	0.736378	4.26791e-153	9.313e-149	No
Combination-therapy_NR_pre	TSC22D3	-0.706074	8.0014e-151	1.74599e-146	No
Combination-therapy_NR_pre	HSPA5	-0.874789	9.7858e-149	2.13536e-144	No
Combination-therapy_NR_pre	CALR	-0.82888	1.22487e-146	2.6728e-142	No
Combination-therapy_NR_pre	GIMAP4	0.829444	2.18908e-146	4.77679e-142	No
Combination-therapy_NR_pre	ST6GAL1	1.24846	1.78874e-140	3.90322e-136	No
Combination-therapy_NR_pre	TRGV2	1.50063	5.41502e-140	1.18161e-135	No
Combination-therapy_NR_pre	HLA-DRB5	-1.41738	4.87509e-138	1.06379e-133	No
Combination-therapy_NR_pre	PPIB	-0.566952	1.03546e-134	2.25947e-130	No
Combination-therapy_NR_pre	SELL	1.26785	1.15127e-134	2.51218e-130	Yes
Combination-therapy_NR_pre	TMEM2	-0.967688	1.29608e-128	2.82818e-124	No
Combination-therapy_NR_pre	MAP3K8	-1.17941	1.99849e-123	4.3609e-119	No
Combination-therapy_NR_pre	CIRBP	-0.541368	3.73632e-122	8.15303e-118	No
Combination-therapy_NR_pre	CX3CR1	0.891719	2.89951e-121	6.32702e-117	Yes
Combination-therapy_NR_pre	PSME2	-0.714532	3.59991e-116	7.85536e-112	No
Combination-therapy_NR_pre	GZMM	-0.535746	9.18984e-110	2.00532e-105	No
Combination-therapy_NR_pre	PDE4D	-1.14431	4.71879e-106	1.02969e-101	No
Combination-therapy_NR_pre	CMC1	-0.602245	7.08606e-104	1.54625e-99	No
Combination-therapy_NR_pre	PDIA3	-0.555749	2.51675e-103	5.49181e-99	No
Combination-therapy_NR_pre	ETS1	-0.50532	1.97161e-100	4.30224e-96	Yes
Combination-therapy_NR_pre	IRF1	-0.679877	1.59338e-98	3.47691e-94	Yes
Combination-therapy_NR_pre	SYTL3	-0.644071	6.97479e-95	1.52197e-90	No
Combination-therapy_NR_pre	TXK	1.06706	1.78892e-94	3.9036e-90	No
Combination-therapy_NR_pre	PIM1	1.129	1.87486e-94	4.09113e-90	No
Combination-therapy_NR_pre	DNAJB1	-0.800876	2.60592e-94	5.68638e-90	No
Combination-therapy_NR_pre	RBM38	-0.840075	1.3822e-91	3.0161e-87	No
Combination-therapy_NR_pre	KIR2DL1	-1.59105	2.86933e-90	6.26117e-86	Yes
Combination-therapy_NR_pre	DDIT4	-0.830287	1.00501e-88	2.19303e-84	No
Combination-therapy_NR_pre	AKT3	0.840389	1.50354e-86	3.28088e-82	No
Combination-therapy_NR_pre	PRSS23	0.873295	1.38553e-84	3.02337e-80	No
Combination-therapy_NR_pre	CDC42EP3	0.918863	3.43543e-83	7.49645e-79	No
Combination-therapy_NR_pre	TRAF3IP3	0.638883	3.4812e-81	7.59633e-77	No
Combination-therapy_NR_pre	S1PR4	0.83136	1.09725e-79	2.3943e-75	No
Combination-therapy_NR_pre	KLF13	0.608226	1.34549e-76	2.93599e-72	No
Combination-therapy_NR_pre	HIST1H1E	-0.603675	3.05613e-74	6.66879e-70	No
Combination-therapy_NR_pre	DYNLT1	-0.747623	3.22825e-74	7.04437e-70	No
Combination-therapy_NR_pre	BTN3A2	0.694195	2.4514e-73	5.34921e-69	Yes
Combination-therapy_NR_pre	SYTL2	0.870166	8.83637e-73	1.92818e-68	No
Combination-therapy_NR_pre	CYTH4	0.906364	2.4212e-71	5.2833e-67	No
Combination-therapy_NR_pre	FOS	-1.51528	4.30662e-69	9.39748e-65	Yes
Combination-therapy_NR_pre	SLC4A7	0.90145	5.38518e-69	1.1751e-64	No
Combination-therapy_NR_pre	NFKBIA	-0.847682	6.91884e-69	1.50976e-64	Yes
Combination-therapy_NR_pre	RASSF1	0.59419	8.3341e-69	1.81858e-64	No
Combination-therapy_NR_pre	APOBEC3G	0.640949	1.64165e-68	3.58225e-64	No
Combination-therapy_NR_pre	IKZF2	0.686737	5.18842e-68	1.13217e-63	No
Combination-therapy_NR_pre	HLA-DRB1	-0.614783	7.42949e-68	1.62119e-63	No
Combination-therapy_NR_pre	KDELR2	-0.970313	1.1264e-66	2.45792e-62	No
Combination-therapy_NR_pre	CD320	0.852688	2.25804e-65	4.92727e-61	No
Combination-therapy_NR_pre	KLRC4-KLRK1	0.951497	3.49997e-64	7.63728e-60	Yes
Combination-therapy_NR_pre	SBDS	-0.866393	4.90413e-63	1.07013e-58	No
Combination-therapy_NR_pre	HNRNPF	0.562195	5.27115e-63	1.15022e-58	No
Combination-therapy_NR_pre	ADRB2	0.874382	1.04535e-62	2.28105e-58	No
Combination-therapy_NR_pre	MAPK1IP1L	-0.734584	1.31614e-59	2.87195e-55	No
Combination-therapy_NR_pre	TRGV3	0.679559	2.44097e-59	5.32643e-55	No
Combination-therapy_NR_pre	PLEKHF1	0.925385	4.67029e-59	1.0191e-54	No
Combination-therapy_NR_pre	RP11-291B21.2	0.818709	1.58827e-58	3.46576e-54	No
Combination-therapy_NR_pre	MYO1F	0.544197	4.94915e-57	1.07995e-52	No
Combination-therapy_NR_pre	ZFP36L1	0.591899	2.66039e-56	5.80524e-52	No
Combination-therapy_NR_pre	UBALD2	-0.621112	3.27668e-56	7.15004e-52	No
Combination-therapy_NR_pre	SLFN5	0.608608	1.57114e-55	3.42838e-51	No
Combination-therapy_NR_pre	IKZF1	0.516988	7.63353e-54	1.66571e-49	No
Combination-therapy_NR_pre	PIK3R5	0.611176	4.7992e-52	1.04723e-47	No
Combination-therapy_NR_pre	TBX21	0.519814	5.62241e-51	1.22687e-46	Yes
Combination-therapy_NR_pre	PTPN6	0.638626	2.04462e-50	4.46157e-46	Yes
Combination-therapy_NR_pre	BTN3A1	0.694832	4.27544e-50	9.32943e-46	Yes
Combination-therapy_NR_pre	MTSS1	0.811955	5.48441e-50	1.19675e-45	No
Combination-therapy_NR_pre	STAT1	-0.758091	4.30841e-49	9.40138e-45	Yes
Combination-therapy_NR_pre	SCML4	0.718976	8.58876e-49	1.87415e-44	No
Combination-therapy_NR_pre	DYNLL1	0.726047	1.17423e-48	2.56229e-44	No
Combination-therapy_NR_pre	TAGAP	0.543739	3.46288e-48	7.55635e-44	No
Combination-therapy_NR_pre	STK38	0.57059	1.52314e-46	3.32364e-42	No
Combination-therapy_NR_pre	ARHGAP25	0.604335	2.89112e-46	6.30872e-42	No
Combination-therapy_NR_pre	TRGC2	0.500701	3.42604e-46	7.47596e-42	No
Combination-therapy_NR_pre	PICALM	0.673187	7.11351e-46	1.55224e-41	No
Combination-therapy_NR_pre	KCNAB2	0.653517	9.59184e-46	2.09303e-41	No
Combination-therapy_NR_pre	FLI1	0.625534	1.11885e-45	2.44145e-41	No
Combination-therapy_NR_pre	CD2	0.534401	1.28835e-45	2.8113e-41	Yes
Combination-therapy_NR_pre	HERPUD1	-0.592461	1.82419e-45	3.98056e-41	No
Combination-therapy_NR_pre	PPP1R16B	-0.616101	9.18358e-45	2.00395e-40	No
Combination-therapy_NR_pre	CDKN2D	-0.515083	1.36923e-43	2.9878e-39	No
Combination-therapy_NR_pre	SELK	-0.550737	1.19528e-42	2.60822e-38	No
Combination-therapy_NR_pre	MT1X	-0.697439	1.59963e-42	3.49055e-38	No
Combination-therapy_NR_pre	LINC00869	0.606252	2.44021e-42	5.32478e-38	No
Combination-therapy_NR_pre	LEPROTL1	-0.567216	2.59536e-42	5.66332e-38	No
Combination-therapy_NR_pre	INPP5D	0.63079	2.30346e-41	5.02638e-37	No
Combination-therapy_NR_pre	DUSP1	-0.838543	3.42815e-41	7.48057e-37	No
Combination-therapy_NR_pre	CD300A	0.712685	5.11718e-41	1.11662e-36	No
Combination-therapy_NR_pre	LAG3	-0.568288	6.25852e-41	1.36567e-36	Yes
Combination-therapy_NR_pre	YES1	-0.786377	1.82022e-40	3.9719e-36	No
Combination-therapy_NR_pre	PTGDR	0.546656	2.15021e-39	4.69197e-35	No
Combination-therapy_NR_pre	MRPL10	-0.553219	3.06217e-39	6.68197e-35	No
Combination-therapy_NR_pre	ZBTB20	0.585094	5.33813e-39	1.16483e-34	No
Combination-therapy_NR_pre	NR4A2	-0.836746	1.20119e-38	2.62112e-34	Yes
Combination-therapy_NR_pre	HIST1H1C	-0.686255	1.33439e-38	2.91177e-34	No
Combination-therapy_NR_pre	CEBPB	-0.604229	1.83802e-38	4.01075e-34	No
Combination-therapy_NR_pre	TMEM173	0.737881	2.70306e-37	5.89834e-33	No
Combination-therapy_NR_pre	RCC1	-0.732502	2.70688e-37	5.90669e-33	No
Combination-therapy_NR_pre	SORL1	0.624597	2.12912e-36	4.64596e-32	No
Combination-therapy_NR_pre	FAM46C	-0.56286	5.86739e-36	1.28032e-31	No
Combination-therapy_NR_pre	BLOC1S1	0.541569	8.85423e-36	1.93208e-31	No
Combination-therapy_NR_pre	HIST1H1D	-0.519011	3.54728e-35	7.74052e-31	No
Combination-therapy_NR_pre	ZBTB1	-0.543232	5.73223e-35	1.25083e-30	No
Combination-therapy_NR_pre	H1FX	-0.519874	5.34666e-34	1.1667e-29	No
Combination-therapy_NR_pre	TMC8	0.552062	1.28194e-33	2.79732e-29	No
Combination-therapy_NR_pre	TNFAIP3	-0.534988	4.15e-33	9.05572e-29	Yes
Combination-therapy_NR_pre	LY9	0.640312	5.46037e-33	1.19151e-28	No
Combination-therapy_NR_pre	ODC1	-0.525236	2.27835e-32	4.97159e-28	No
Combination-therapy_NR_pre	CCNH	-0.57392	2.25316e-31	4.91661e-27	No
Combination-therapy_NR_pre	IL16	0.508586	1.82662e-30	3.98587e-26	Yes
Combination-therapy_NR_pre	PDGFD	0.705708	2.01615e-30	4.39943e-26	No
Combination-therapy_NR_pre	NCALD	0.60809	1.36064e-29	2.96906e-25	No
Combination-therapy_NR_pre	METRNL	-0.528435	1.78711e-29	3.89966e-25	No
Combination-therapy_NR_pre	VPS37B	-0.551876	1.99363e-29	4.35029e-25	No
Combination-therapy_NR_pre	MDFIC	0.694865	2.23019e-29	4.8665e-25	No
Combination-therapy_NR_pre	SDF2L1	-0.605556	3.88971e-29	8.48774e-25	No
Combination-therapy_NR_pre	NDUFA11	0.592485	3.96755e-29	8.65759e-25	No
Combination-therapy_NR_pre	INPP4A	0.621076	4.29648e-29	9.37535e-25	No
Combination-therapy_NR_pre	CD55	-0.556131	6.08724e-29	1.3283e-24	No
Combination-therapy_NR_pre	PCED1B	0.64337	7.38427e-29	1.61132e-24	No
Combination-therapy_NR_pre	PURA	0.60505	2.06161e-28	4.49865e-24	No
Combination-therapy_NR_pre	PLCL2	0.55723	5.84761e-28	1.27601e-23	No
Combination-therapy_NR_pre	CD8A	0.702085	6.40912e-28	1.39853e-23	Yes
Combination-therapy_NR_pre	SDHD	0.704973	3.70956e-26	8.09464e-22	No
Combination-therapy_NR_pre	PTGER2	0.509381	4.32843e-26	9.44508e-22	No
Combination-therapy_NR_pre	PTK2B	0.612748	1.95364e-25	4.26303e-21	No
Combination-therapy_NR_pre	MAML2	0.753672	2.42071e-25	5.28224e-21	No
Combination-therapy_NR_pre	ZNF706	0.586135	2.84325e-25	6.20425e-21	No
Combination-therapy_NR_pre	USP28	0.598995	3.62499e-25	7.91009e-21	No
Combination-therapy_NR_pre	TRAC	0.504561	4.25117e-25	9.27648e-21	No
Combination-therapy_NR_pre	RP5-1171I10.5	0.540324	4.62745e-25	1.00976e-20	No
Combination-therapy_NR_pre	RASGRP1	0.500329	6.08699e-25	1.32824e-20	No
Combination-therapy_NR_pre	FRYL	0.50646	8.21379e-25	1.79233e-20	No
Combination-therapy_NR_pre	ALOX5AP	-0.514191	1.06834e-24	2.33123e-20	No
Combination-therapy_NR_pre	SLAMF6	0.570674	1.46735e-24	3.20191e-20	Yes
Combination-therapy_NR_pre	PPP3CA	0.580552	2.82438e-24	6.16307e-20	No
Combination-therapy_NR_pre	PPP2R2B	0.54616	1.43497e-23	3.13125e-19	No
Combination-therapy_NR_pre	EEF1G	-0.555735	1.9558e-23	4.26774e-19	No
Combination-therapy_NR_pre	PIK3CD	0.632049	3.36669e-22	7.34645e-18	No
Combination-therapy_NR_pre	CKLF	0.561527	4.54646e-22	9.92082e-18	No
Combination-therapy_NR_pre	TCF12	0.552811	8.138e-22	1.77579e-17	No
Combination-therapy_NR_pre	MGAT1	0.572287	9.8331e-22	2.14568e-17	No
Combination-therapy_NR_pre	MYLIP	0.521279	5.79678e-19	1.26492e-14	No
Combination-therapy_NR_pre	JPX	0.579215	6.27462e-19	1.36918e-14	No
Combination-therapy_NR_pre	GAB3	0.559479	6.66074e-19	1.45344e-14	No
Combination-therapy_NR_pre	FAM89B	0.604239	1.15847e-18	2.52789e-14	No
Combination-therapy_NR_pre	SLC15A4	0.507974	3.08955e-18	6.74171e-14	No
Combination-therapy_NR_pre	OGFR	0.530739	2.23238e-17	4.87127e-13	No
Combination-therapy_NR_pre	JAKMIP2	0.576214	2.32371e-17	5.07058e-13	No
Combination-therapy_NR_pre	ELAVL1	0.576959	3.0974e-17	6.75884e-13	No
Combination-therapy_NR_pre	KDM6A	0.530907	5.00679e-17	1.09253e-12	No
Combination-therapy_NR_pre	CALCOCO1	0.518912	2.8269e-16	6.16858e-12	No
Combination-therapy_NR_pre	ILK	0.553588	5.25061e-16	1.14574e-11	No
Combination-therapy_NR_pre	JUN	-0.643454	2.21558e-15	4.83461e-11	Yes
Combination-therapy_NR_pre	DAXX	0.509937	3.89393e-15	8.49694e-11	No
Combination-therapy_NR_pre	FKBP5	-0.56688	4.35849e-14	9.51065e-10	No
Combination-therapy_NR_post	FKBP5	2.47512	0	0	No
Combination-therapy_NR_post	KLRB1	-1.67744	0	0	Yes
Combination-therapy_NR_post	DDIT4	1.1415	0	0	No
Combination-therapy_NR_post	AREG	2.32061	0	0	Yes
Combination-therapy_NR_post	ZFP36L2	0.73474	0	0	No
Combination-therapy_NR_post	RP11-291B21.2	1.39445	8.75202e-307	1.90978e-302	No
Combination-therapy_NR_post	MT-ATP8	-1.53806	1.12416e-288	2.45302e-284	No
Combination-therapy_NR_post	TXNIP	0.612788	1.96782e-286	4.29399e-282	No
Combination-therapy_NR_post	SMAP2	1.03528	4.43213e-282	9.67136e-278	No
Combination-therapy_NR_post	RPS26	-1.36999	4.42523e-276	9.65629e-272	Yes
Combination-therapy_NR_post	LY6E	0.770034	9.49901e-228	2.07278e-223	Yes
Combination-therapy_NR_post	CMC1	-1.00852	1.75387e-209	3.82713e-205	No
Combination-therapy_NR_post	AC090498.1	-0.996946	1.67871e-190	3.66312e-186	No
Combination-therapy_NR_post	CCND3	0.631423	2.16513e-190	4.72453e-186	No
Combination-therapy_NR_post	SELL	1.31996	1.05137e-185	2.29419e-181	Yes
Combination-therapy_NR_post	ITGB1	0.87541	4.23141e-183	9.23337e-179	Yes
Combination-therapy_NR_post	TIGIT	-1.28449	1.06962e-173	2.33402e-169	Yes
Combination-therapy_NR_post	RPS4Y1	-1.13064	1.96609e-170	4.29021e-166	No
Combination-therapy_NR_post	FAM129A	1.08216	8.53863e-170	1.86321e-165	No
Combination-therapy_NR_post	TNFAIP3	0.818269	4.40623e-164	9.61483e-160	Yes
Combination-therapy_NR_post	KLF13	0.786194	8.15864e-164	1.7803e-159	No
Combination-therapy_NR_post	ISG20	0.656533	4.55167e-159	9.9322e-155	No
Combination-therapy_NR_post	HERPUD1	0.832209	1.62877e-155	3.55413e-151	No
Combination-therapy_NR_post	CD55	1.03626	1.0754e-153	2.34663e-149	No
Combination-therapy_NR_post	GPATCH8	0.865981	4.17863e-153	9.11819e-149	No
Combination-therapy_NR_post	PRF1	0.529639	6.6719e-150	1.45588e-145	Yes
Combination-therapy_NR_post	CD52	0.539395	1.56298e-149	3.41059e-145	No
Combination-therapy_NR_post	PARP8	0.653974	2.38521e-135	5.20476e-131	No
Combination-therapy_NR_post	GNLY	0.593194	9.81686e-135	2.14214e-130	Yes
Combination-therapy_NR_post	TSPAN5	1.2143	2.95622e-132	6.45077e-128	No
Combination-therapy_NR_post	TXK	1.13095	1.45333e-128	3.17132e-124	No
Combination-therapy_NR_post	PIK3IP1	0.974727	2.81227e-127	6.13665e-123	No
Combination-therapy_NR_post	SYTL3	0.556828	4.23254e-123	9.23582e-119	No
Combination-therapy_NR_post	IKZF1	0.645684	6.33268e-118	1.38185e-113	No
Combination-therapy_NR_post	HLA-DRA	1.15743	4.31273e-112	9.41081e-108	No
Combination-therapy_NR_post	PRDM1	0.704286	1.60562e-108	3.50362e-104	Yes
Combination-therapy_NR_post	HLA-DRB1	0.679296	4.41643e-101	9.6371e-97	No
Combination-therapy_NR_post	KIR2DL3	0.788924	1.84776e-100	4.032e-96	Yes
Combination-therapy_NR_post	GLUL	0.917034	2.65096e-91	5.78467e-87	No
Combination-therapy_NR_post	SP100	0.516281	1.02012e-89	2.22599e-85	No
Combination-therapy_NR_post	MYH9	0.507704	8.23325e-86	1.79658e-81	No
Combination-therapy_NR_post	RAP1GDS1	0.773436	6.38837e-84	1.39401e-79	No
Combination-therapy_NR_post	CELF2	0.523702	2.95373e-83	6.44533e-79	No
Combination-therapy_NR_post	DIP2A	0.67044	1.61243e-81	3.51849e-77	No
Combination-therapy_NR_post	NFIL3	0.894791	2.6728e-81	5.83231e-77	Yes
Combination-therapy_NR_post	EMB	0.573282	3.58507e-81	7.82299e-77	No
Combination-therapy_NR_post	CYTIP	0.529166	7.53362e-81	1.64391e-76	No
Combination-therapy_NR_post	KIR3DL1	0.707977	1.83046e-80	3.99425e-76	Yes
Combination-therapy_NR_post	ALOX5AP	-1.12192	2.37361e-80	5.17946e-76	No
Combination-therapy_NR_post	SPON2	0.808177	9.559e-79	2.08587e-74	No
Combination-therapy_NR_post	ANXA5	0.719774	1.28921e-78	2.81319e-74	No
Combination-therapy_NR_post	JAK3	0.897256	1.66355e-78	3.63004e-74	Yes
Combination-therapy_NR_post	CDKN2D	-0.698407	4.35586e-77	9.50493e-73	No
Combination-therapy_NR_post	TMEM173	0.803288	3.3052e-76	7.21228e-72	No
Combination-therapy_NR_post	CLIC3	0.77263	9.73867e-73	2.12508e-68	No
Combination-therapy_NR_post	SLA	0.844454	9.77874e-73	2.13382e-68	No
Combination-therapy_NR_post	NDUFA11	0.642703	8.00541e-71	1.74686e-66	No
Combination-therapy_NR_post	TUBA4A	0.56609	1.21544e-66	2.6522e-62	No
Combination-therapy_NR_post	CD320	0.781403	1.45117e-65	3.1666e-61	No
Combination-therapy_NR_post	MYBL1	-0.790784	2.85672e-65	6.23366e-61	No
Combination-therapy_NR_post	PIK3R5	0.572295	1.70756e-64	3.72606e-60	No
Combination-therapy_NR_post	SLFN5	0.567069	7.51851e-64	1.64061e-59	No
Combination-therapy_NR_post	TMEM2	0.510739	1.17263e-63	2.55879e-59	No
Combination-therapy_NR_post	SCML4	0.602137	8.93794e-62	1.95035e-57	No
Combination-therapy_NR_post	DSTN	0.506241	1.40949e-57	3.07565e-53	No
Combination-therapy_NR_post	TRERF1	0.710098	3.8376e-57	8.37402e-53	No
Combination-therapy_NR_post	GPR65	0.52663	6.30786e-56	1.37644e-51	No
Combination-therapy_NR_post	MAML2	0.698813	8.33949e-56	1.81976e-51	No
Combination-therapy_NR_post	PCNX	0.628148	1.72187e-54	3.75729e-50	No
Combination-therapy_NR_post	TSPAN32	0.602465	2.93483e-54	6.4041e-50	No
Combination-therapy_NR_post	PTMS	-0.808118	4.77341e-54	1.04161e-49	No
Combination-therapy_NR_post	SEMA4D	0.589642	6.9848e-54	1.52415e-49	No
Combination-therapy_NR_post	NDUFC2	0.74667	3.32597e-53	7.25761e-49	No
Combination-therapy_NR_post	CHST11	0.562585	8.75278e-53	1.90994e-48	No
Combination-therapy_NR_post	KLRF1	-0.558285	1.15325e-50	2.51652e-46	No
Combination-therapy_NR_post	KCNAB2	0.546541	1.84234e-50	4.02018e-46	No
Combination-therapy_NR_post	BLOC1S1	0.500783	1.64558e-47	3.59081e-43	No
Combination-therapy_NR_post	LPGAT1	0.599759	3.06669e-46	6.69182e-42	No
Combination-therapy_NR_post	CRELD2	0.712602	1.32359e-41	2.8882e-37	No
Combination-therapy_NR_post	RRAS2	0.625426	5.52576e-41	1.20578e-36	No
Combination-therapy_NR_post	SH2D2A	-0.538831	4.41188e-39	9.62716e-35	No
Combination-therapy_NR_post	AC092580.4	-0.628673	1.33922e-36	2.9223e-32	No
Combination-therapy_NR_post	MALT1	0.560952	4.20928e-36	9.18506e-32	Yes
Combination-therapy_NR_post	KIF13B	0.559188	1.37496e-34	3.00031e-30	No
Combination-therapy_NR_post	TSPAN14	0.544125	1.43575e-34	3.13294e-30	No
Combination-therapy_NR_post	LINC00861	-0.687635	1.76267e-34	3.84631e-30	No
Combination-therapy_NR_post	AIM1	0.523942	7.0821e-34	1.54538e-29	No
Combination-therapy_NR_post	JAZF1	-0.549985	1.58171e-30	3.45145e-26	No
Combination-therapy_NR_post	HSH2D	0.527388	1.72201e-30	3.75759e-26	No
Combination-therapy_NR_post	TMEM14B	0.533668	1.85739e-30	4.053e-26	No
Combination-therapy_NR_post	ZBP1	0.504364	1.11094e-28	2.42417e-24	No
Combination-therapy_NR_post	KDELR2	-0.603453	4.34348e-28	9.4779e-24	No
Combination-therapy_NR_post	SERPINB6	-0.637051	1.50048e-27	3.27419e-23	No
Combination-therapy_NR_post	EOMES	-0.5587	4.12405e-22	8.99909e-18	Yes
Combination-therapy_NR_post	HSPB1	-0.58354	5.30673e-22	1.15798e-17	No
Combination-therapy_NR_post	FOS	-1.0686	4.11646e-20	8.98252e-16	Yes
Combination-therapy_NR_post	JUN	-0.699781	1.29787e-19	2.83209e-15	Yes
Combination-therapy_NR_post	MRPS6	-0.523906	5.48613e-18	1.19713e-13	No
Combination-therapy_NR_post	NR4A2	-0.617638	2.03651e-17	4.44387e-13	Yes
Combination-therapy_NR_post	APBA2	0.505414	1.72018e-15	3.7536e-11	No
Combination-therapy_NR_post	EEF1G	-0.502782	3.39173e-14	7.40109e-10	No
Combination-therapy_NR_post	PPP1R15A	-0.507301	4.05723e-10	8.85329e-06	No
Healthy donor	RPS10	-1.43492	0	0	No
Healthy donor	MT-ND3	-0.927849	0	0	No
Healthy donor	ATP5E	-0.753492	0	0	No
Healthy donor	JUN	2.00966	0	0	Yes
Healthy donor	RPS29	-1.14242	0	0	No
Healthy donor	JUNB	1.38475	0	0	Yes
Healthy donor	JUND	1.27122	0	0	Yes
Healthy donor	RPS26	1.34827	0	0	Yes
Healthy donor	RPL26	-0.651871	0	0	No
Healthy donor	RPS21	-0.58303	0	0	No
Healthy donor	FTH1	0.771093	0	0	No
Healthy donor	EIF1	0.723116	0	0	No
Healthy donor	RPS27	-0.521334	0	0	No
Healthy donor	RPL36A	-0.982482	1.35048e-283	2.94689e-279	No
Healthy donor	FOS	2.47052	3.39154e-271	7.40069e-267	Yes
Healthy donor	HIST1H4C	-1.06546	4.25278e-248	9.28e-244	No
Healthy donor	RPL38	-0.604221	7.69535e-238	1.6792e-233	No
Healthy donor	ARPC1B	-0.893086	4.84911e-233	1.05813e-228	No
Healthy donor	DUSP1	1.91383	2.03865e-229	4.44854e-225	No
Healthy donor	TXNIP	-0.589657	7.95436e-222	1.73572e-217	No
Healthy donor	AC092580.4	-1.61567	4.78268e-219	1.04363e-214	No
Healthy donor	UBC	0.501058	1.36971e-216	2.98885e-212	No
Healthy donor	PNRC1	0.543185	5.7969e-208	1.26494e-203	No
Healthy donor	PRF1	-0.671942	2.87814e-200	6.2804e-196	Yes
Healthy donor	PTPRCAP	-0.975098	2.59551e-197	5.66366e-193	No
Healthy donor	PLEK	-0.853394	4.46736e-191	9.74823e-187	No
Healthy donor	ATP5I	-1.09835	4.31553e-186	9.41691e-182	No
Healthy donor	GIMAP7	-0.925885	2.05482e-182	4.48382e-178	No
Healthy donor	KIR3DL1	-1.29718	5.61653e-178	1.22558e-173	Yes
Healthy donor	NDUFA3	-0.985497	3.32045e-174	7.24556e-170	No
Healthy donor	TSC22D3	0.725586	2.24183e-167	4.89189e-163	No
Healthy donor	CX3CR1	-1.31964	3.27929e-166	7.15574e-162	Yes
Healthy donor	RNF213	-0.742972	4.24755e-162	9.26858e-158	No
Healthy donor	CD2	-0.926387	3.65531e-150	7.97625e-146	Yes
Healthy donor	HLA-DRB5	-1.25257	6.48803e-147	1.41575e-142	No
Healthy donor	ZFP36	0.960877	8.43863e-146	1.84139e-141	No
Healthy donor	BLOC1S1	-1.08019	6.97085e-145	1.52111e-140	No
Healthy donor	ATP5J2	-0.801247	2.81932e-143	6.15203e-139	No
Healthy donor	SERTAD1	1.90412	6.54263e-141	1.42767e-136	No
Healthy donor	NDUFB1	-1.32039	2.24077e-140	4.88958e-136	No
Healthy donor	IER2	0.940004	7.78919e-140	1.69968e-135	No
Healthy donor	AOAH	-0.606958	4.6619e-139	1.01727e-134	No
Healthy donor	KIR2DL3	-1.45845	7.56686e-137	1.65116e-132	Yes
Healthy donor	RP11-291B21.2	-1.94428	8.02e-137	1.75005e-132	No
Healthy donor	RPL17	-0.675855	1.02136e-135	2.22871e-131	No
Healthy donor	HLA-DPB1	-0.645847	9.42768e-133	2.05721e-128	No
Healthy donor	NDUFA11	-1.18192	1.3066e-131	2.85113e-127	No
Healthy donor	GIMAP4	-0.826726	5.80007e-131	1.26563e-126	No
Healthy donor	MBP	-0.577778	9.68861e-124	2.11415e-119	No
Healthy donor	PRKACB	-0.746275	1.14095e-123	2.48966e-119	No
Healthy donor	PPP1R15A	1.58481	2.28511e-122	4.98634e-118	No
Healthy donor	TRAC	-1.03706	6.44318e-121	1.40597e-116	No
Healthy donor	NDUFA13	-1.19365	1.19872e-119	2.61572e-115	No
Healthy donor	PET100	-0.825469	1.52058e-114	3.31806e-110	No
Healthy donor	GADD45B	1.11439	4.45566e-113	9.7227e-109	No
Healthy donor	PYHIN1	-0.628277	8.31111e-113	1.81357e-108	No
Healthy donor	TRDC	-0.918355	7.89385e-110	1.72252e-105	No
Healthy donor	SLFN5	-0.831385	1.20973e-108	2.63975e-104	No
Healthy donor	HLA-DRB1	-0.634311	1.70645e-104	3.72365e-100	No
Healthy donor	IKZF2	-0.706562	5.44974e-103	1.18919e-98	No
Healthy donor	UQCR10	-0.59641	3.08655e-102	6.73515e-98	No
Healthy donor	RPS4Y1	0.68276	3.30651e-101	7.21514e-97	No
Healthy donor	FKBP5	-1.41221	4.30848e-101	9.40154e-97	No
Healthy donor	USMG5	-0.613393	1.38775e-100	3.02821e-96	No
Healthy donor	TIGIT	-0.710934	3.60001e-100	7.85557e-96	Yes
Healthy donor	PTPN12	-0.94968	6.83945e-100	1.49244e-95	Yes
Healthy donor	ID2	-0.590713	2.47966e-98	5.41087e-94	Yes
Healthy donor	CD69	0.950951	1.13789e-96	2.48299e-92	Yes
Healthy donor	VAMP2	-0.658764	1.4679e-96	3.2031e-92	No
Healthy donor	NEAT1	-0.676615	3.36079e-96	7.33357e-92	No
Healthy donor	CELF2	-0.586255	7.20057e-96	1.57124e-91	No
Healthy donor	RABGAP1L	-0.593591	4.08874e-95	8.92203e-91	No
Healthy donor	UQCR11	-0.509145	5.88426e-93	1.28401e-88	No
Healthy donor	NR4A2	1.31131	1.522e-92	3.32116e-88	Yes
Healthy donor	CTSC	-0.526039	4.38374e-91	9.56576e-87	No
Healthy donor	NDUFA1	-0.520008	1.09617e-90	2.39195e-86	No
Healthy donor	S100A11	-0.633989	6.60791e-90	1.44191e-85	No
Healthy donor	ROMO1	-0.708236	8.16639e-89	1.78199e-84	No
Healthy donor	SAMD3	-0.583911	3.4981e-87	7.63321e-83	No
Healthy donor	STAT1	-0.90125	2.20681e-86	4.81549e-82	Yes
Healthy donor	DOCK8	-0.586997	4.28315e-86	9.34626e-82	No
Healthy donor	RHOC	-0.882891	7.78211e-85	1.69813e-80	No
Healthy donor	PTPN6	-0.681339	9.81989e-83	2.1428e-78	Yes
Healthy donor	NME2	-0.621209	1.04196e-82	2.27366e-78	No
Healthy donor	RBM38	0.882036	4.89993e-82	1.06921e-77	No
Healthy donor	IKZF3	-0.617834	2.06523e-81	4.50654e-77	No
Healthy donor	KIR3DL2	-0.699558	1.61862e-80	3.532e-76	Yes
Healthy donor	CCL3	-0.681557	1.20731e-79	2.63447e-75	Yes
Healthy donor	ARHGEF3	-0.72471	2.52981e-79	5.5203e-75	No
Healthy donor	TAP1	-0.587064	4.66642e-79	1.01826e-74	No
Healthy donor	ITGB1	-0.617346	6.33161e-79	1.38162e-74	Yes
Healthy donor	ZRANB2	-0.576184	7.37195e-79	1.60863e-74	No
Healthy donor	CBLB	-0.554654	9.27017e-79	2.02284e-74	No
Healthy donor	TMEM258	-0.530318	1.4033e-78	3.06214e-74	No
Healthy donor	C14orf2	-0.522012	1.43391e-78	3.12893e-74	No
Healthy donor	XPO1	-0.927816	2.83277e-78	6.18138e-74	No
Healthy donor	SNRPN	-0.751338	1.28398e-77	2.80177e-73	No
Healthy donor	TC2N	-0.687975	1.91092e-77	4.16981e-73	No
Healthy donor	MYEOV2	-0.559503	5.35214e-77	1.16789e-72	No
Healthy donor	RP5-1171I10.5	-0.753703	6.60734e-76	1.44179e-71	No
Healthy donor	SYNRG	-0.646659	1.71922e-75	3.75151e-71	No
Healthy donor	CPNE1	-0.746145	1.76948e-75	3.86118e-71	No
Healthy donor	FAM65B	-0.537246	6.55675e-74	1.43075e-69	No
Healthy donor	MYO1F	-0.504067	1.58171e-73	3.45145e-69	No
Healthy donor	GBP5	-0.700883	3.74991e-73	8.18268e-69	No
Healthy donor	KLF13	-0.514876	1.30131e-72	2.83959e-68	No
Healthy donor	USP34	-0.570225	2.72508e-72	5.94639e-68	No
Healthy donor	RECQL	-0.657797	1.03617e-70	2.26103e-66	No
Healthy donor	ANXA5	-0.79382	2.83396e-70	6.18399e-66	No
Healthy donor	PA2G4	-0.514349	6.31833e-70	1.37872e-65	No
Healthy donor	S1PR4	-0.62481	7.67561e-70	1.6749e-65	No
Healthy donor	IFI16	-0.560998	1.59306e-69	3.47621e-65	No
Healthy donor	PDGFD	-0.813261	4.26477e-69	9.30615e-65	No
Healthy donor	PPP2R2B	-0.602153	5.58311e-69	1.21829e-64	No
Healthy donor	EEF1G	-0.89908	6.48864e-69	1.41589e-64	No
Healthy donor	GPR65	-0.500545	7.2194e-69	1.57535e-64	No
Healthy donor	TBC1D5	-0.676506	1.40677e-68	3.06971e-64	No
Healthy donor	NCOA1	-0.599062	6.42672e-68	1.40237e-63	Yes
Healthy donor	PPP3CA	-0.696742	1.73549e-67	3.78702e-63	No
Healthy donor	RAP1GDS1	-0.683389	5.41492e-67	1.18159e-62	No
Healthy donor	TMCO1	-0.677758	9.47884e-67	2.06838e-62	No
Healthy donor	DENND2D	-0.577877	1.0052e-66	2.19344e-62	No
Healthy donor	DPYD	-0.564697	1.37971e-66	3.01067e-62	No
Healthy donor	SLAMF7	-0.689414	2.2e-66	4.80062e-62	Yes
Healthy donor	CKLF	-0.68909	3.04224e-66	6.63847e-62	No
Healthy donor	SHFM1	-0.515896	5.80021e-66	1.26566e-61	No
Healthy donor	PAN3	-0.691937	6.87981e-66	1.50124e-61	No
Healthy donor	SLAMF6	-0.677188	7.93381e-66	1.73124e-61	Yes
Healthy donor	HMOX2	-0.501557	1.20265e-64	2.6243e-60	No
Healthy donor	EOMES	-0.688161	2.32394e-64	5.07108e-60	Yes
Healthy donor	RPS27L	-0.535892	4.11259e-64	8.97408e-60	No
Healthy donor	SHOC2	-0.613951	4.20954e-64	9.18565e-60	No
Healthy donor	TNFAIP8	-0.622883	5.32955e-64	1.16296e-59	Yes
Healthy donor	AAK1	-0.564622	1.58679e-63	3.46253e-59	No
Healthy donor	MINOS1	-0.656858	1.89688e-63	4.13918e-59	No
Healthy donor	RAP1GAP2	-0.535658	4.2955e-63	9.37322e-59	No
Healthy donor	PCNX	-0.645481	4.43766e-62	9.68342e-58	No
Healthy donor	TAGAP	-0.570306	6.17369e-62	1.34716e-57	No
Healthy donor	NFATC3	-0.504686	1.89498e-61	4.13503e-57	Yes
Healthy donor	PSMB8-AS1	-0.622217	2.45335e-61	5.35346e-57	No
Healthy donor	MBD5	-0.588173	1.13511e-60	2.47693e-56	No
Healthy donor	RUNX1	-0.602593	2.0264e-60	4.42181e-56	Yes
Healthy donor	ATP2B4	-0.593217	3.19254e-60	6.96644e-56	No
Healthy donor	NDUFC1	-0.553391	6.70095e-60	1.46221e-55	No
Healthy donor	PIK3R5	-0.523911	8.58558e-60	1.87346e-55	No
Healthy donor	ADAM10	-0.557359	2.12635e-59	4.63992e-55	No
Healthy donor	KLF12	-0.511036	3.93546e-59	8.58757e-55	No
Healthy donor	NFKBIA	1.07664	2.61038e-58	5.69612e-54	Yes
Healthy donor	MT-ND6	-0.51564	4.14007e-58	9.03405e-54	No
Healthy donor	ZNF331	1.31476	6.74533e-58	1.4719e-53	No
Healthy donor	PTPRE	-0.59291	1.55538e-57	3.394e-53	No
Healthy donor	UBE2S	1.35756	2.0498e-57	4.47287e-53	No
Healthy donor	IRF2	-0.581891	1.34721e-56	2.93976e-52	No
Healthy donor	SAMD9	-0.599608	1.60901e-56	3.51102e-52	No
Healthy donor	EIF2S2	-0.551957	1.78538e-56	3.89588e-52	No
Healthy donor	NAA38	-0.500123	2.6679e-56	5.82164e-52	No
Healthy donor	NLRC5	-0.556658	3.53272e-56	7.70875e-52	Yes
Healthy donor	VPS13B	-0.546194	7.18547e-56	1.56794e-51	No
Healthy donor	PICALM	-0.5259	4.88578e-55	1.06613e-50	No
Healthy donor	EIF4G3	-0.506563	4.94725e-55	1.07954e-50	No
Healthy donor	CDC42EP3	-0.615455	6.16436e-55	1.34512e-50	No
Healthy donor	ATXN1	-0.501488	1.37822e-54	3.00742e-50	No
Healthy donor	LENG8	-0.519398	2.67567e-54	5.83859e-50	No
Healthy donor	DNAJB1	0.759234	4.35237e-54	9.49731e-50	No
Healthy donor	PRPF6	-0.574968	1.03327e-53	2.25469e-49	No
Healthy donor	ARID1B	-0.516726	1.45292e-53	3.17041e-49	No
Healthy donor	CD300A	-0.514316	2.36542e-53	5.16158e-49	No
Healthy donor	MESDC2	-0.582235	3.63816e-53	7.93884e-49	No
Healthy donor	SIDT1	-0.604603	3.68549e-53	8.04211e-49	No
Healthy donor	PARP4	-0.58868	5.09642e-53	1.11209e-48	No
Healthy donor	FAM129A	-0.52747	5.95013e-53	1.29838e-48	No
Healthy donor	UPF2	-0.585193	1.03216e-52	2.25227e-48	No
Healthy donor	HIVEP3	-0.509583	1.74701e-52	3.81215e-48	No
Healthy donor	ATR	-0.585973	1.81059e-52	3.95089e-48	No
Healthy donor	RC3H1	-0.514055	3.24091e-52	7.072e-48	No
Healthy donor	TMEM165	-0.59094	4.72292e-52	1.03059e-47	No
Healthy donor	SCML4	-0.514115	9.43646e-52	2.05913e-47	No
Healthy donor	TRIP12	-0.604554	1.10747e-51	2.41661e-47	No
Healthy donor	ZBP1	-0.52406	3.06493e-51	6.68798e-47	No
Healthy donor	SYTL2	-0.526036	1.60647e-50	3.50549e-46	No
Healthy donor	NCALD	-0.523265	4.09609e-50	8.93807e-46	No
Healthy donor	FBXL17	-0.520819	7.1604e-50	1.56247e-45	No
Healthy donor	BRE	-0.517353	8.79462e-50	1.91907e-45	No
Healthy donor	DOCK11	-0.544852	2.60549e-49	5.68545e-45	No
Healthy donor	MT1X	-0.577715	4.68682e-49	1.02271e-44	No
Healthy donor	ASCC3	-0.531321	1.8342e-48	4.0024e-44	No
Healthy donor	GAB3	-0.552633	2.41302e-48	5.26544e-44	No
Healthy donor	SCLT1	-0.506708	2.99993e-48	6.54614e-44	No
Healthy donor	ERBB2IP	-0.520242	4.91335e-48	1.07214e-43	No
Healthy donor	SH2D1A	-0.504347	5.16122e-47	1.12623e-42	No
Healthy donor	CAMK2D	-0.553176	1.7943e-46	3.91535e-42	No
Healthy donor	SOS1	-0.512192	1.95228e-46	4.26006e-42	No
Healthy donor	SLC4A7	-0.560187	2.39629e-46	5.22895e-42	No
Healthy donor	FCRL3	-0.522274	3.59205e-46	7.83821e-42	No
Healthy donor	MRPL52	-0.523137	5.97791e-46	1.30444e-41	No
Healthy donor	SELK	0.780673	4.03551e-45	8.8059e-41	No
Healthy donor	SMYD3	-0.509663	1.4767e-44	3.22231e-40	No
Healthy donor	EIF5A	0.545889	1.88968e-44	4.12346e-40	No
Healthy donor	SRSF7	0.588603	8.32117e-44	1.81576e-39	No
Healthy donor	DUSP2	0.779662	8.80655e-43	1.92168e-38	No
Healthy donor	HNRNPA0	0.564437	6.51898e-40	1.42251e-35	No
Healthy donor	SBDS	0.86369	3.55274e-35	7.75244e-31	No
Healthy donor	CXCR4	0.555242	6.77218e-35	1.47776e-30	Yes
Healthy donor	FGFBP2	0.515033	7.5173e-35	1.64035e-30	Yes
Healthy donor	CCNH	0.773174	7.67554e-34	1.67488e-29	No
Healthy donor	HNRNPL	0.528053	3.84452e-31	8.38912e-27	No
Healthy donor	UBALD2	0.665687	1.04819e-29	2.28726e-25	No
Healthy donor	BTG2	0.927192	1.78371e-28	3.89223e-24	No
Healthy donor	RCC1	0.894994	1.06149e-25	2.31627e-21	No
Healthy donor	SAT1	0.588495	3.09522e-21	6.75408e-17	No
Healthy donor	YPEL5	0.799658	1.15507e-20	2.52047e-16	No
Healthy donor	TOMM20	0.569068	1.38502e-15	3.02226e-11	No
Healthy donor	MAPK1IP1L	0.620156	1.54838e-13	3.37872e-09	No
Healthy donor	LEPROTL1	0.625238	2.80307e-12	6.11657e-08	No
Healthy donor	NSMCE3	0.691703	9.69037e-11	2.11454e-06	No
Healthy donor	SPON2	0.500166	3.13885e-09	6.84929e-05	No
Healthy donor	POLR1D	0.56763	3.37619e-08	0.000736719	No
Healthy donor	SLC2A3	0.540032	5.94126e-08	0.00129644	No
Healthy donor	MGAT4A	0.538527	1.41342e-07	0.00308423	No
Healthy donor	ZBTB1	0.527401	1.41934e-07	0.00309713	No
Healthy donor	CEBPB	0.543913	3.08564e-07	0.00673317	No
Healthy donor	TSPYL2	0.727147	3.26059e-07	0.00711494	No
Healthy donor	BCAS2	0.687497	5.22356e-07	0.0113983	No
Healthy donor	C20orf24	0.546304	1.63435e-06	0.0356631	No

## Sheet: DEG_patient groups_TRDV2
Differential gene expression in TRDV2 cells between patient groups. Genes selected for further analysis are indicated.
Patient group	Gene	Average Log2 Fold Change	P value	Adjusted P value	Selected
Monotherapy_R_pre	MTRNR2L12	1.38177	0	0	No
Monotherapy_R_pre	MTRNR2L8	2.44807	0	0	No
Monotherapy_R_pre	RP11-290D2.6	1.53526	0	0	No
Monotherapy_R_pre	RASGEF1B	1.24677	1.5246e-208	3.32682e-204	No
Monotherapy_R_pre	DUSP1	-1.18259	3.61683e-179	7.89228e-175	Yes
Monotherapy_R_pre	JUNB	-0.759374	8.2284e-175	1.79552e-170	Yes
Monotherapy_R_pre	CXCR4	-0.569854	7.70547e-157	1.68141e-152	Yes
Monotherapy_R_pre	RPS10	-0.629846	3.65842e-149	7.98303e-145	No
Monotherapy_R_pre	PLEKHA7	0.973236	9.49826e-144	2.07262e-139	No
Monotherapy_R_pre	JUND	-0.643858	8.07297e-134	1.7616e-129	Yes
Monotherapy_R_pre	PIK3R1	-0.503094	4.84102e-119	1.05636e-114	No
Monotherapy_R_pre	FOS	-1.54347	4.03899e-111	8.81348e-107	Yes
Monotherapy_R_pre	ZFP36	-0.688317	4.47148e-107	9.75723e-103	No
Monotherapy_R_pre	CREM	-1.04369	7.95863e-103	1.73665e-98	No
Monotherapy_R_pre	SELL	-0.570965	2.44316e-95	5.33122e-91	Yes
Monotherapy_R_pre	JUN	-1.0462	3.75978e-85	8.20421e-81	Yes
Monotherapy_R_pre	TNFAIP3	-0.560826	4.45457e-83	9.72032e-79	Yes
Monotherapy_R_pre	METRNL	-0.892436	6.60694e-82	1.4417e-77	No
Monotherapy_R_pre	PPP1R15A	-0.999191	4.25161e-79	9.27744e-75	No
Monotherapy_R_pre	TOB1	-0.873606	6.19394e-73	1.35158e-68	No
Monotherapy_R_pre	RBM38	-0.617634	1.34201e-72	2.92841e-68	No
Monotherapy_R_pre	NR4A2	-0.827981	1.24436e-63	2.71531e-59	Yes
Monotherapy_R_pre	TSPYL2	-0.790516	3.64904e-63	7.96258e-59	No
Monotherapy_R_pre	TNFRSF1B	-0.601052	4.0905e-63	8.92588e-59	Yes
Monotherapy_R_pre	PDE4D	-0.507103	2.90382e-62	6.33643e-58	No
Monotherapy_R_pre	SPON2	-0.50252	5.05804e-50	1.10372e-45	No
Monotherapy_R_pre	ZNF331	-0.6481	1.23577e-47	2.69658e-43	No
Monotherapy_R_pre	PZP	0.629403	1.13781e-43	2.48282e-39	No
Monotherapy_R_pre	FKBP5	-0.512565	1.12082e-40	2.44573e-36	No
Monotherapy_R_pre	A2M	0.607153	2.54783e-40	5.55962e-36	No
Monotherapy_R_pre	CITED2	-0.546999	5.57514e-34	1.21655e-29	No
Monotherapy_R_post	MTRNR2L12	1.31683	0	0	No
Monotherapy_R_post	DUSP1	-1.64704	0	0	Yes
Monotherapy_R_post	MTRNR2L8	1.93763	0	0	No
Monotherapy_R_post	GIMAP7	0.86871	0	0	No
Monotherapy_R_post	CXCR4	-0.896773	0	0	Yes
Monotherapy_R_post	ZFP36	-1.14542	0	0	No
Monotherapy_R_post	JUNB	-1.2284	0	0	Yes
Monotherapy_R_post	DUSP2	-0.873519	0	0	Yes
Monotherapy_R_post	ZFP36L2	-0.57047	0	0	No
Monotherapy_R_post	FTH1	-0.576401	0	0	No
Monotherapy_R_post	PIK3R1	-0.830352	7.32552e-297	1.5985e-292	No
Monotherapy_R_post	TNFAIP3	-0.982676	1.37651e-292	3.00369e-288	Yes
Monotherapy_R_post	GIMAP4	0.885366	2.0214e-289	4.41089e-285	No
Monotherapy_R_post	JUND	-0.845806	5.32991e-267	1.16304e-262	Yes
Monotherapy_R_post	FOS	-1.95599	3.68339e-226	8.03753e-222	Yes
Monotherapy_R_post	CX3CR1	1.08973	1.71973e-197	3.75263e-193	Yes
Monotherapy_R_post	BTG2	-1.05911	2.97728e-194	6.49671e-190	No
Monotherapy_R_post	JUN	-1.35989	5.23791e-176	1.14296e-171	Yes
Monotherapy_R_post	NFKBIA	-0.818036	7.64808e-165	1.66889e-160	Yes
Monotherapy_R_post	NR4A2	-1.33143	1.01254e-162	2.20946e-158	Yes
Monotherapy_R_post	PLEK	0.629104	1.87999e-158	4.10233e-154	No
Monotherapy_R_post	CREM	-1.20606	4.71958e-141	1.02986e-136	No
Monotherapy_R_post	RBM38	-0.90065	1.03312e-135	2.25438e-131	No
Monotherapy_R_post	SELL	-0.709285	5.26804e-135	1.14954e-130	Yes
Monotherapy_R_post	S100A11	0.662278	2.46213e-125	5.37262e-121	No
Monotherapy_R_post	SRSF7	-0.561003	1.91777e-124	4.18476e-120	No
Monotherapy_R_post	MAP3K8	-0.624389	1.32112e-120	2.88281e-116	No
Monotherapy_R_post	DNAJB1	-0.716752	3.00134e-119	6.54922e-115	No
Monotherapy_R_post	FAM46C	-0.801981	2.11089e-118	4.60618e-114	No
Monotherapy_R_post	ZNF331	-1.20423	1.87428e-115	4.08986e-111	No
Monotherapy_R_post	METRNL	-0.972987	2.99475e-114	6.53484e-110	No
Monotherapy_R_post	CD69	-0.590167	4.13523e-112	9.02349e-108	Yes
Monotherapy_R_post	MT-ND6	0.518712	8.39199e-107	1.83122e-102	No
Monotherapy_R_post	TAGAP	0.534791	2.13266e-103	4.65367e-99	No
Monotherapy_R_post	PPP1R15A	-1.1249	7.4712e-103	1.63029e-98	No
Monotherapy_R_post	TSPYL2	-1.01421	1.14074e-91	2.48921e-87	No
Monotherapy_R_post	PDE4D	-0.642881	1.41932e-91	3.0971e-87	No
Monotherapy_R_post	CTSC	0.505058	1.27103e-90	2.77352e-86	No
Monotherapy_R_post	RPS10	-0.501815	1.93099e-90	4.21362e-86	No
Monotherapy_R_post	PLEKHA7	0.784438	1.27829e-89	2.78937e-85	No
Monotherapy_R_post	TOB1	-0.953449	1.10888e-83	2.41969e-79	No
Monotherapy_R_post	FOSL2	-0.864385	3.43641e-81	7.4986e-77	Yes
Monotherapy_R_post	PDE3B	-0.527923	1.94035e-78	4.23403e-74	No
Monotherapy_R_post	CEBPB	-0.609115	6.50188e-78	1.41878e-73	No
Monotherapy_R_post	TRGC1	0.653535	8.05464e-73	1.7576e-68	No
Monotherapy_R_post	PTPN6	0.653112	1.0972e-72	2.3942e-68	Yes
Monotherapy_R_post	YPEL5	-0.646517	1.9778e-68	4.31575e-64	No
Monotherapy_R_post	SBDS	-0.619836	5.576e-68	1.21674e-63	No
Monotherapy_R_post	CCNL1	-0.509246	4.87597e-66	1.06399e-61	No
Monotherapy_R_post	APOBEC3G	0.509943	1.10197e-64	2.40461e-60	No
Monotherapy_R_post	THEMIS	0.593228	4.96081e-62	1.0825e-57	Yes
Monotherapy_R_post	IDI1	-0.69943	8.86019e-62	1.93338e-57	No
Monotherapy_R_post	PZP	0.693862	8.39242e-60	1.83131e-55	No
Monotherapy_R_post	LINC00861	0.525905	9.45516e-60	2.06321e-55	No
Monotherapy_R_post	ZBTB1	-0.635277	2.44363e-53	5.33225e-49	No
Monotherapy_R_post	CLDND1	-0.670823	4.58652e-53	1.00082e-48	No
Monotherapy_R_post	AUTS2	-0.657795	1.95085e-50	4.25696e-46	No
Monotherapy_R_post	ARHGEF3	0.554168	2.80222e-49	6.11472e-45	No
Monotherapy_R_post	MYLIP	-0.653127	7.60774e-49	1.66008e-44	No
Monotherapy_R_post	C20orf24	-0.545129	1.29113e-47	2.81737e-43	No
Monotherapy_R_post	MAPK1IP1L	-0.538768	1.80245e-46	3.93312e-42	No
Monotherapy_R_post	GADD45B	-0.533292	2.69643e-45	5.88387e-41	No
Monotherapy_R_post	B4GALT1	-0.541018	9.94569e-45	2.17025e-40	No
Monotherapy_R_post	TRG-AS1	0.508817	1.75645e-44	3.83275e-40	No
Monotherapy_R_post	DENND2D	0.533294	2.63117e-43	5.74148e-39	No
Monotherapy_R_post	A2M	0.60564	4.14529e-41	9.04543e-37	No
Monotherapy_R_post	TUBA4A	-0.522245	5.07161e-40	1.10668e-35	No
Monotherapy_R_post	FCRL6	0.540622	6.11172e-38	1.33364e-33	No
Monotherapy_R_post	LGALS1	0.505572	2.34395e-35	5.11474e-31	No
Monotherapy_R_post	PDE4B	-0.506691	3.68369e-33	8.03818e-29	No
Monotherapy_R_post	ABI3	0.515847	5.18774e-32	1.13202e-27	No
Monotherapy_NR_pre	MTRNR2L12	1.85871	0	0	No
Monotherapy_NR_pre	RPS26	1.02591	0	0	Yes
Monotherapy_NR_pre	MT-CYB	0.654826	0	0	No
Monotherapy_NR_pre	HLA-B	-0.612233	0	0	No
Monotherapy_NR_pre	MT-CO2	0.549073	0	0	No
Monotherapy_NR_pre	MT-ND3	0.593518	3.49221e-214	7.62036e-210	No
Monotherapy_NR_pre	RP11-290D2.6	1.4692	7.71984e-206	1.68455e-201	No
Monotherapy_NR_pre	RASGEF1B	1.46362	3.62629e-199	7.91293e-195	No
Monotherapy_NR_pre	RPL26	-0.558866	1.08715e-197	2.37226e-193	No
Monotherapy_NR_pre	MT-ND5	0.537784	1.08206e-168	2.36117e-164	No
Monotherapy_NR_pre	CDK6	1.79894	6.17253e-166	1.34691e-161	No
Monotherapy_NR_pre	MT-ND6	0.846224	2.10255e-147	4.58798e-143	No
Monotherapy_NR_pre	PLEKHA7	1.24676	4.31032e-137	9.40554e-133	No
Monotherapy_NR_pre	DUSP2	-0.66533	1.58581e-136	3.4604e-132	Yes
Monotherapy_NR_pre	RPS10	-0.907108	3.88886e-136	8.48588e-132	No
Monotherapy_NR_pre	MT-ND4	0.539925	4.23124e-136	9.23299e-132	No
Monotherapy_NR_pre	ZNF683	1.41994	5.51933e-135	1.20437e-130	Yes
Monotherapy_NR_pre	ALOX5AP	0.601504	4.2918e-83	9.36514e-79	No
Monotherapy_NR_pre	RPL36A	-0.523518	1.20931e-79	2.63884e-75	No
Monotherapy_NR_pre	CD81	-0.529142	4.27744e-71	9.33381e-67	No
Monotherapy_NR_pre	ARPC1B	-0.643907	7.10482e-70	1.55034e-65	No
Monotherapy_NR_pre	HIST1H4C	0.574726	8.61253e-67	1.87934e-62	No
Monotherapy_NR_pre	NSG1	1.13066	4.52711e-65	9.87861e-61	No
Monotherapy_NR_pre	TRDC	0.644303	9.77465e-64	2.13293e-59	No
Monotherapy_NR_pre	THEMIS	-0.910525	3.05409e-57	6.66433e-53	Yes
Monotherapy_NR_pre	NBEAL1	0.888186	7.76739e-57	1.69492e-52	No
Monotherapy_NR_pre	ADRBK1	-0.899368	1.38465e-54	3.02144e-50	No
Monotherapy_NR_pre	FGFBP2	0.530774	2.02596e-50	4.42084e-46	Yes
Monotherapy_NR_pre	AMBRA1	0.912109	7.95e-50	1.73477e-45	No
Monotherapy_NR_pre	ERN1	-0.606337	1.25151e-47	2.73093e-43	No
Monotherapy_NR_pre	ZFP36	-0.535129	5.59853e-45	1.22165e-40	No
Monotherapy_NR_pre	RASA3	-0.585923	1.40801e-42	3.07241e-38	No
Monotherapy_NR_pre	PHACTR2	-0.609023	1.78416e-42	3.89322e-38	No
Monotherapy_NR_pre	CBLB	-0.53775	5.47606e-41	1.19493e-36	No
Monotherapy_NR_pre	CD55	-0.662795	2.68976e-40	5.86933e-36	No
Monotherapy_NR_pre	TMEM259	-0.781751	3.74688e-39	8.17606e-35	No
Monotherapy_NR_pre	CNOT6L	-0.62431	9.5604e-39	2.08617e-34	No
Monotherapy_NR_pre	R3HDM2	-0.74324	3.30786e-38	7.21809e-34	No
Monotherapy_NR_pre	MT2A	-0.572542	6.09766e-37	1.33057e-32	No
Monotherapy_NR_pre	SRSF2	-0.540933	4.14731e-35	9.04983e-31	No
Monotherapy_NR_pre	CAMK4	-0.706345	4.84937e-34	1.05818e-29	No
Monotherapy_NR_pre	METRNL	-0.691659	4.20678e-33	9.17961e-29	No
Monotherapy_NR_pre	GIMAP4	-0.510788	4.38622e-33	9.57116e-29	No
Monotherapy_NR_pre	TMEM2	-0.580372	2.24167e-32	4.89155e-28	No
Monotherapy_NR_pre	CLDND1	-0.754116	5.80208e-32	1.26607e-27	No
Monotherapy_NR_pre	SIPA1	-0.56002	1.36009e-31	2.96785e-27	No
Monotherapy_NR_pre	CD27	-0.66945	2.19808e-31	4.79644e-27	Yes
Monotherapy_NR_pre	ARHGAP4	-0.615869	7.34482e-31	1.60271e-26	No
Monotherapy_NR_pre	TMC6	-0.500998	5.99925e-27	1.3091e-22	No
Monotherapy_NR_pre	PRDM1	-0.523452	8.3957e-26	1.83203e-21	Yes
Monotherapy_NR_pre	CHST11	-0.556461	5.54097e-25	1.2091e-20	No
Monotherapy_NR_pre	AIM1	-0.593559	3.02415e-24	6.599e-20	No
Monotherapy_NR_pre	NCALD	-0.549434	7.6052e-24	1.65953e-19	No
Monotherapy_NR_pre	TIMP1	0.648427	4.0879e-23	8.9202e-19	No
Monotherapy_NR_pre	IL18RAP	-0.566244	7.41768e-23	1.61861e-18	Yes
Monotherapy_NR_pre	CREM	-0.645536	1.42047e-22	3.0996e-18	No
Monotherapy_NR_pre	FKBP5	-0.578091	6.81327e-22	1.48672e-17	No
Monotherapy_NR_pre	SPON2	-0.525534	8.21149e-22	1.79183e-17	No
Monotherapy_NR_pre	STAT1	-0.502855	7.67598e-20	1.67498e-15	Yes
Monotherapy_NR_pre	DUSP1	-0.702618	3.71473e-18	8.10591e-14	Yes
Monotherapy_NR_pre	FOS	-0.572883	2.50611e-10	5.46858e-06	Yes
Monotherapy_NR_post	MTRNR2L12	1.27173	0	0	No
Monotherapy_NR_post	MT-ND3	0.52993	7.30243e-209	1.59346e-204	No
Monotherapy_NR_post	CDK6	1.70506	3.16484e-207	6.90599e-203	No
Monotherapy_NR_post	ALOX5AP	0.713539	4.14696e-154	9.04907e-150	No
Monotherapy_NR_post	RASGEF1B	1.23757	9.58591e-129	2.09174e-124	No
Monotherapy_NR_post	RPS26	0.658524	8.99488e-109	1.96277e-104	Yes
Monotherapy_NR_post	MTRNR2L8	-0.626168	1.04969e-104	2.29054e-100	No
Monotherapy_NR_post	CD81	-0.584475	1.07983e-98	2.3563e-94	No
Monotherapy_NR_post	PLEKHA7	0.966432	6.51028e-89	1.42061e-84	No
Monotherapy_NR_post	RPS10	-0.694826	1.00789e-82	2.19931e-78	No
Monotherapy_NR_post	DUSP2	-0.5034	8.32559e-74	1.81673e-69	Yes
Monotherapy_NR_post	MT-ND6	0.616791	3.00208e-70	6.55084e-66	No
Monotherapy_NR_post	NSG1	0.976368	7.63988e-70	1.6671e-65	No
Monotherapy_NR_post	MT2A	-0.79899	6.43897e-69	1.40505e-64	No
Monotherapy_NR_post	JUND	-0.578175	1.62093e-62	3.53703e-58	Yes
Monotherapy_NR_post	TYROBP	0.632382	2.74491e-61	5.98966e-57	No
Monotherapy_NR_post	JUNB	-0.576934	4.761e-60	1.0389e-55	Yes
Monotherapy_NR_post	HLA-DPA1	0.508431	8.0234e-50	1.75079e-45	No
Monotherapy_NR_post	IER2	-0.556089	3.90782e-47	8.52725e-43	No
Monotherapy_NR_post	RBM38	-0.671866	7.65723e-47	1.67088e-42	No
Monotherapy_NR_post	ZNF683	0.929191	5.63488e-46	1.22959e-41	Yes
Monotherapy_NR_post	LGALS1	0.59993	2.57569e-45	5.62041e-41	No
Monotherapy_NR_post	CAMK4	-0.701634	1.49536e-43	3.26303e-39	No
Monotherapy_NR_post	SRSF2	-0.594672	7.87516e-42	1.71844e-37	No
Monotherapy_NR_post	CD27	-0.771121	9.67644e-41	2.1115e-36	Yes
Monotherapy_NR_post	DUSP1	-0.893247	5.12365e-37	1.11803e-32	Yes
Monotherapy_NR_post	NR4A2	-0.800321	5.91763e-37	1.29129e-32	Yes
Monotherapy_NR_post	TIMP1	0.666857	1.21792e-35	2.65762e-31	No
Monotherapy_NR_post	PPP1R15A	-0.861329	7.262e-34	1.58464e-29	No
Monotherapy_NR_post	ADRBK1	-0.580337	1.88462e-30	4.11244e-26	No
Monotherapy_NR_post	ZFP36	-0.551045	3.17857e-30	6.93595e-26	No
Monotherapy_NR_post	JUN	-0.946541	7.63404e-27	1.66582e-22	Yes
Monotherapy_NR_post	CLDND1	-0.693617	8.82466e-26	1.92563e-21	No
Monotherapy_NR_post	CD320	0.624936	1.90473e-24	4.1563e-20	No
Monotherapy_NR_post	ZNF331	-0.63426	5.55427e-21	1.212e-16	No
Monotherapy_NR_post	FOS	-1.26384	7.04952e-19	1.53828e-14	Yes
Combination-therapy_R_pre	MYOM2	4.08834	0	0	No
Combination-therapy_R_pre	IGLV2-14	2.76344	0	0	No
Combination-therapy_R_pre	AOAH	1.13521	0	0	No
Combination-therapy_R_pre	GIMAP7	1.13353	0	0	No
Combination-therapy_R_pre	ZFP36	-1.36885	1.61099e-234	3.51535e-230	No
Combination-therapy_R_pre	FTH1	-0.738139	1.4886e-231	3.24828e-227	No
Combination-therapy_R_pre	CX3CR1	1.41874	6.06574e-231	1.3236e-226	Yes
Combination-therapy_R_pre	MTRNR2L12	-7.04638	7.49276e-203	1.63499e-198	No
Combination-therapy_R_pre	GIMAP4	0.958512	3.88632e-202	8.48034e-198	No
Combination-therapy_R_pre	EIF1	-0.578201	1.97542e-186	4.31057e-182	No
Combination-therapy_R_pre	ZFP36L2	-0.632181	2.38047e-167	5.19443e-163	No
Combination-therapy_R_pre	FCGR3A	0.973947	7.42752e-162	1.62076e-157	Yes
Combination-therapy_R_pre	NFKBIA	-1.34548	5.68127e-159	1.23971e-154	Yes
Combination-therapy_R_pre	DUSP2	-0.805555	8.64615e-157	1.88668e-152	Yes
Combination-therapy_R_pre	FAM65B	0.724816	2.13463e-154	4.65798e-150	No
Combination-therapy_R_pre	PYHIN1	0.858561	2.28411e-154	4.98415e-150	Yes
Combination-therapy_R_pre	DUSP1	-1.6346	1.07658e-153	2.3492e-149	Yes
Combination-therapy_R_pre	JUNB	-0.963703	1.77248e-144	3.86774e-140	Yes
Combination-therapy_R_pre	FOS	-2.64214	5.15896e-141	1.12574e-136	Yes
Combination-therapy_R_pre	THEMIS	0.904297	3.11564e-133	6.79864e-129	Yes
Combination-therapy_R_pre	LINC00861	0.859624	4.82664e-122	1.05322e-117	No
Combination-therapy_R_pre	PRF1	0.599756	1.12184e-116	2.44796e-112	Yes
Combination-therapy_R_pre	TRG-AS1	0.998253	1.161e-114	2.53343e-110	No
Combination-therapy_R_pre	S1PR1	0.911214	3.02979e-113	6.61131e-109	Yes
Combination-therapy_R_pre	LBH	0.687848	1.82957e-112	3.9923e-108	No
Combination-therapy_R_pre	CD69	-0.977813	5.04792e-111	1.10151e-106	Yes
Combination-therapy_R_pre	GZMB	0.636954	3.85014e-110	8.4014e-106	Yes
Combination-therapy_R_pre	ARHGAP25	0.832267	1.58509e-109	3.45882e-105	No
Combination-therapy_R_pre	LFNG	1.19894	9.62522e-102	2.10032e-97	No
Combination-therapy_R_pre	CD2	0.633651	9.15193e-101	1.99704e-96	No
Combination-therapy_R_pre	JUND	-0.793341	3.83452e-94	8.3673e-90	Yes
Combination-therapy_R_pre	PDGFD	1.12757	2.54005e-92	5.54264e-88	No
Combination-therapy_R_pre	TTC38	0.961943	3.69774e-90	8.06884e-86	No
Combination-therapy_R_pre	PSMD5-AS1	0.996113	1.62862e-89	3.55381e-85	No
Combination-therapy_R_pre	TRAF3IP3	0.631969	1.15603e-88	2.52256e-84	No
Combination-therapy_R_pre	PDE3B	0.70274	9.56362e-88	2.08688e-83	No
Combination-therapy_R_pre	ST6GAL1	0.916898	3.07538e-85	6.71078e-81	No
Combination-therapy_R_pre	PCED1B	0.889396	4.05535e-85	8.84917e-81	No
Combination-therapy_R_pre	CLEC2D	0.582012	8.14751e-84	1.77787e-79	No
Combination-therapy_R_pre	DDIT4	-0.891653	1.2083e-83	2.63663e-79	No
Combination-therapy_R_pre	CD74	-0.593889	4.90883e-83	1.07116e-78	No
Combination-therapy_R_pre	IFITM3	0.864257	1.48082e-81	3.23129e-77	Yes
Combination-therapy_R_pre	ADGRG1	0.739509	2.20659e-81	4.81499e-77	No
Combination-therapy_R_pre	PRSS23	0.880704	4.00998e-81	8.75019e-77	No
Combination-therapy_R_pre	TNFAIP3	-0.792578	1.68806e-77	3.68351e-73	Yes
Combination-therapy_R_pre	TRGC2	0.701842	5.58314e-75	1.2183e-70	No
Combination-therapy_R_pre	FGFBP2	0.540153	1.93691e-73	4.22654e-69	Yes
Combination-therapy_R_pre	MBP	0.533583	2.85648e-73	6.23313e-69	No
Combination-therapy_R_pre	USP28	0.880986	7.20898e-73	1.57307e-68	No
Combination-therapy_R_pre	ZEB2	0.646603	3.08639e-69	6.73482e-65	No
Combination-therapy_R_pre	SLFN5	0.691905	4.06427e-69	8.86864e-65	Yes
Combination-therapy_R_pre	RUNX1	0.683298	2.6356e-68	5.75115e-64	Yes
Combination-therapy_R_pre	PTGDR	0.852948	5.1019e-68	1.11329e-63	No
Combination-therapy_R_pre	RBM3	-0.617864	1.0262e-66	2.23927e-62	No
Combination-therapy_R_pre	DYNLL1	0.730311	1.42107e-66	3.10091e-62	No
Combination-therapy_R_pre	ATM	0.530412	3.93604e-65	8.58884e-61	No
Combination-therapy_R_pre	PAM	0.807894	2.63855e-63	5.75758e-59	No
Combination-therapy_R_pre	KLRC1	0.656581	6.31669e-63	1.37836e-58	Yes
Combination-therapy_R_pre	S1PR4	0.625804	7.47782e-63	1.63173e-58	No
Combination-therapy_R_pre	DDX17	0.521866	4.59828e-62	1.00339e-57	No
Combination-therapy_R_pre	ARHGEF3	0.687562	7.63565e-62	1.66617e-57	No
Combination-therapy_R_pre	VCL	0.770101	1.16548e-60	2.5432e-56	No
Combination-therapy_R_pre	FCRL6	0.681362	2.59946e-60	5.67227e-56	No
Combination-therapy_R_pre	DENND2D	0.650602	6.9805e-59	1.52322e-54	No
Combination-therapy_R_pre	C1orf21	0.591956	3.5392e-57	7.72289e-53	No
Combination-therapy_R_pre	CD226	0.703481	4.64575e-57	1.01375e-52	Yes
Combination-therapy_R_pre	JUN	-1.37071	2.08209e-56	4.54334e-52	Yes
Combination-therapy_R_pre	FGR	0.662679	1.8224e-55	3.97665e-51	No
Combination-therapy_R_pre	NR4A2	-1.297	2.10024e-54	4.58293e-50	Yes
Combination-therapy_R_pre	DOCK8	0.539522	4.37309e-54	9.54251e-50	No
Combination-therapy_R_pre	RP5-1171I10.5	0.682717	1.61985e-53	3.53468e-49	No
Combination-therapy_R_pre	UTY	0.658562	1.74992e-53	3.81849e-49	No
Combination-therapy_R_pre	GZMK	-0.767061	4.9325e-53	1.07632e-48	Yes
Combination-therapy_R_pre	TGFBR3	0.549652	2.08853e-52	4.55738e-48	No
Combination-therapy_R_pre	NEAT1	0.515708	8.78453e-52	1.91687e-47	Yes
Combination-therapy_R_pre	HIST1H1E	-0.588107	4.52148e-51	9.86631e-47	No
Combination-therapy_R_pre	ZNF683	0.658154	5.41032e-51	1.18059e-46	Yes
Combination-therapy_R_pre	SLC15A4	0.754424	1.12312e-50	2.45076e-46	No
Combination-therapy_R_pre	HIVEP3	0.669996	2.44345e-50	5.33185e-46	No
Combination-therapy_R_pre	LAIR1	0.707146	7.73881e-50	1.68869e-45	Yes
Combination-therapy_R_pre	MIR4435-2HG	0.708644	1.67957e-49	3.665e-45	No
Combination-therapy_R_pre	PIK3R1	-0.52259	1.91761e-49	4.18442e-45	No
Combination-therapy_R_pre	MAP3K8	-0.637792	2.62184e-49	5.72111e-45	No
Combination-therapy_R_pre	PSMA1	0.627214	1.19338e-48	2.60407e-44	No
Combination-therapy_R_pre	STK38	0.55012	1.50198e-48	3.27746e-44	No
Combination-therapy_R_pre	NR3C1	0.529063	4.79415e-48	1.04613e-43	No
Combination-therapy_R_pre	PLEKHF1	0.640288	2.62196e-47	5.72138e-43	No
Combination-therapy_R_pre	ITGB1	0.538159	3.0236e-47	6.5978e-43	Yes
Combination-therapy_R_pre	IFI16	0.512195	1.16779e-45	2.54823e-41	Yes
Combination-therapy_R_pre	CDK2AP2	0.571714	2.48505e-45	5.42262e-41	No
Combination-therapy_R_pre	VAV3	0.599454	1.35895e-44	2.96537e-40	No
Combination-therapy_R_pre	HERC4	0.707131	5.62386e-44	1.22718e-39	No
Combination-therapy_R_pre	NCALD	0.612828	1.46033e-43	3.18659e-39	No
Combination-therapy_R_pre	R3HDM2	0.543464	1.55786e-43	3.39941e-39	No
Combination-therapy_R_pre	RBM38	-0.793102	1.56762e-43	3.42071e-39	No
Combination-therapy_R_pre	DGKD	0.607818	6.68761e-43	1.4593e-38	No
Combination-therapy_R_pre	PSMB8-AS1	0.585268	1.41893e-42	3.09625e-38	No
Combination-therapy_R_pre	ATP2B4	0.525726	1.49664e-42	3.26581e-38	No
Combination-therapy_R_pre	MT-ND6	-0.668607	7.22814e-42	1.57725e-37	No
Combination-therapy_R_pre	TBC1D5	0.562964	1.08445e-41	2.36638e-37	No
Combination-therapy_R_pre	PPP2R2B	0.592743	4.12703e-41	9.00559e-37	No
Combination-therapy_R_pre	TBC1D22A	0.590077	5.21978e-41	1.13901e-36	No
Combination-therapy_R_pre	DNAJB1	-0.724874	6.45483e-41	1.40851e-36	No
Combination-therapy_R_pre	GPHN	0.648973	4.46403e-40	9.74096e-36	No
Combination-therapy_R_pre	PIK3R5	0.541501	5.12397e-40	1.1181e-35	No
Combination-therapy_R_pre	STK39	0.583131	5.8943e-40	1.2862e-35	No
Combination-therapy_R_pre	DTHD1	0.718471	6.8873e-40	1.50288e-35	No
Combination-therapy_R_pre	SACM1L	0.563562	1.51129e-39	3.29778e-35	No
Combination-therapy_R_pre	CCM2	0.516492	1.99976e-39	4.36368e-35	No
Combination-therapy_R_pre	NFATC3	0.555391	2.0713e-39	4.51979e-35	Yes
Combination-therapy_R_pre	AC006369.2	0.52663	3.53155e-39	7.70619e-35	No
Combination-therapy_R_pre	NFAT5	0.637415	8.72613e-39	1.90413e-34	Yes
Combination-therapy_R_pre	PIM1	0.52571	5.0284e-38	1.09725e-33	No
Combination-therapy_R_pre	ZNF600	0.564497	2.859e-37	6.23862e-33	No
Combination-therapy_R_pre	XPO1	0.578495	2.44313e-36	5.33115e-32	No
Combination-therapy_R_pre	TCF12	0.560715	3.07424e-36	6.7083e-32	No
Combination-therapy_R_pre	SLAMF6	0.578501	1.07231e-35	2.33989e-31	No
Combination-therapy_R_pre	CHURC1	0.523614	3.08548e-35	6.73282e-31	No
Combination-therapy_R_pre	SNX5	0.53101	3.74814e-35	8.17881e-31	No
Combination-therapy_R_pre	ATXN1	0.504672	6.56982e-35	1.4336e-30	No
Combination-therapy_R_pre	NPC1	0.521645	1.62365e-34	3.54298e-30	No
Combination-therapy_R_pre	ZFAND3	0.516241	2.79362e-33	6.09596e-29	No
Combination-therapy_R_pre	SSBP3	0.538008	4.41016e-33	9.62342e-29	No
Combination-therapy_R_pre	GADD45B	-0.748615	7.29622e-32	1.59211e-27	No
Combination-therapy_R_pre	GLCCI1	0.59253	9.25119e-32	2.0187e-27	No
Combination-therapy_R_pre	BLOC1S1	0.549075	1.19493e-31	2.60745e-27	No
Combination-therapy_R_pre	LEPROTL1	-0.543982	1.36871e-31	2.98666e-27	No
Combination-therapy_R_pre	SCAPER	0.541291	1.98042e-31	4.32147e-27	No
Combination-therapy_R_pre	FBXL17	0.519973	4.38969e-29	9.57874e-25	No
Combination-therapy_R_pre	JAZF1	0.50104	1.14003e-26	2.48767e-22	No
Combination-therapy_R_pre	SMYD3	0.510651	2.70631e-26	5.90545e-22	No
Combination-therapy_R_pre	WWOX	0.576007	2.75114e-26	6.00327e-22	No
Combination-therapy_R_pre	GAB3	0.536022	2.79274e-26	6.09404e-22	No
Combination-therapy_R_pre	MAPK1IP1L	-0.73391	3.86265e-26	8.42869e-22	No
Combination-therapy_R_pre	SBDS	-0.689781	1.61325e-25	3.52026e-21	No
Combination-therapy_R_pre	ZNF331	-0.968012	3.97197e-25	8.66723e-21	No
Combination-therapy_R_pre	HERPUD1	-0.585127	2.16696e-23	4.72851e-19	No
Combination-therapy_R_pre	NCR3	-0.692597	2.4001e-23	5.23727e-19	No
Combination-therapy_R_pre	FOSL2	-0.824458	2.50229e-23	5.46025e-19	Yes
Combination-therapy_R_pre	BTG2	-0.642913	5.2659e-22	1.14907e-17	No
Combination-therapy_R_pre	FAM46C	-0.583398	8.6358e-22	1.88442e-17	No
Combination-therapy_R_pre	PPP1R15A	-0.973261	1.37204e-21	2.99394e-17	No
Combination-therapy_R_pre	CD55	-0.50537	4.28751e-17	9.35578e-13	No
Combination-therapy_R_pre	CCNH	-0.615258	1.18337e-16	2.58222e-12	No
Combination-therapy_R_pre	IER2	-0.502753	1.74838e-14	3.81514e-10	No
Combination-therapy_R_pre	HLA-DRB1	-0.623012	1.3022e-11	2.84154e-07	No
Combination-therapy_R_pre	TOB1	-0.597577	1.50351e-09	3.28081e-05	No
Combination-therapy_R_pre	TSPYL2	-0.534422	1.38092e-08	0.00030133	No
Combination-therapy_R_pre	CREM	-0.533052	4.85871e-07	0.0106022	No
Combination-therapy_R_post	GZMB	1.65134	0	0	Yes
Combination-therapy_R_post	MYOM2	3.22026	0	0	No
Combination-therapy_R_post	CCL3	3.06894	0	0	Yes
Combination-therapy_R_post	PRF1	1.1305	0	0	Yes
Combination-therapy_R_post	CADM1	2.14685	2.68106e-286	5.85034e-282	No
Combination-therapy_R_post	BHLHE40	1.36334	3.48741e-244	7.60988e-240	No
Combination-therapy_R_post	AOAH	0.997813	9.83302e-223	2.14566e-218	No
Combination-therapy_R_post	STAT1	1.27097	1.75816e-218	3.83648e-214	Yes
Combination-therapy_R_post	TSC22D3	0.750499	7.35894e-208	1.60579e-203	No
Combination-therapy_R_post	SRGN	0.617707	5.09168e-200	1.11106e-195	No
Combination-therapy_R_post	KLF6	1.23309	1.0424e-197	2.27461e-193	No
Combination-therapy_R_post	RPS5	-0.52373	2.44724e-196	5.34012e-192	No
Combination-therapy_R_post	NFIL3	1.63684	1.70209e-195	3.71413e-191	Yes
Combination-therapy_R_post	FCGR3A	1.11606	1.81327e-193	3.95674e-189	Yes
Combination-therapy_R_post	PRDM1	1.12547	4.13887e-192	9.03143e-188	Yes
Combination-therapy_R_post	SYTL3	0.847327	5.34881e-191	1.16716e-186	No
Combination-therapy_R_post	SPON2	1.0961	6.19196e-184	1.35115e-179	No
Combination-therapy_R_post	KLF2	0.613964	1.57557e-174	3.43806e-170	No
Combination-therapy_R_post	MTRNR2L12	-6.96017	5.0477e-168	1.10146e-163	No
Combination-therapy_R_post	SLC2A3	1.09452	2.51761e-167	5.49368e-163	No
Combination-therapy_R_post	LINC-PINT	1.2126	9.09864e-166	1.98541e-161	No
Combination-therapy_R_post	NEAT1	1.10605	9.99111e-165	2.18016e-160	Yes
Combination-therapy_R_post	SLA2	1.27795	4.65405e-161	1.01556e-156	No
Combination-therapy_R_post	GZMH	0.718498	1.7894e-157	3.90464e-153	Yes
Combination-therapy_R_post	TMEM2	1.01359	7.17744e-153	1.56619e-148	No
Combination-therapy_R_post	FGFBP2	0.938554	1.81556e-152	3.96172e-148	Yes
Combination-therapy_R_post	CREM	1.13708	1.66116e-150	3.62482e-146	No
Combination-therapy_R_post	METRNL	1.0995	2.43729e-142	5.31842e-138	No
Combination-therapy_R_post	GPRIN3	1.01118	2.76548e-142	6.03455e-138	No
Combination-therapy_R_post	ADGRG1	0.936269	2.74341e-141	5.9864e-137	No
Combination-therapy_R_post	THEMIS2	1.42428	2.41744e-136	5.27509e-132	No
Combination-therapy_R_post	BCL3	1.39957	2.56209e-132	5.59073e-128	No
Combination-therapy_R_post	CNOT6L	0.924117	2.27169e-127	4.95705e-123	No
Combination-therapy_R_post	LMNB1	1.4076	7.06835e-126	1.54238e-121	No
Combination-therapy_R_post	PIM1	1.05329	7.53323e-126	1.64383e-121	No
Combination-therapy_R_post	ZEB2	0.783835	4.6245e-125	1.00911e-120	No
Combination-therapy_R_post	GZMK	-1.58261	2.14948e-124	4.69038e-120	Yes
Combination-therapy_R_post	JAK3	1.19204	2.20148e-124	4.80384e-120	Yes
Combination-therapy_R_post	ISG20	0.756594	4.23871e-123	9.2493e-119	No
Combination-therapy_R_post	YES1	1.14068	3.3881e-122	7.39317e-118	No
Combination-therapy_R_post	PDE3B	0.809581	5.85271e-121	1.27712e-116	No
Combination-therapy_R_post	BTG2	0.826504	5.3865e-120	1.17539e-115	No
Combination-therapy_R_post	SMAP2	0.768879	1.02721e-117	2.24147e-113	No
Combination-therapy_R_post	GBP5	0.850034	8.02764e-117	1.75171e-112	No
Combination-therapy_R_post	SDCBP	1.07034	1.14478e-116	2.49801e-112	No
Combination-therapy_R_post	IFITM3	0.963467	4.7499e-116	1.03648e-111	Yes
Combination-therapy_R_post	TNFAIP3	0.718467	6.16923e-116	1.34619e-111	Yes
Combination-therapy_R_post	STAT3	0.896292	3.76372e-115	8.21281e-111	Yes
Combination-therapy_R_post	MT2A	0.76403	1.00224e-109	2.18699e-105	No
Combination-therapy_R_post	TTC38	1.07268	2.81837e-109	6.14996e-105	No
Combination-therapy_R_post	PELI2	1.24187	2.86963e-107	6.26182e-103	No
Combination-therapy_R_post	FKBP5	0.948985	1.03689e-99	2.26259e-95	No
Combination-therapy_R_post	ADGRE5	0.772615	5.03236e-95	1.09811e-90	No
Combination-therapy_R_post	MAPRE2	0.929272	6.82512e-95	1.48931e-90	No
Combination-therapy_R_post	PIM2	1.20388	6.59778e-94	1.4397e-89	No
Combination-therapy_R_post	ZFP36L2	-0.500128	2.01782e-91	4.40309e-87	No
Combination-therapy_R_post	PARP9	1.13707	9.65261e-88	2.1063e-83	No
Combination-therapy_R_post	CEBPB	0.744956	1.46346e-87	3.19341e-83	No
Combination-therapy_R_post	PDE4D	0.762369	3.4182e-87	7.45885e-83	No
Combination-therapy_R_post	SIPA1L1	1.17769	1.04144e-86	2.27252e-82	No
Combination-therapy_R_post	GBP1	1.09273	1.95377e-84	4.26333e-80	No
Combination-therapy_R_post	PRSS23	0.900678	3.21377e-84	7.01277e-80	No
Combination-therapy_R_post	FOS	0.633283	3.92216e-81	8.55854e-77	Yes
Combination-therapy_R_post	CD69	0.52164	3.9575e-81	8.63566e-77	Yes
Combination-therapy_R_post	C1orf21	0.722281	1.60492e-80	3.50209e-76	No
Combination-therapy_R_post	ARID5B	0.816528	5.31804e-80	1.16045e-75	No
Combination-therapy_R_post	CHST11	0.80304	1.12117e-77	2.4465e-73	No
Combination-therapy_R_post	VAV3	0.849561	1.71704e-77	3.74675e-73	No
Combination-therapy_R_post	C20orf24	0.740289	1.88964e-76	4.12338e-72	No
Combination-therapy_R_post	SMCHD1	0.531078	9.07919e-76	1.98117e-71	No
Combination-therapy_R_post	IQGAP2	0.617584	2.89012e-74	6.30653e-70	No
Combination-therapy_R_post	RGS2	1.00613	5.77592e-74	1.26036e-69	No
Combination-therapy_R_post	CYTIP	0.567741	3.4969e-73	7.63058e-69	No
Combination-therapy_R_post	CCL4	1.08895	1.70456e-72	3.71952e-68	Yes
Combination-therapy_R_post	HOPX	-0.842585	3.33676e-72	7.28114e-68	No
Combination-therapy_R_post	ADAM10	0.745782	8.30324e-72	1.81185e-67	No
Combination-therapy_R_post	DDX3Y	0.815241	3.91963e-71	8.55302e-67	No
Combination-therapy_R_post	APOL6	0.827803	2.16607e-70	4.72659e-66	No
Combination-therapy_R_post	SLA	0.828112	4.95296e-69	1.08079e-64	No
Combination-therapy_R_post	RAPGEF1	0.800464	2.43593e-68	5.31544e-64	No
Combination-therapy_R_post	PRKCH	0.503629	2.28979e-67	4.99656e-63	No
Combination-therapy_R_post	MT-ND6	-0.911162	2.44789e-67	5.34153e-63	No
Combination-therapy_R_post	FCRL6	0.754693	8.71384e-67	1.90145e-62	No
Combination-therapy_R_post	IDI1	0.736529	8.9605e-66	1.95527e-61	No
Combination-therapy_R_post	TNFRSF1B	0.673461	5.37073e-64	1.17195e-59	Yes
Combination-therapy_R_post	NCOA7	0.654331	6.10258e-64	1.33164e-59	No
Combination-therapy_R_post	GNG2	0.568137	8.53213e-64	1.8618e-59	No
Combination-therapy_R_post	PTGER4	0.69696	5.63853e-62	1.23038e-57	No
Combination-therapy_R_post	PPP1R16B	0.8157	6.68053e-62	1.45776e-57	No
Combination-therapy_R_post	RNF213	0.503261	2.23589e-60	4.87894e-56	No
Combination-therapy_R_post	TSPYL2	0.837963	1.32884e-59	2.89966e-55	No
Combination-therapy_R_post	CCNH	0.706865	1.63913e-58	3.57675e-54	No
Combination-therapy_R_post	PSMD5-AS1	0.865561	3.96634e-58	8.65494e-54	No
Combination-therapy_R_post	PDGFD	0.853862	6.17928e-58	1.34838e-53	No
Combination-therapy_R_post	XAF1	0.782455	8.94991e-58	1.95296e-53	No
Combination-therapy_R_post	STK17B	0.509037	3.62519e-57	7.91053e-53	No
Combination-therapy_R_post	BTBD11	0.941729	4.77817e-57	1.04265e-52	No
Combination-therapy_R_post	GPCPD1	0.711885	1.36099e-56	2.96982e-52	No
Combination-therapy_R_post	AGPAT4	0.783117	3.69561e-56	8.06419e-52	No
Combination-therapy_R_post	TERF1	0.887643	5.52921e-56	1.20653e-51	No
Combination-therapy_R_post	LYAR	-0.601939	1.09728e-55	2.39438e-51	No
Combination-therapy_R_post	PAM	0.693188	6.45859e-55	1.40933e-50	No
Combination-therapy_R_post	RIOK3	0.627487	1.42015e-54	3.0989e-50	No
Combination-therapy_R_post	NOSIP	-0.864343	1.05595e-53	2.30419e-49	No
Combination-therapy_R_post	ITGB1	0.60001	5.69754e-53	1.24326e-48	Yes
Combination-therapy_R_post	LTB	-1.01558	2.71299e-52	5.92003e-48	Yes
Combination-therapy_R_post	SPPL2A	0.749853	1.42389e-51	3.10707e-47	No
Combination-therapy_R_post	SSH2	0.578064	3.88297e-51	8.47303e-47	No
Combination-therapy_R_post	TRPC4AP	0.745361	3.85556e-50	8.41322e-46	No
Combination-therapy_R_post	NPC1	0.697249	8.69136e-50	1.89654e-45	No
Combination-therapy_R_post	ITK	0.621186	2.25025e-49	4.91028e-45	No
Combination-therapy_R_post	CHD1	0.538462	4.70442e-49	1.02655e-44	No
Combination-therapy_R_post	TAP1	0.578913	8.42695e-49	1.83885e-44	Yes
Combination-therapy_R_post	FAM46C	0.537115	2.03371e-48	4.43777e-44	No
Combination-therapy_R_post	ZNF683	0.560247	3.87179e-48	8.44864e-44	Yes
Combination-therapy_R_post	AC090498.1	-0.517115	1.163e-47	2.53777e-43	No
Combination-therapy_R_post	TCF7	-1.14015	1.59022e-47	3.47002e-43	Yes
Combination-therapy_R_post	SORL1	0.619938	1.98505e-47	4.33158e-43	No
Combination-therapy_R_post	HIF1A	0.695383	3.06687e-47	6.69221e-43	No
Combination-therapy_R_post	UTY	0.682154	4.0451e-46	8.82682e-42	No
Combination-therapy_R_post	PMAIP1	0.782803	1.92726e-45	4.20548e-41	No
Combination-therapy_R_post	NFKBIZ	0.724072	8.56508e-45	1.86899e-40	Yes
Combination-therapy_R_post	RFTN1	0.628988	9.30312e-45	2.03003e-40	No
Combination-therapy_R_post	ZBP1	0.757216	1.71865e-44	3.75027e-40	No
Combination-therapy_R_post	RASA2	0.513229	2.07226e-44	4.52188e-40	No
Combination-therapy_R_post	ATXN1	0.551819	4.84946e-44	1.0582e-39	No
Combination-therapy_R_post	CPD	0.682164	1.41383e-43	3.08511e-39	No
Combination-therapy_R_post	STOM	0.541327	4.39535e-42	9.5911e-38	No
Combination-therapy_R_post	UBL3	0.652311	1.604e-41	3.50009e-37	No
Combination-therapy_R_post	LAG3	0.517898	1.8881e-41	4.12002e-37	Yes
Combination-therapy_R_post	CARD16	0.534662	3.9446e-41	8.6075e-37	No
Combination-therapy_R_post	CMIP	0.665414	4.2324e-41	9.23553e-37	No
Combination-therapy_R_post	NCR3	-1.06106	5.42859e-41	1.18457e-36	No
Combination-therapy_R_post	BRE	0.594497	1.07522e-40	2.34624e-36	No
Combination-therapy_R_post	MIR4435-2HG	0.660849	1.13437e-40	2.47531e-36	No
Combination-therapy_R_post	PLIN2	0.679909	1.44175e-40	3.14603e-36	No
Combination-therapy_R_post	CDK17	0.507866	3.82899e-40	8.35524e-36	No
Combination-therapy_R_post	ARID1B	0.514365	2.33373e-39	5.09243e-35	No
Combination-therapy_R_post	AIM1	0.546893	4.45012e-39	9.7106e-35	No
Combination-therapy_R_post	NFAT5	0.578303	7.93672e-39	1.73187e-34	Yes
Combination-therapy_R_post	GBP4	0.597648	8.43024e-39	1.83956e-34	No
Combination-therapy_R_post	CD226	0.590258	1.16334e-38	2.53853e-34	Yes
Combination-therapy_R_post	CNN2	-0.622385	2.02177e-38	4.41171e-34	No
Combination-therapy_R_post	HIST1H1C	0.532122	1.30978e-37	2.85807e-33	No
Combination-therapy_R_post	VPS37B	0.520513	2.37478e-37	5.18201e-33	No
Combination-therapy_R_post	C12orf57	-0.508058	3.04303e-37	6.64019e-33	No
Combination-therapy_R_post	ARID5A	0.590165	3.42395e-37	7.4714e-33	No
Combination-therapy_R_post	ARIH1	0.503802	4.23354e-37	9.23801e-33	No
Combination-therapy_R_post	RUNX1	0.501291	5.49009e-37	1.19799e-32	Yes
Combination-therapy_R_post	NLRC5	0.533545	1.02078e-36	2.22745e-32	Yes
Combination-therapy_R_post	RNF19A	0.553377	1.03515e-35	2.25881e-31	No
Combination-therapy_R_post	MAN1A1	0.660753	1.28834e-35	2.81129e-31	No
Combination-therapy_R_post	SEC14L1	0.657342	6.2276e-35	1.35892e-30	No
Combination-therapy_R_post	MYLIP	0.558099	9.97953e-35	2.17763e-30	No
Combination-therapy_R_post	PDE7A	0.518775	2.85888e-34	6.23837e-30	No
Combination-therapy_R_post	GTF3C1	0.505925	3.03145e-34	6.61493e-30	No
Combination-therapy_R_post	EIF4G3	0.532393	3.52293e-34	7.68738e-30	No
Combination-therapy_R_post	LPGAT1	0.594722	1.03957e-33	2.26844e-29	No
Combination-therapy_R_post	TRAC	-0.676345	1.13821e-33	2.48369e-29	No
Combination-therapy_R_post	RNF130	0.672419	3.38072e-33	7.37706e-29	No
Combination-therapy_R_post	MVP	0.515263	3.80563e-33	8.30426e-29	No
Combination-therapy_R_post	SLC15A4	0.677108	9.00255e-33	1.96445e-28	No
Combination-therapy_R_post	PLEKHA2	0.610754	9.61861e-33	2.09888e-28	No
Combination-therapy_R_post	CSNK1D	0.588128	2.01228e-32	4.391e-28	No
Combination-therapy_R_post	MAP3K2	0.520045	2.32458e-32	5.07248e-28	No
Combination-therapy_R_post	PTPRE	0.560073	6.56026e-32	1.43151e-27	No
Combination-therapy_R_post	ATP9B	0.529487	1.32634e-31	2.89421e-27	No
Combination-therapy_R_post	CHURC1	0.518378	1.39144e-30	3.03627e-26	No
Combination-therapy_R_post	ABLIM1	0.539401	4.42578e-29	9.6575e-25	No
Combination-therapy_R_post	HIVEP3	0.556201	9.26045e-29	2.02072e-24	No
Combination-therapy_R_post	TCIRG1	0.508433	9.81495e-29	2.14172e-24	No
Combination-therapy_R_post	CD27	-1.00375	1.04357e-28	2.27717e-24	Yes
Combination-therapy_R_post	VMP1	0.550821	4.60789e-28	1.00549e-23	No
Combination-therapy_R_post	RORA-AS1	0.550945	4.71386e-28	1.02861e-23	No
Combination-therapy_R_post	STIM1	0.522605	5.34706e-28	1.16678e-23	No
Combination-therapy_R_post	MFSD14A	0.529767	1.06405e-27	2.32187e-23	No
Combination-therapy_R_post	DTHD1	0.579088	5.4465e-27	1.18848e-22	No
Combination-therapy_R_post	RLF	0.508721	1.12822e-26	2.4619e-22	No
Combination-therapy_R_post	FOXO1	0.518589	3.99292e-25	8.71296e-21	No
Combination-therapy_R_post	SMDT1	-0.553096	8.06348e-19	1.75953e-14	No
Combination-therapy_R_post	CAMK4	-0.70419	1.08537e-18	2.36839e-14	No
Combination-therapy_R_post	RPS26	-0.545757	2.27915e-18	4.97334e-14	Yes
Combination-therapy_R_post	TUBB	-0.576389	1.30482e-13	2.84726e-09	No
Combination-therapy_R_post	FLT3LG	-0.534926	2.23589e-11	4.87893e-07	No
Combination-therapy_R_post	ATF7IP2	-0.562429	2.93622e-09	6.40712e-05	No
Combination-therapy_R_post	CMC1	-0.553639	4.04759e-07	0.00883226	No
Combination-therapy_NR_pre	RPS10	1.41096	0	0	No
Combination-therapy_NR_pre	MTRNR2L12	-6.5577	0	0	No
Combination-therapy_NR_pre	GZMH	-1.1958	0	0	Yes
Combination-therapy_NR_pre	RPL36A	0.589218	0	0	No
Combination-therapy_NR_pre	IL7R	0.560512	0	0	Yes
Combination-therapy_NR_pre	RPS26	-1.35852	0	0	Yes
Combination-therapy_NR_pre	RPL26	0.626084	0	0	No
Combination-therapy_NR_pre	CAMK4	0.974647	5.80161e-270	1.26597e-265	No
Combination-therapy_NR_pre	CLDND1	1.10282	9.74985e-266	2.12752e-261	No
Combination-therapy_NR_pre	RPL17	0.501192	9.5795e-235	2.09034e-230	No
Combination-therapy_NR_pre	GZMB	-0.9794	6.0386e-202	1.31768e-197	Yes
Combination-therapy_NR_pre	NDUFA11	0.918535	6.81581e-194	1.48728e-189	No
Combination-therapy_NR_pre	FGFBP2	-1.18704	2.38117e-178	5.19595e-174	Yes
Combination-therapy_NR_pre	ARPC1B	0.557192	1.55408e-174	3.39116e-170	No
Combination-therapy_NR_pre	TCF7	0.680787	1.75283e-154	3.82485e-150	Yes
Combination-therapy_NR_pre	TYROBP	-1.15185	1.83562e-151	4.00551e-147	No
Combination-therapy_NR_pre	SELL	0.547092	3.97547e-149	8.67487e-145	Yes
Combination-therapy_NR_pre	VAMP2	0.611382	4.30805e-139	9.40059e-135	No
Combination-therapy_NR_pre	MT-ATP8	-0.670737	3.66568e-135	7.99887e-131	No
Combination-therapy_NR_pre	FOS	-1.746	2.87509e-131	6.27374e-127	Yes
Combination-therapy_NR_pre	EEF1G	0.638936	1.60728e-103	3.50725e-99	No
Combination-therapy_NR_pre	JUN	-1.15914	5.0474e-101	1.10139e-96	Yes
Combination-therapy_NR_pre	PDE3B	0.516489	1.18753e-98	2.5913e-94	No
Combination-therapy_NR_pre	SNRPN	0.59922	2.09855e-94	4.57925e-90	No
Combination-therapy_NR_pre	CD69	-0.674431	8.45329e-92	1.84459e-87	Yes
Combination-therapy_NR_pre	NFKBIA	-0.792412	2.90437e-91	6.33764e-87	Yes
Combination-therapy_NR_pre	ATHL1	0.642412	5.30181e-88	1.15691e-83	No
Combination-therapy_NR_pre	NDUFA13	0.680001	1.56956e-82	3.42494e-78	No
Combination-therapy_NR_pre	LIME1	0.500191	1.64943e-78	3.59922e-74	No
Combination-therapy_NR_pre	DCXR	0.504345	7.37865e-78	1.6101e-73	No
Combination-therapy_NR_pre	LGALS1	-1.03386	1.73673e-73	3.78971e-69	No
Combination-therapy_NR_pre	CH507-513H4.1	0.635277	3.50569e-72	7.64976e-68	No
Combination-therapy_NR_pre	UTY	0.507751	1.95593e-69	4.26804e-65	No
Combination-therapy_NR_pre	IL12RB2	0.532215	2.10748e-60	4.59873e-56	Yes
Combination-therapy_NR_pre	MT-ND6	-0.577488	6.25038e-56	1.3639e-51	No
Combination-therapy_NR_pre	BLOC1S1	0.521806	1.36036e-55	2.96844e-51	No
Combination-therapy_NR_pre	KLF6	-0.523864	4.59298e-53	1.00223e-48	No
Combination-therapy_NR_pre	ALOX5AP	-0.510562	2.4942e-51	5.44259e-47	No
Combination-therapy_NR_pre	FCGR3A	-0.820122	3.86755e-48	8.43938e-44	Yes
Combination-therapy_NR_pre	DUSP1	-0.89139	2.89912e-47	6.32617e-43	Yes
Combination-therapy_NR_pre	DNAJB1	-0.521697	3.67351e-46	8.01596e-42	No
Combination-therapy_NR_pre	ZEB2	-0.581638	1.60317e-43	3.49828e-39	No
Combination-therapy_NR_pre	ZFP36	-0.619239	5.99854e-41	1.30894e-36	No
Combination-therapy_NR_pre	PRDM1	-0.622831	2.25926e-40	4.92993e-36	Yes
Combination-therapy_NR_pre	CCL4	-0.522678	1.41856e-37	3.09545e-33	Yes
Combination-therapy_NR_pre	SPON2	-0.575997	4.45836e-37	9.72859e-33	No
Combination-therapy_NR_pre	ADGRG1	-0.630311	1.93785e-34	4.22858e-30	No
Combination-therapy_NR_pre	CCNH	-0.546643	7.15531e-25	1.56136e-20	No
Combination-therapy_NR_pre	HIST1H1C	-0.594846	1.39943e-22	3.05371e-18	No
Combination-therapy_NR_pre	NR4A2	-0.653556	6.85202e-20	1.49518e-15	Yes
Combination-therapy_NR_pre	PPP1R15A	-0.712417	8.17995e-20	1.78495e-15	No
Combination-therapy_NR_pre	HLA-DRB1	-0.572796	6.39719e-19	1.39593e-14	No
Combination-therapy_NR_pre	ZNF331	-0.625088	2.93596e-17	6.40655e-13	No
Combination-therapy_NR_post	FKBP5	1.41648	0	0	No
Combination-therapy_NR_post	SMAP2	1.01632	0	0	No
Combination-therapy_NR_post	RPS10	0.978253	0	0	No
Combination-therapy_NR_post	MTRNR2L12	-6.3937	0	0	No
Combination-therapy_NR_post	MT2A	1.29182	0	0	No
Combination-therapy_NR_post	AREG	2.19361	0	0	Yes
Combination-therapy_NR_post	SYTL3	0.750236	1.01309e-299	2.21066e-295	No
Combination-therapy_NR_post	NFIL3	1.61507	5.68926e-299	1.24145e-294	Yes
Combination-therapy_NR_post	PRDM1	0.986442	1.67882e-286	3.66335e-282	Yes
Combination-therapy_NR_post	ZFP36	0.547908	1.287e-283	2.80836e-279	No
Combination-therapy_NR_post	RPS26	-1.04028	1.47757e-279	3.22421e-275	Yes
Combination-therapy_NR_post	AIM1	1.17077	3.10576e-267	6.77707e-263	No
Combination-therapy_NR_post	TNFAIP3	0.696571	2.87339e-254	6.27003e-250	Yes
Combination-therapy_NR_post	TXNIP	0.573757	7.36196e-249	1.60645e-244	No
Combination-therapy_NR_post	TLE1	1.53496	1.66648e-247	3.63644e-243	No
Combination-therapy_NR_post	JUNB	0.547288	2.07348e-244	4.52455e-240	Yes
Combination-therapy_NR_post	TOB1	1.21138	1.1837e-239	2.58296e-235	No
Combination-therapy_NR_post	SOCS1	1.29267	1.85152e-234	4.0402e-230	Yes
Combination-therapy_NR_post	IL7R	0.542723	1.58247e-220	3.4531e-216	Yes
Combination-therapy_NR_post	STAT1	0.900891	6.32678e-208	1.38057e-203	Yes
Combination-therapy_NR_post	CD55	0.776934	3.96645e-181	8.65519e-177	No
Combination-therapy_NR_post	PARP8	0.595746	6.04339e-178	1.31873e-173	No
Combination-therapy_NR_post	HERPUD1	0.754711	8.7087e-175	1.90033e-170	No
Combination-therapy_NR_post	SMCHD1	0.607163	2.05421e-168	4.48249e-164	No
Combination-therapy_NR_post	PIK3IP1	0.785603	4.46162e-160	9.73571e-156	No
Combination-therapy_NR_post	ISG20	0.631829	1.08607e-159	2.3699e-155	No
Combination-therapy_NR_post	ETS1	0.510166	1.07229e-158	2.33985e-154	No
Combination-therapy_NR_post	CEBPB	0.721954	9.18466e-155	2.00418e-150	No
Combination-therapy_NR_post	PELI2	1.13094	1.47009e-150	3.20789e-146	No
Combination-therapy_NR_post	CNOT6L	0.749241	2.44438e-148	5.33389e-144	No
Combination-therapy_NR_post	TMEM2	0.773691	1.67437e-141	3.65365e-137	No
Combination-therapy_NR_post	CCND3	0.522668	4.32343e-141	9.43415e-137	No
Combination-therapy_NR_post	TAGLN2	-0.696914	7.28397e-139	1.58943e-134	No
Combination-therapy_NR_post	ARPC1B	0.58557	5.3691e-135	1.17159e-130	No
Combination-therapy_NR_post	EMP3	-0.558526	2.79134e-127	6.09099e-123	No
Combination-therapy_NR_post	MAP3K8	0.528812	7.07798e-126	1.54449e-121	No
Combination-therapy_NR_post	GIMAP7	-0.908611	2.87414e-121	6.27167e-117	No
Combination-therapy_NR_post	KIF13B	0.973309	7.41747e-121	1.61857e-116	No
Combination-therapy_NR_post	TSPYL2	0.852407	8.87595e-121	1.93682e-116	No
Combination-therapy_NR_post	SLC7A5	0.856245	1.41981e-120	3.09816e-116	No
Combination-therapy_NR_post	S100A10	-0.545582	9.95767e-119	2.17286e-114	No
Combination-therapy_NR_post	DUSP5	0.803913	7.24674e-118	1.58131e-113	Yes
Combination-therapy_NR_post	DYNLT1	0.550377	1.28425e-117	2.80237e-113	No
Combination-therapy_NR_post	CELF2	0.552157	7.34275e-115	1.60226e-110	No
Combination-therapy_NR_post	ERN1	0.578129	1.78025e-114	3.88469e-110	No
Combination-therapy_NR_post	SLA	0.810013	2.91526e-114	6.3614e-110	No
Combination-therapy_NR_post	SPON2	0.730145	3.22069e-110	7.02787e-106	No
Combination-therapy_NR_post	ZBTB16	0.804943	3.81622e-107	8.32738e-103	Yes
Combination-therapy_NR_post	CH507-513H4.1	0.920981	6.24331e-105	1.36235e-100	No
Combination-therapy_NR_post	CLDND1	0.7255	3.15441e-98	6.88323e-94	No
Combination-therapy_NR_post	METRNL	0.635261	1.58108e-97	3.45008e-93	No
Combination-therapy_NR_post	UTY	0.680914	1.43262e-96	3.12612e-92	No
Combination-therapy_NR_post	RNF115	0.611366	6.00189e-93	1.30967e-88	No
Combination-therapy_NR_post	SIPA1L1	0.779963	1.17551e-91	2.56507e-87	No
Combination-therapy_NR_post	NDUFA11	0.684667	6.64585e-91	1.45019e-86	No
Combination-therapy_NR_post	ATG2A	0.701761	1.86261e-89	4.06441e-85	No
Combination-therapy_NR_post	RNF125	0.513601	3.9141e-89	8.54095e-85	No
Combination-therapy_NR_post	ZNF331	0.589629	2.26356e-88	4.93931e-84	No
Combination-therapy_NR_post	FAM129A	0.628149	3.89027e-88	8.48896e-84	No
Combination-therapy_NR_post	IFNGR1	0.582062	2.7436e-87	5.9868e-83	Yes
Combination-therapy_NR_post	CAMK4	0.638352	1.34914e-86	2.94396e-82	No
Combination-therapy_NR_post	YES1	0.705042	1.80208e-83	3.93232e-79	No
Combination-therapy_NR_post	ARID5A	0.631574	8.24256e-83	1.79861e-78	No
Combination-therapy_NR_post	GPATCH8	0.573901	8.21691e-82	1.79301e-77	No
Combination-therapy_NR_post	PDZD8	0.687077	2.33314e-81	5.09114e-77	No
Combination-therapy_NR_post	MSL2	0.705662	1.58055e-78	3.44891e-74	No
Combination-therapy_NR_post	JAK3	0.760942	1.85586e-78	4.04968e-74	Yes
Combination-therapy_NR_post	RAP1GDS1	0.569441	6.44214e-78	1.40574e-73	No
Combination-therapy_NR_post	AUTS2	0.62025	1.94697e-75	4.24848e-71	No
Combination-therapy_NR_post	DDX3Y	0.527199	4.39172e-75	9.58318e-71	No
Combination-therapy_NR_post	SSH2	0.536126	1.34987e-74	2.94555e-70	No
Combination-therapy_NR_post	GIMAP4	-0.811579	1.70504e-71	3.72056e-67	No
Combination-therapy_NR_post	PHF20	0.531015	8.61751e-71	1.88043e-66	No
Combination-therapy_NR_post	IDI1	0.548333	1.7277e-67	3.77001e-63	No
Combination-therapy_NR_post	PIM3	0.583108	7.55544e-67	1.64867e-62	No
Combination-therapy_NR_post	MT-ATP8	-0.569206	2.35639e-64	5.14188e-60	No
Combination-therapy_NR_post	SNRPN	0.529365	3.79039e-63	8.271e-59	No
Combination-therapy_NR_post	NDUFA13	0.592312	2.37244e-60	5.1769e-56	No
Combination-therapy_NR_post	CDC14A	0.517665	5.5532e-58	1.21176e-53	No
Combination-therapy_NR_post	HOPX	-0.538612	1.31015e-54	2.85888e-50	No
Combination-therapy_NR_post	LPGAT1	0.552217	2.36109e-54	5.15214e-50	No
Combination-therapy_NR_post	GADD45B	-0.775752	3.40861e-53	7.43793e-49	No
Combination-therapy_NR_post	LYST	0.500851	1.05492e-52	2.30194e-48	No
Combination-therapy_NR_post	CD300A	-0.773928	9.90693e-51	2.16179e-46	No
Combination-therapy_NR_post	MT-ND6	-0.638611	2.77434e-47	6.05388e-43	No
Combination-therapy_NR_post	PBX4	0.508699	3.11821e-46	6.80424e-42	No
Combination-therapy_NR_post	TYROBP	-0.748897	4.00497e-45	8.73925e-41	No
Combination-therapy_NR_post	IER2	-0.570718	9.34437e-44	2.03903e-39	No
Combination-therapy_NR_post	IL12RB2	0.523982	2.27428e-41	4.9627e-37	Yes
Combination-therapy_NR_post	LGALS1	-0.927944	3.31235e-36	7.22788e-32	No
Combination-therapy_NR_post	TUBB	-0.615537	5.25328e-31	1.14632e-26	No
Combination-therapy_NR_post	APOBEC3G	-0.600486	2.92926e-28	6.39195e-24	No
Combination-therapy_NR_post	TRAC	-0.573908	5.9972e-28	1.30865e-23	No
Combination-therapy_NR_post	S1PR1	-0.653368	7.66185e-27	1.67189e-22	Yes
Combination-therapy_NR_post	TRDC	-0.53111	6.61038e-26	1.44245e-21	No
Combination-therapy_NR_post	FGFBP2	-0.573799	7.13161e-26	1.55619e-21	Yes
Combination-therapy_NR_post	LINC00861	-0.631396	1.13672e-25	2.48045e-21	No
Combination-therapy_NR_post	JUN	-0.950434	3.18816e-22	6.95688e-18	Yes
Combination-therapy_NR_post	CDC42EP3	-0.545242	7.15738e-16	1.56181e-11	No
Combination-therapy_NR_post	TRGC1	-0.575544	2.11571e-13	4.61668e-09	No
Combination-therapy_NR_post	TRG-AS1	-0.501736	8.41493e-13	1.83622e-08	No
Combination-therapy_NR_post	MRPS6	-0.51017	2.79864e-12	6.10691e-08	No
Healthy donor	GIMAP7	-1.4492	0	0	No
Healthy donor	MTRNR2L12	-6.88919	0	0	No
Healthy donor	FOS	2.81601	0	0	Yes
Healthy donor	AOAH	-1.09757	0	0	No
Healthy donor	NR4A2	1.77564	0	0	Yes
Healthy donor	PLEK	-1.01776	0	0	No
Healthy donor	JUN	2.4033	0	0	Yes
Healthy donor	CD2	-1.02227	0	0	No
Healthy donor	GIMAP4	-1.0663	0	0	No
Healthy donor	DUSP1	2.13059	0	0	Yes
Healthy donor	PPP1R15A	1.92014	0	0	No
Healthy donor	CSRNP1	2.31947	0	0	No
Healthy donor	PRF1	-1.00103	0	0	Yes
Healthy donor	RBM38	1.29233	0	0	No
Healthy donor	DNAJB1	1.13482	0	0	No
Healthy donor	GADD45B	1.35786	0	0	No
Healthy donor	UBE2S	1.64405	0	0	No
Healthy donor	SERTAD1	1.93972	0	0	No
Healthy donor	FOSB	1.91971	0	0	Yes
Healthy donor	MT-ND3	-0.733367	0	0	No
Healthy donor	CD69	1.02056	0	0	Yes
Healthy donor	JUND	1.51517	0	0	Yes
Healthy donor	ZFP36	1.39192	0	0	No
Healthy donor	ATP5E	-0.502428	0	0	No
Healthy donor	NFKBIA	1.32495	0	0	Yes
Healthy donor	IER2	1.2845	0	0	No
Healthy donor	JUNB	1.32162	0	0	Yes
Healthy donor	CXCR4	0.758714	0	0	Yes
Healthy donor	SRSF7	0.787003	0	0	No
Healthy donor	DUSP2	0.907379	0	0	Yes
Healthy donor	MT-ND4	-0.504469	0	0	No
Healthy donor	TXNIP	-0.8728	0	0	No
Healthy donor	UBC	0.527935	0	0	No
Healthy donor	EIF1	0.849863	0	0	No
Healthy donor	FTH1	0.835456	0	0	No
Healthy donor	ZFP36L2	0.573865	0	0	No
Healthy donor	H3F3B	0.531614	0	0	No
Healthy donor	TRDC	-0.919079	1.80408e-306	3.93667e-302	No
Healthy donor	ZNF331	1.31781	1.2668e-299	2.76428e-295	No
Healthy donor	KLRD1	-0.598591	1.06148e-292	2.31625e-288	No
Healthy donor	CX3CR1	-1.94965	1.99805e-292	4.35995e-288	Yes
Healthy donor	PYHIN1	-0.933077	3.71328e-281	8.10275e-277	Yes
Healthy donor	RPS10	-0.972696	4.75301e-270	1.03716e-265	No
Healthy donor	PIK3R1	0.598975	4.28087e-267	9.34129e-263	No
Healthy donor	PMAIP1	1.47361	2.5363e-261	5.53445e-257	No
Healthy donor	FKBP5	-1.24173	6.40467e-252	1.39756e-247	No
Healthy donor	TNFAIP3	0.741193	9.93578e-246	2.16809e-241	Yes
Healthy donor	TAGAP	-0.864132	1.28762e-240	2.80971e-236	No
Healthy donor	DUSP5	1.33784	2.1796e-236	4.75611e-232	Yes
Healthy donor	UCP2	-0.64774	1.5128e-232	3.30107e-228	No
Healthy donor	SELK	0.820167	1.48273e-231	3.23546e-227	No
Healthy donor	S100A11	-0.899911	9.10194e-230	1.98613e-225	No
Healthy donor	CREM	1.09167	9.17652e-213	2.00241e-208	No
Healthy donor	RNF213	-0.677873	1.03174e-212	2.25135e-208	No
Healthy donor	ARF6	0.697179	4.64044e-212	1.01259e-207	No
Healthy donor	FAM65B	-0.666207	7.56775e-212	1.65136e-207	No
Healthy donor	ATM	-0.754929	7.38466e-211	1.61141e-206	No
Healthy donor	HNRNPA0	0.680849	1.51276e-196	3.30099e-192	No
Healthy donor	HIST1H4C	-0.631209	4.94448e-195	1.07893e-190	No
Healthy donor	AC092580.4	-0.883728	3.64639e-194	7.95678e-190	No
Healthy donor	ARPC1B	-0.709381	2.64165e-193	5.76435e-189	No
Healthy donor	EIF5A	0.667067	5.79635e-191	1.26482e-186	No
Healthy donor	LBH	-0.678194	1.48101e-186	3.23172e-182	No
Healthy donor	NDUFA3	-0.774829	9.85245e-183	2.1499e-178	No
Healthy donor	ARL6IP5	-0.544698	1.80778e-182	3.94476e-178	No
Healthy donor	CCNL1	0.766509	4.529e-181	9.88272e-177	No
Healthy donor	KIAA1551	-0.630788	3.82144e-179	8.33877e-175	No
Healthy donor	HSPA5	0.592608	1.13752e-175	2.48218e-171	No
Healthy donor	ALOX5AP	-0.612692	1.83793e-175	4.01055e-171	No
Healthy donor	ATP5I	-0.779874	2.57477e-169	5.61841e-165	No
Healthy donor	ARHGEF3	-0.961407	2.44885e-168	5.34364e-164	No
Healthy donor	TUBB4B	1.25985	6.32532e-163	1.38025e-158	No
Healthy donor	ARPC5	-0.588915	4.47296e-161	9.76045e-157	No
Healthy donor	BTG2	0.858963	9.53081e-156	2.07972e-151	No
Healthy donor	CTSC	-0.635263	4.59082e-155	1.00176e-150	No
Healthy donor	SYNE1	-0.601422	9.71778e-155	2.12052e-150	No
Healthy donor	TNFAIP8	-0.724476	4.31083e-153	9.40665e-149	Yes
Healthy donor	SELPLG	-0.587069	2.04406e-149	4.46035e-145	No
Healthy donor	UBALD2	0.788948	8.50462e-149	1.85579e-144	No
Healthy donor	ACTR3	-0.647804	3.0714e-148	6.7021e-144	No
Healthy donor	SLC25A5	0.62926	1.16476e-147	2.54162e-143	No
Healthy donor	MIDN	1.17135	5.40582e-144	1.1796e-139	No
Healthy donor	IFI16	-0.760067	4.71339e-143	1.02851e-138	Yes
Healthy donor	SAMHD1	-0.604864	5.87256e-142	1.28145e-137	No
Healthy donor	TRGC1	-0.924654	1.19112e-140	2.59915e-136	No
Healthy donor	ADAM10	-0.816204	6.33493e-139	1.38234e-134	No
Healthy donor	VAV3	-0.884507	9.33729e-139	2.03749e-134	No
Healthy donor	RCC1	1.03594	2.73395e-136	5.96574e-132	No
Healthy donor	SLFN5	-0.781017	6.18241e-136	1.34906e-131	Yes
Healthy donor	UQCR10	-0.563952	3.13826e-135	6.84799e-131	No
Healthy donor	DOCK8	-0.721289	7.70223e-135	1.6807e-130	No
Healthy donor	YPEL5	0.823871	7.51896e-133	1.64071e-128	No
Healthy donor	PRKACB	-0.727909	2.24235e-132	4.89304e-128	No
Healthy donor	ATP6V0E1	-0.528357	2.23547e-129	4.87802e-125	No
Healthy donor	THEMIS	-0.740569	3.11849e-129	6.80486e-125	Yes
Healthy donor	SBDS	0.775143	1.99566e-128	4.35473e-124	No
Healthy donor	TRAF3IP3	-0.56449	1.24991e-127	2.72743e-123	No
Healthy donor	TRG-AS1	-0.793039	1.00297e-126	2.18859e-122	No
Healthy donor	IQGAP2	-0.58622	2.03038e-126	4.4305e-122	No
Healthy donor	ANKRD44	-0.545009	4.25885e-125	9.29325e-121	No
Healthy donor	ZEB2	-0.690065	1.2464e-123	2.71976e-119	No
Healthy donor	MT-ND6	-0.671367	5.64563e-123	1.23193e-118	No
Healthy donor	IKZF3	-0.699274	3.97724e-122	8.67873e-118	No
Healthy donor	CELF2	-0.532579	1.46469e-121	3.1961e-117	No
Healthy donor	TRAC	-0.640231	1.90643e-119	4.16001e-115	No
Healthy donor	HMGB2	-0.574063	1.33172e-118	2.90594e-114	No
Healthy donor	PTGER2	-0.828291	2.06463e-117	4.50524e-113	No
Healthy donor	SRSF2	0.69739	1.97171e-116	4.30246e-112	No
Healthy donor	STAT1	-0.680019	3.68034e-116	8.03086e-112	Yes
Healthy donor	NDUFB1	-0.829724	6.54576e-115	1.42835e-110	No
Healthy donor	VPS13C	-0.572081	7.45786e-115	1.62738e-110	No
Healthy donor	LEPROTL1	0.522295	2.37181e-114	5.17553e-110	No
Healthy donor	SYNRG	-0.672088	3.65399e-114	7.97338e-110	No
Healthy donor	ATP5J2	-0.54948	6.08347e-114	1.32747e-109	No
Healthy donor	HNRNPL	0.566459	6.89941e-114	1.50552e-109	No
Healthy donor	KLRC1	-0.652898	1.12e-110	2.44395e-106	Yes
Healthy donor	MAPK1IP1L	0.728093	2.73021e-110	5.95758e-106	No
Healthy donor	DPYD	-0.621843	1.98242e-109	4.32585e-105	No
Healthy donor	ZBTB20	-0.673628	1.16483e-108	2.54178e-104	No
Healthy donor	MYO1F	-0.513584	4.54663e-107	9.9212e-103	No
Healthy donor	RABGAP1L	-0.591609	6.91024e-107	1.50788e-102	No
Healthy donor	KLF12	-0.649816	1.79388e-106	3.91443e-102	No
Healthy donor	GBP5	-0.514333	3.64046e-106	7.94385e-102	No
Healthy donor	FOSL2	0.862684	2.93299e-105	6.40008e-101	Yes
Healthy donor	TAOK3	-0.576928	1.33075e-103	2.90383e-99	No
Healthy donor	PTPRCAP	-0.51327	4.26087e-103	9.29764e-99	No
Healthy donor	DDIT4	0.528797	9.82185e-102	2.14323e-97	No
Healthy donor	RPS27L	-0.651641	8.29762e-101	1.81062e-96	No
Healthy donor	PTPN6	-0.702379	4.6056e-100	1.00499e-95	Yes
Healthy donor	ZFAND5	0.971398	1.56981e-99	3.42548e-95	No
Healthy donor	SLC2A3	0.503575	3.89595e-98	8.50135e-94	No
Healthy donor	ITK	-0.57073	4.98936e-98	1.08873e-93	No
Healthy donor	FOXP1	-0.584056	4.45714e-97	9.72593e-93	No
Healthy donor	NEAT1	-0.612105	1.41681e-96	3.09163e-92	Yes
Healthy donor	PTPN4	-0.542081	3.20839e-96	7.00102e-92	No
Healthy donor	LINC00861	-0.586539	6.68128e-96	1.45792e-91	No
Healthy donor	FCGR3A	-0.560852	1.6622e-95	3.62708e-91	Yes
Healthy donor	AAK1	-0.545685	2.6581e-94	5.80023e-90	No
Healthy donor	PLCL2	-0.62184	3.64434e-94	7.95231e-90	No
Healthy donor	ITGB1	-0.613444	5.79321e-92	1.26414e-87	Yes
Healthy donor	ZRANB2	-0.523583	9.64143e-91	2.10386e-86	No
Healthy donor	MAP1LC3B	0.545794	1.85009e-90	4.03709e-86	No
Healthy donor	CD5	0.746795	2.47707e-90	5.40522e-86	Yes
Healthy donor	TRIM22	-0.531194	7.03835e-90	1.53584e-85	No
Healthy donor	ARHGAP25	-0.562043	1.08984e-88	2.37813e-84	No
Healthy donor	TUBA4A	0.769267	1.86221e-88	4.06353e-84	No
Healthy donor	PIM1	-0.607307	3.90325e-88	8.51727e-84	No
Healthy donor	TBC1D5	-0.66861	9.65358e-88	2.10651e-83	No
Healthy donor	USP34	-0.576749	1.1577e-87	2.52622e-83	No
Healthy donor	TSPYL2	0.739422	5.55526e-87	1.21221e-82	No
Healthy donor	CDK2AP2	-0.592283	1.24083e-86	2.70761e-82	No
Healthy donor	FRYL	-0.619395	6.83048e-86	1.49048e-81	No
Healthy donor	SHFM1	-0.545289	8.91923e-86	1.94627e-81	No
Healthy donor	CDC42EP3	-0.575015	9.23361e-86	2.01487e-81	No
Healthy donor	DENND2D	-0.595152	1.19773e-84	2.61357e-80	No
Healthy donor	DYNLL2	0.827884	2.7061e-84	5.90497e-80	No
Healthy donor	SFPQ	0.524355	5.76986e-84	1.25904e-79	No
Healthy donor	DDX18	-0.50714	4.06917e-83	8.87934e-79	No
Healthy donor	MBD5	-0.671503	5.65584e-83	1.23416e-78	No
Healthy donor	FAM46C	0.600909	6.94031e-83	1.51445e-78	No
Healthy donor	SRSF3	0.562682	1.00221e-82	2.18692e-78	No
Healthy donor	ICAM2	-0.616157	2.76596e-82	6.0356e-78	Yes
Healthy donor	VPS37B	0.700402	6.59107e-82	1.43824e-77	No
Healthy donor	RAP1GDS1	-0.593179	2.68696e-81	5.86323e-77	No
Healthy donor	NAA38	-0.5866	2.88344e-81	6.29196e-77	No
Healthy donor	INPP4A	-0.602501	3.41111e-81	7.44339e-77	No
Healthy donor	SH3BP5	-0.520611	1.04048e-80	2.27044e-76	No
Healthy donor	CBX4	0.821833	2.43561e-80	5.31474e-76	No
Healthy donor	S1PR1	-0.575272	3.35186e-79	7.3141e-75	Yes
Healthy donor	ATP2B4	-0.58939	9.13351e-79	1.99302e-74	No
Healthy donor	ADGRG1	-0.507753	6.71922e-78	1.4662e-73	No
Healthy donor	BCAS2	0.760896	7.46007e-78	1.62786e-73	No
Healthy donor	AKT3	-0.608089	1.12202e-77	2.44836e-73	No
Healthy donor	RAP1GAP2	-0.670764	2.50065e-77	5.45667e-73	No
Healthy donor	PAN3	-0.652651	2.59196e-76	5.65591e-72	No
Healthy donor	STAG2	-0.517688	5.52373e-76	1.20533e-71	No
Healthy donor	SAT1	0.621742	8.16624e-76	1.78195e-71	No
Healthy donor	PIK3R5	-0.537706	9.47529e-76	2.0676e-71	No
Healthy donor	SAMD9	-0.584378	1.52916e-75	3.33679e-71	No
Healthy donor	SF3B5	0.519236	8.71783e-75	1.90232e-70	No
Healthy donor	NCALD	-0.574408	8.89959e-75	1.94198e-70	No
Healthy donor	NDUFC1	-0.524691	2.11219e-74	4.60902e-70	No
Healthy donor	PCNX	-0.563182	4.84283e-74	1.05675e-69	No
Healthy donor	LRBA	-0.5275	5.22103e-74	1.13928e-69	No
Healthy donor	FBXL17	-0.644928	1.06676e-73	2.32777e-69	No
Healthy donor	ROMO1	-0.508443	3.77713e-73	8.24208e-69	No
Healthy donor	VPS13B	-0.625466	6.56158e-73	1.4318e-68	No
Healthy donor	EXOC4	-0.57012	8.95331e-72	1.9537e-67	No
Healthy donor	RUNX1	-0.572299	2.17881e-71	4.75437e-67	Yes
Healthy donor	LPP	-0.552845	3.70026e-71	8.07433e-67	No
Healthy donor	GPATCH8	-0.503562	7.63427e-71	1.66587e-66	No
Healthy donor	MCL1	0.67606	1.22558e-70	2.67434e-66	No
Healthy donor	DECR1	-0.504353	2.70618e-70	5.90515e-66	No
Healthy donor	TUBA1B	0.596615	1.78337e-69	3.89148e-65	No
Healthy donor	SNHG8	0.527397	2.19245e-69	4.78414e-65	No
Healthy donor	TNIK	-0.551582	1.92885e-68	4.20894e-64	No
Healthy donor	SMYD3	-0.585127	3.10042e-68	6.76543e-64	No
Healthy donor	TMEM179B	-0.504512	3.28764e-68	7.17396e-64	No
Healthy donor	FAM177A1	0.807675	1.30422e-67	2.84595e-63	No
Healthy donor	PRKCQ	-0.516218	2.01648e-67	4.40015e-63	No
Healthy donor	LY9	-0.516613	2.77603e-66	6.05757e-62	No
Healthy donor	PTP4A1	0.77887	2.19247e-65	4.78418e-61	No
Healthy donor	ALYREF	0.649109	9.48659e-65	2.07007e-60	No
Healthy donor	DNAJA1	0.650813	1.1761e-64	2.56637e-60	No
Healthy donor	FAM172A	-0.502838	2.07427e-64	4.52626e-60	No
Healthy donor	GNPTAB	-0.565799	2.59794e-64	5.66896e-60	No
Healthy donor	PZP	-0.606807	1.34744e-63	2.94026e-59	No
Healthy donor	ITFG1	-0.541403	7.59952e-63	1.65829e-58	No
Healthy donor	MARCH7	-0.524734	9.71793e-63	2.12055e-58	No
Healthy donor	C20orf24	0.586529	1.09933e-61	2.39885e-57	No
Healthy donor	HIVEP3	-0.535754	6.047e-60	1.31952e-55	No
Healthy donor	KIAA1109	-0.536965	7.16342e-59	1.56313e-54	No
Healthy donor	DDX3X	0.600965	1.47293e-57	3.21407e-53	No
Healthy donor	GABARAPL1	0.581009	1.54467e-57	3.37062e-53	No
Healthy donor	ITM2A	0.745861	2.86836e-57	6.25905e-53	No
Healthy donor	ARID5B	-0.50806	1.0926e-55	2.38416e-51	No
Healthy donor	CITED2	0.766569	1.58735e-50	3.46375e-46	No
Healthy donor	NSMCE3	0.627153	2.41905e-49	5.27861e-45	No
Healthy donor	HIST1H1C	0.68362	1.20932e-48	2.63886e-44	No
Healthy donor	RNF126	0.548286	2.14283e-48	4.67588e-44	No
Healthy donor	ISCA1	0.668881	4.36146e-47	9.51715e-43	No
Healthy donor	POLR1D	0.524648	4.10818e-45	8.96445e-41	No
Healthy donor	ZBTB1	0.582586	4.43545e-44	9.6786e-40	No
Healthy donor	CCNH	0.51663	6.05736e-44	1.32178e-39	No
Healthy donor	CYCS	0.531744	1.43933e-42	3.14075e-38	No
Healthy donor	BRD2	0.526678	7.51299e-40	1.63941e-35	No
Healthy donor	MAF1	0.565182	8.19181e-33	1.78754e-28	No
Healthy donor	SS18L2	0.549506	2.26255e-32	4.93711e-28	No
Healthy donor	SURF4	0.509744	6.5035e-30	1.41913e-25	No
Healthy donor	PDE4B	0.513456	4.58164e-28	9.99759e-24	No
Healthy donor	NFKB1	0.536894	4.27901e-24	9.33722e-20	Yes

## Sheet: DEG_patient groups_TRDV3
Differential gene expression in TRDV3 cells between patient groups. Genes selected for further analysis are indicated.
Patient group	Gene	Average Log2 Fold Change	P value	Adjusted P value	Selected
Monotherapy_R_pre	MTRNR2L12	3.31465	7.10691e-51	1.5508e-46	No
Monotherapy_R_pre	RP11-290D2.6	3.50542	2.25258e-33	4.91535e-29	No
Monotherapy_R_pre	MTRNR2L8	3.80681	3.17451e-31	6.9271e-27	No
Monotherapy_R_pre	RASGEF1B	2.38751	3.96297e-18	8.64761e-14	No
Monotherapy_R_pre	GNLY	-1.49901	3.91732e-16	8.54799e-12	Yes
Monotherapy_R_pre	RPL34	0.606329	2.73947e-14	5.97779e-10	No
Monotherapy_R_pre	GZMB	-1.48112	6.56214e-14	1.43192e-09	Yes
Monotherapy_R_pre	HLA-C	-0.530047	2.22246e-12	4.84963e-08	No
Monotherapy_R_pre	NKG7	-0.667292	2.2635e-12	4.93918e-08	Yes
Monotherapy_R_pre	IFITM2	-0.95511	1.24555e-10	2.71791e-06	Yes
Monotherapy_R_pre	PLEKHA7	2.00917	3.12992e-10	6.82979e-06	No
Monotherapy_R_pre	RPS8	0.57225	4.41857e-10	9.64176e-06	No
Monotherapy_R_pre	RPS21	0.517223	6.23228e-10	1.35994e-05	No
Monotherapy_R_pre	RPS26	1.06301	2.35639e-09	5.14188e-05	Yes
Monotherapy_R_pre	RPL39	0.542167	4.6484e-09	0.000101433	No
Monotherapy_R_pre	PRF1	-1.03528	5.00535e-09	0.000109222	Yes
Monotherapy_R_pre	FCGR3A	-1.15766	9.5602e-08	0.00208613	Yes
Monotherapy_R_pre	PDE3B	1.32484	2.67846e-07	0.00584467	No
Monotherapy_R_pre	RPS29	0.700953	2.83912e-07	0.00619524	No
Monotherapy_R_pre	ABHD17A	-0.886108	3.0068e-07	0.00656114	No
Monotherapy_R_pre	CD7	-0.921194	5.41878e-07	0.0118243	Yes
Monotherapy_R_pre	HOPX	-1.14096	5.82975e-07	0.0127211	No
Monotherapy_R_pre	KLRC3	-1.80139	8.99013e-07	0.0196174	Yes
Monotherapy_R_pre	GZMH	-0.720223	1.02654e-06	0.0224001	Yes
Monotherapy_R_post	MTRNR2L8	4.60024	1.06214e-43	2.31771e-39	No
Monotherapy_R_post	MTRNR2L12	2.72478	1.24648e-33	2.71993e-29	No
Monotherapy_R_post	RP11-290D2.6	3.00648	1.23988e-25	2.70555e-21	No
Monotherapy_R_post	GNLY	-1.49627	4.53778e-15	9.90189e-11	Yes
Monotherapy_R_post	RASGEF1B	2.65788	7.17833e-15	1.56638e-10	No
Monotherapy_R_post	RPS26	1.21782	7.21378e-15	1.57412e-10	Yes
Monotherapy_R_post	RPS29	0.850966	2.00612e-14	4.37755e-10	No
Monotherapy_R_post	RPL39	0.618415	9.98328e-12	2.17845e-07	No
Monotherapy_R_post	RPL34	0.569288	1.01598e-11	2.21697e-07	No
Monotherapy_R_post	RPS8	0.546002	9.57776e-11	2.08996e-06	No
Monotherapy_R_post	RPS21	0.530196	1.90913e-09	4.16591e-05	No
Monotherapy_R_post	IFITM2	-0.843683	1.24046e-08	0.00027068	Yes
Monotherapy_R_post	PLEKHA7	1.9224	2.33386e-08	0.000509273	No
Monotherapy_R_post	ABHD17A	-0.934105	3.42095e-07	0.00746485	No
Monotherapy_R_post	THEMIS	1.70072	4.00301e-07	0.00873497	Yes
Monotherapy_R_post	RP5-857K21.4	1.4392	4.64696e-07	0.0101401	No
Monotherapy_R_post	RPL4	0.543726	1.91543e-06	0.0417967	No
Monotherapy_NR_pre	MTRNR2L12	3.93441	0	0	No
Monotherapy_NR_pre	MTRNR2L8	3.10835	1.96991e-197	4.29855e-193	No
Monotherapy_NR_pre	RASGEF1B	3.44931	9.09473e-126	1.98456e-121	No
Monotherapy_NR_pre	RP11-290D2.6	3.38145	8.30839e-99	1.81297e-94	No
Monotherapy_NR_pre	RPS26	1.2679	1.32137e-75	2.88335e-71	Yes
Monotherapy_NR_pre	TRGV2	2.17189	2.38266e-73	5.1992e-69	No
Monotherapy_NR_pre	HLA-B	-0.630887	2.83971e-63	6.19653e-59	No
Monotherapy_NR_pre	MT-CO2	0.523819	6.80757e-39	1.48548e-34	No
Monotherapy_NR_pre	GNLY	-1.10856	2.65275e-38	5.78857e-34	Yes
Monotherapy_NR_pre	PLEKHA7	2.03745	2.23654e-29	4.88036e-25	No
Monotherapy_NR_pre	KIR2DL3	-2.48156	2.09749e-28	4.57693e-24	No
Monotherapy_NR_pre	RPS4Y1	-1.50352	5.35706e-28	1.16896e-23	No
Monotherapy_NR_pre	TRGV4	1.78233	1.22236e-27	2.66731e-23	No
Monotherapy_NR_pre	TRGV9	-3.36192	5.48408e-22	1.19668e-17	No
Monotherapy_NR_pre	MT-ND6	1.10771	3.4986e-21	7.6343e-17	No
Monotherapy_NR_pre	RPL26	-0.589417	5.77224e-21	1.25956e-16	No
Monotherapy_NR_pre	MT-ND5	0.562185	2.8512e-18	6.2216e-14	No
Monotherapy_NR_pre	S100A4	0.541138	2.95498e-18	6.44806e-14	No
Monotherapy_NR_pre	RPS10	-0.694714	4.63366e-18	1.01111e-13	No
Monotherapy_NR_pre	ZFP36	-0.85121	9.13032e-17	1.99233e-12	No
Monotherapy_NR_pre	JUNB	-0.8723	1.12343e-15	2.45144e-11	Yes
Monotherapy_NR_pre	ACTG1	-0.502241	1.03205e-14	2.25203e-10	No
Monotherapy_NR_pre	ZAP70	-0.76956	2.19207e-14	4.78331e-10	Yes
Monotherapy_NR_pre	CTB-91J4.1	0.859853	3.7411e-14	8.16344e-10	No
Monotherapy_NR_pre	KLRG1	0.773475	1.21337e-13	2.64769e-09	Yes
Monotherapy_NR_pre	DUSP2	-0.652151	1.89944e-13	4.14477e-09	Yes
Monotherapy_NR_pre	SYTL3	-0.78057	2.12618e-13	4.63955e-09	No
Monotherapy_NR_pre	SGCD	1.47151	5.69419e-13	1.24253e-08	No
Monotherapy_NR_pre	TCIRG1	-1.54204	4.23356e-12	9.23804e-08	No
Monotherapy_NR_pre	AC090498.1	0.632816	6.96217e-12	1.51922e-07	No
Monotherapy_NR_pre	TRG-AS1	-0.966097	1.17054e-11	2.55424e-07	No
Monotherapy_NR_pre	HLA-DRA	-2.02648	1.23139e-11	2.68701e-07	No
Monotherapy_NR_pre	NFKBIA	0.615498	2.41501e-11	5.2698e-07	Yes
Monotherapy_NR_pre	FGFBP2	0.587434	4.02802e-11	8.78954e-07	Yes
Monotherapy_NR_pre	RP11-291B21.2	-1.46508	1.28017e-10	2.79345e-06	No
Monotherapy_NR_pre	RPL36A	-0.597538	1.49726e-10	3.26717e-06	No
Monotherapy_NR_pre	ARPC1B	-0.634863	1.60178e-10	3.49524e-06	No
Monotherapy_NR_pre	NBEAL1	1.11854	8.70671e-10	1.89989e-05	No
Monotherapy_NR_pre	HLA-DRB1	-0.9201	1.02382e-09	2.23408e-05	No
Monotherapy_NR_pre	GBP5	-1.20245	2.21155e-09	4.82581e-05	No
Monotherapy_NR_pre	KRT10	0.640862	3.11254e-09	6.79187e-05	No
Monotherapy_NR_pre	R3HDM2	-1.26418	4.64988e-09	0.000101465	No
Monotherapy_NR_pre	TMEM259	-1.14136	5.03344e-09	0.000109835	No
Monotherapy_NR_pre	ITM2A	0.752649	8.90897e-09	0.000194403	No
Monotherapy_NR_pre	PTPRCAP	-0.601892	1.7582e-08	0.000383656	No
Monotherapy_NR_pre	TRABD	-1.21756	2.30776e-08	0.000503575	No
Monotherapy_NR_pre	PLEK	0.640763	5.41439e-08	0.00118147	No
Monotherapy_NR_pre	CXCR4	-0.556179	8.17275e-08	0.00178338	Yes
Monotherapy_NR_pre	KLRC3	-0.825999	8.58202e-08	0.00187268	Yes
Monotherapy_NR_pre	TMC8	-1.03434	1.0011e-07	0.0021845	No
Monotherapy_NR_pre	FCRL3	0.861552	2.1971e-07	0.00479429	No
Monotherapy_NR_pre	ADRBK1	-0.782471	2.61867e-07	0.00571421	No
Monotherapy_NR_pre	NDUFA3	0.594891	3.05705e-07	0.00667079	No
Monotherapy_NR_pre	TNFAIP3	-0.717598	3.44221e-07	0.00751124	Yes
Monotherapy_NR_pre	TUBA4A	-0.879023	4.90144e-07	0.0106954	No
Monotherapy_NR_pre	MBD4	0.866245	9.13533e-07	0.0199342	No
Monotherapy_NR_pre	SAMHD1	0.501351	1.00329e-06	0.0218928	No
Monotherapy_NR_pre	SRRT	-1.07608	1.16138e-06	0.0253425	No
Monotherapy_NR_pre	UBE2L6	-0.845853	1.25444e-06	0.0273731	No
Monotherapy_NR_pre	IL2RB	-0.805464	1.53004e-06	0.0333871	Yes
Monotherapy_NR_pre	CIR1	0.882108	1.61498e-06	0.0352405	No
Monotherapy_NR_pre	KIR3DL1	-0.683506	2.18598e-06	0.0477003	Yes
Monotherapy_NR_post	MTRNR2L12	2.81455	7.67541e-146	1.67485e-141	No
Monotherapy_NR_post	MTRNR2L8	2.37241	8.13198e-99	1.77448e-94	No
Monotherapy_NR_post	TRGV2	2.39695	1.52967e-72	3.33789e-68	No
Monotherapy_NR_post	TRGV4	2.14834	4.52088e-50	9.86502e-46	No
Monotherapy_NR_post	GNLY	-1.53747	5.43279e-50	1.18549e-45	Yes
Monotherapy_NR_post	RP11-290D2.6	2.6016	4.9035e-45	1.06999e-40	No
Monotherapy_NR_post	RASGEF1B	2.55215	1.1694e-43	2.55175e-39	No
Monotherapy_NR_post	RPS26	0.948269	4.24389e-23	9.2606e-19	Yes
Monotherapy_NR_post	TRGV9	-2.23952	9.41021e-15	2.0534e-10	No
Monotherapy_NR_post	MT-ATP8	1.03525	8.82915e-13	1.92661e-08	No
Monotherapy_NR_post	PLEKHA7	1.30524	8.09326e-12	1.76603e-07	No
Monotherapy_NR_post	HLA-DRA	-1.00481	2.56545e-11	5.59806e-07	No
Monotherapy_NR_post	AC090498.1	0.529054	3.09381e-09	6.75101e-05	No
Monotherapy_NR_post	MT-ND6	0.804287	3.48631e-09	7.60748e-05	No
Monotherapy_NR_post	NBEAL1	1.12464	4.07761e-09	8.89775e-05	No
Monotherapy_NR_post	NDUFB1	0.824995	1.15898e-08	0.000252901	No
Monotherapy_NR_post	HIST1H4C	0.702885	1.25184e-08	0.000273163	No
Monotherapy_NR_post	MXRA7	-1.47676	2.5382e-08	0.00055386	No
Monotherapy_NR_post	FGFBP2	0.58522	3.59488e-08	0.000784439	Yes
Monotherapy_NR_post	FKBP5	1.23156	4.02736e-08	0.000878809	No
Monotherapy_NR_post	CMC1	0.512904	4.91882e-08	0.00107334	No
Monotherapy_NR_post	SAMHD1	0.582323	1.14415e-07	0.00249664	No
Monotherapy_NR_post	SPON2	0.936482	1.69285e-07	0.00369397	No
Monotherapy_NR_post	GLRX	1.09635	3.01428e-07	0.00657746	No
Monotherapy_NR_post	FCRL3	0.588561	7.79325e-07	0.0170057	No
Monotherapy_NR_post	CD3G	0.566038	8.46244e-07	0.0184659	Yes
Monotherapy_NR_post	FCMR	0.600329	9.74907e-07	0.0212735	No
Monotherapy_NR_post	C14orf2	0.571552	1.75064e-06	0.0382007	No
Monotherapy_NR_post	HLA-DRB1	-0.534279	1.87303e-06	0.0408713	No
Combination-therapy_R_pre	ZNF683	2.21709	4.29722e-65	9.37697e-61	Yes
Combination-therapy_R_pre	IL7R	1.59657	1.87844e-49	4.09895e-45	Yes
Combination-therapy_R_pre	C1orf162	2.2542	4.22313e-47	9.21529e-43	No
Combination-therapy_R_pre	RPS4Y1	-2.95242	2.77501e-43	6.05536e-39	No
Combination-therapy_R_pre	HLA-DQA2	1.42407	2.13843e-38	4.66627e-34	No
Combination-therapy_R_pre	CD52	1.01971	1.0283e-37	2.24386e-33	No
Combination-therapy_R_pre	STAT1	1.40391	1.7017e-37	3.71328e-33	Yes
Combination-therapy_R_pre	GBP5	1.40139	2.48171e-34	5.41534e-30	No
Combination-therapy_R_pre	AC092580.4	1.30857	1.2971e-32	2.8304e-28	No
Combination-therapy_R_pre	TRDC	1.08721	1.96885e-32	4.29623e-28	No
Combination-therapy_R_pre	SELL	1.58861	3.60556e-31	7.86769e-27	Yes
Combination-therapy_R_pre	KLRB1	-1.99154	1.02462e-30	2.23582e-26	Yes
Combination-therapy_R_pre	MT-ATP6	0.598412	1.42568e-29	3.11098e-25	No
Combination-therapy_R_pre	XCL1	2.04724	1.24907e-28	2.7256e-24	Yes
Combination-therapy_R_pre	RPS26	-1.31483	2.27904e-27	4.9731e-23	Yes
Combination-therapy_R_pre	CXCR3	1.62271	3.55547e-27	7.7584e-23	Yes
Combination-therapy_R_pre	PTPRCAP	0.859273	2.18405e-25	4.76581e-21	No
Combination-therapy_R_pre	GBP1	1.40901	1.87159e-24	4.084e-20	No
Combination-therapy_R_pre	SYTL2	1.11238	7.69808e-24	1.6798e-19	No
Combination-therapy_R_pre	CST7	-0.681332	2.5374e-23	5.53686e-19	No
Combination-therapy_R_pre	JUN	-2.12633	2.5594e-23	5.58487e-19	Yes
Combination-therapy_R_pre	MT-ND3	0.617675	4.78115e-23	1.0433e-18	No
Combination-therapy_R_pre	GZMK	1.18465	9.80343e-23	2.13921e-18	Yes
Combination-therapy_R_pre	XIST	1.61805	3.7954e-22	8.28195e-18	No
Combination-therapy_R_pre	RP11-291B21.2	1.1312	3.80865e-22	8.31085e-18	No
Combination-therapy_R_pre	NCAM1	1.19327	4.53226e-22	9.88985e-18	Yes
Combination-therapy_R_pre	TRGV2	0.920051	7.9271e-22	1.72977e-17	No
Combination-therapy_R_pre	TRAC	0.998299	9.19768e-22	2.00703e-17	No
Combination-therapy_R_pre	ANXA5	0.988069	1.15866e-21	2.52831e-17	No
Combination-therapy_R_pre	FGFBP2	-1.84792	2.21824e-20	4.84043e-16	Yes
Combination-therapy_R_pre	EIF1	-0.520632	2.85074e-20	6.2206e-16	No
Combination-therapy_R_pre	RP11-81H14.2	1.24373	3.92422e-20	8.56304e-16	No
Combination-therapy_R_pre	ITGB1	1.0502	4.43688e-20	9.68173e-16	Yes
Combination-therapy_R_pre	CLEC2D	0.750349	2.09169e-19	4.56427e-15	No
Combination-therapy_R_pre	S100A4	0.572613	2.31363e-19	5.04858e-15	No
Combination-therapy_R_pre	APOBEC3G	0.846874	2.37625e-19	5.18522e-15	No
Combination-therapy_R_pre	S100A11	0.894201	3.23915e-19	7.06815e-15	No
Combination-therapy_R_pre	CD2	0.780862	2.58995e-18	5.65152e-14	Yes
Combination-therapy_R_pre	CD320	1.00999	2.97213e-18	6.48549e-14	No
Combination-therapy_R_pre	CASK	1.0458	3.04791e-18	6.65085e-14	No
Combination-therapy_R_pre	IFITM3	-3.38261	3.86989e-18	8.44449e-14	Yes
Combination-therapy_R_pre	CAMK4	1.16563	6.47205e-18	1.41227e-13	Yes
Combination-therapy_R_pre	KLRC2	0.9469	9.9493e-18	2.17104e-13	Yes
Combination-therapy_R_pre	ITGA4	0.667568	1.17351e-17	2.56072e-13	Yes
Combination-therapy_R_pre	MDFIC	0.888576	5.09419e-17	1.1116e-12	No
Combination-therapy_R_pre	BHLHE40	0.786937	2.27689e-16	4.9684e-12	Yes
Combination-therapy_R_pre	GPHN	1.19828	3.59069e-16	7.83525e-12	No
Combination-therapy_R_pre	TSC22D3	-0.768673	4.07548e-16	8.8931e-12	No
Combination-therapy_R_pre	FOS	-2.56243	4.51105e-16	9.84357e-12	Yes
Combination-therapy_R_pre	LTB	0.931605	4.69496e-16	1.02449e-11	Yes
Combination-therapy_R_pre	FAM49A	1.08046	7.79181e-16	1.70025e-11	No
Combination-therapy_R_pre	INPP4B	1.12367	1.32466e-15	2.89055e-11	No
Combination-therapy_R_pre	CKLF	0.875937	1.45405e-15	3.17289e-11	No
Combination-therapy_R_pre	AHNAK	0.58005	2.20219e-15	4.8054e-11	No
Combination-therapy_R_pre	TC2N	0.838712	3.16452e-15	6.90531e-11	No
Combination-therapy_R_pre	MXRA7	0.798311	5.48471e-15	1.19682e-10	No
Combination-therapy_R_pre	SCML4	0.820097	6.89383e-15	1.5043e-10	No
Combination-therapy_R_pre	TSPO	0.734752	1.1245e-14	2.45378e-10	No
Combination-therapy_R_pre	RRAS2	0.950773	1.47126e-14	3.21044e-10	No
Combination-therapy_R_pre	ZFP36	-0.84788	3.2375e-14	7.06454e-10	No
Combination-therapy_R_pre	ST6GAL1	0.928009	4.19159e-14	9.14647e-10	No
Combination-therapy_R_pre	IRF1	0.619717	4.32205e-14	9.43114e-10	Yes
Combination-therapy_R_pre	TRGV4	0.78325	5.05266e-14	1.10254e-09	No
Combination-therapy_R_pre	OXNAD1	0.988582	1.09962e-13	2.39949e-09	No
Combination-therapy_R_pre	CASP1	0.708623	1.2901e-13	2.81513e-09	Yes
Combination-therapy_R_pre	HLA-DRB5	0.815099	1.75402e-13	3.82745e-09	No
Combination-therapy_R_pre	ARHGAP15	0.796056	1.84231e-13	4.0201e-09	No
Combination-therapy_R_pre	DSTN	0.655415	2.69917e-13	5.88986e-09	No
Combination-therapy_R_pre	FTH1	-0.500529	3.35e-13	7.31005e-09	No
Combination-therapy_R_pre	JUND	-0.745129	4.02602e-13	8.78517e-09	Yes
Combination-therapy_R_pre	ATP2B4	0.660294	4.25118e-13	9.27649e-09	No
Combination-therapy_R_pre	ETV6	1.12126	5.32082e-13	1.16106e-08	No
Combination-therapy_R_pre	RPL36A	0.506152	5.78615e-13	1.2626e-08	No
Combination-therapy_R_pre	FAM65B	0.603528	7.8416e-13	1.71112e-08	No
Combination-therapy_R_pre	ZEB1	0.954482	1.06974e-12	2.33429e-08	No
Combination-therapy_R_pre	CH507-513H4.1	0.998668	1.07021e-12	2.3353e-08	No
Combination-therapy_R_pre	TCF7	0.694578	1.14143e-12	2.49072e-08	Yes
Combination-therapy_R_pre	TMEM14B	0.854971	1.42249e-12	3.10401e-08	No
Combination-therapy_R_pre	CORO1B	0.735849	1.67849e-12	3.66263e-08	No
Combination-therapy_R_pre	KLRC3	0.782955	2.66982e-12	5.82582e-08	Yes
Combination-therapy_R_pre	AC006369.2	0.763279	2.67852e-12	5.8448e-08	No
Combination-therapy_R_pre	SLF1	1.03952	3.04704e-12	6.64896e-08	No
Combination-therapy_R_pre	GZMM	-0.685818	3.30522e-12	7.21233e-08	Yes
Combination-therapy_R_pre	DGKD	0.722582	3.36804e-12	7.34939e-08	No
Combination-therapy_R_pre	GBP2	0.657556	3.48327e-12	7.60085e-08	No
Combination-therapy_R_pre	DOCK10	0.718268	4.05562e-12	8.84977e-08	No
Combination-therapy_R_pre	ZNF652	0.697733	6.47919e-12	1.41382e-07	No
Combination-therapy_R_pre	GSTK1	0.549527	7.95524e-12	1.73591e-07	No
Combination-therapy_R_pre	CAMK2D	0.864059	8.85252e-12	1.93171e-07	No
Combination-therapy_R_pre	S1PR1	1.01774	1.45443e-11	3.17372e-07	Yes
Combination-therapy_R_pre	AES	-0.508936	1.89314e-11	4.13102e-07	No
Combination-therapy_R_pre	NEAT1	0.699118	2.586e-11	5.64291e-07	No
Combination-therapy_R_pre	PTPN6	0.635455	3.53832e-11	7.72097e-07	Yes
Combination-therapy_R_pre	BLOC1S1	0.618874	3.66565e-11	7.99882e-07	No
Combination-therapy_R_pre	GIMAP4	0.556956	5.794e-11	1.26431e-06	No
Combination-therapy_R_pre	PIM1	0.842437	7.3977e-11	1.61425e-06	No
Combination-therapy_R_pre	ERAP2	0.747171	7.60309e-11	1.65907e-06	No
Combination-therapy_R_pre	SFMBT2	0.787368	7.79159e-11	1.7002e-06	No
Combination-therapy_R_pre	RORA	0.731338	8.26894e-11	1.80436e-06	Yes
Combination-therapy_R_pre	DPYD	0.726121	8.55025e-11	1.86575e-06	No
Combination-therapy_R_pre	GBP4	0.875126	8.79839e-11	1.9199e-06	No
Combination-therapy_R_pre	HLA-DPB1	0.510483	1.02503e-10	2.23672e-06	No
Combination-therapy_R_pre	CLIC3	-1.72568	1.051e-10	2.29338e-06	No
Combination-therapy_R_pre	ITCH	0.786921	1.21947e-10	2.661e-06	Yes
Combination-therapy_R_pre	APBA2	-1.97113	1.36748e-10	2.98398e-06	No
Combination-therapy_R_pre	LIME1	0.6174	1.40858e-10	3.07365e-06	No
Combination-therapy_R_pre	MECP2	0.750623	1.5328e-10	3.34472e-06	No
Combination-therapy_R_pre	UBL3	0.712322	1.75675e-10	3.8334e-06	No
Combination-therapy_R_pre	PRKX	0.68763	2.23225e-10	4.87099e-06	No
Combination-therapy_R_pre	CMC1	-0.964061	2.60443e-10	5.68313e-06	No
Combination-therapy_R_pre	JUNB	-0.829673	2.82336e-10	6.16086e-06	Yes
Combination-therapy_R_pre	ADGRG5	0.908777	2.83237e-10	6.18051e-06	No
Combination-therapy_R_pre	ESYT2	0.667321	4.1665e-10	9.09172e-06	No
Combination-therapy_R_pre	DUSP1	-1.28941	4.72765e-10	1.03162e-05	Yes
Combination-therapy_R_pre	SMG1	0.636664	4.80879e-10	1.04933e-05	No
Combination-therapy_R_pre	SLK	0.59041	5.20209e-10	1.13515e-05	No
Combination-therapy_R_pre	HLA-DQA1	0.78216	5.52364e-10	1.20531e-05	No
Combination-therapy_R_pre	HERC1	0.664057	6.78866e-10	1.48135e-05	No
Combination-therapy_R_pre	TOPORS-AS1	0.701247	7.76654e-10	1.69474e-05	No
Combination-therapy_R_pre	ASNA1	0.530377	8.33891e-10	1.81963e-05	No
Combination-therapy_R_pre	NCALD	0.733223	8.5963e-10	1.8758e-05	No
Combination-therapy_R_pre	CHST12	0.587813	9.32721e-10	2.03529e-05	No
Combination-therapy_R_pre	TOB1	0.873644	1.0122e-09	2.20871e-05	No
Combination-therapy_R_pre	EPSTI1	0.858319	1.06483e-09	2.32356e-05	No
Combination-therapy_R_pre	SOS1	0.784556	1.17877e-09	2.5722e-05	No
Combination-therapy_R_pre	TYROBP	-1.19115	1.36982e-09	2.98909e-05	No
Combination-therapy_R_pre	CA5B	0.713306	1.81491e-09	3.96031e-05	No
Combination-therapy_R_pre	UBE4A	0.716221	2.18387e-09	4.76541e-05	No
Combination-therapy_R_pre	LGALS1	0.53019	2.23576e-09	4.87865e-05	No
Combination-therapy_R_pre	FAS	0.645673	2.32663e-09	5.07695e-05	Yes
Combination-therapy_R_pre	SDHD	0.587704	2.48172e-09	5.41536e-05	No
Combination-therapy_R_pre	NDUFA13	0.548553	2.54164e-09	5.54612e-05	No
Combination-therapy_R_pre	P2RY8	0.585932	2.88594e-09	6.2974e-05	No
Combination-therapy_R_pre	CSNK2A1	0.617318	3.04116e-09	6.63611e-05	No
Combination-therapy_R_pre	XAF1	0.668285	3.70679e-09	8.08859e-05	No
Combination-therapy_R_pre	ZBP1	0.567585	4.34054e-09	9.47148e-05	No
Combination-therapy_R_pre	SLC4A7	0.603628	4.94336e-09	0.000107869	No
Combination-therapy_R_pre	FOXN3	0.531994	8.17176e-09	0.000178316	No
Combination-therapy_R_pre	GATA3	0.585318	9.71425e-09	0.000211975	Yes
Combination-therapy_R_pre	CDC14A	0.901322	1.26029e-08	0.000275007	No
Combination-therapy_R_pre	BCR	0.743733	1.28688e-08	0.00028081	No
Combination-therapy_R_pre	NDUFA11	0.588965	1.43274e-08	0.000312638	No
Combination-therapy_R_pre	EMB	0.517088	1.53391e-08	0.000334714	No
Combination-therapy_R_pre	MOB3A	0.680656	1.85067e-08	0.000403834	No
Combination-therapy_R_pre	VPS13A	0.64582	2.07128e-08	0.000451975	No
Combination-therapy_R_pre	ACAA2	0.572817	2.37009e-08	0.000517178	No
Combination-therapy_R_pre	LGALS3	0.741686	2.44078e-08	0.000532603	No
Combination-therapy_R_pre	PHACTR4	0.527933	2.45006e-08	0.000534627	No
Combination-therapy_R_pre	PDGFD	0.699412	2.55165e-08	0.000556796	No
Combination-therapy_R_pre	SLFN12L	0.602608	2.68197e-08	0.000585233	No
Combination-therapy_R_pre	GSTP1	-0.61338	5.10094e-08	0.00111308	No
Combination-therapy_R_pre	PHF21A	0.712996	5.25827e-08	0.00114741	No
Combination-therapy_R_pre	UBE3C	0.698408	5.27749e-08	0.0011516	No
Combination-therapy_R_pre	TBRG1	0.522568	5.61895e-08	0.00122611	No
Combination-therapy_R_pre	CCDC109B	0.526686	5.71661e-08	0.00124742	No
Combination-therapy_R_pre	EIF2S2	0.607503	6.53206e-08	0.00142536	No
Combination-therapy_R_pre	NDUFC2	0.677249	6.57569e-08	0.00143488	No
Combination-therapy_R_pre	UBE2V1	0.582424	6.64115e-08	0.00144917	No
Combination-therapy_R_pre	RBM38	-0.954251	7.25279e-08	0.00158263	No
Combination-therapy_R_pre	PLCL2	0.519851	7.35246e-08	0.00160438	No
Combination-therapy_R_pre	TSPAN14	0.683212	7.67355e-08	0.00167445	No
Combination-therapy_R_pre	ABLIM1	0.52964	9.10708e-08	0.00198726	No
Combination-therapy_R_pre	TSPAN5	0.671614	9.6952e-08	0.00211559	No
Combination-therapy_R_pre	DUSP5	0.633714	1.11478e-07	0.00243256	Yes
Combination-therapy_R_pre	PAM	0.584587	1.22017e-07	0.00266254	No
Combination-therapy_R_pre	FKBP3	0.502413	1.29303e-07	0.00282151	No
Combination-therapy_R_pre	EIF4E3	0.505459	1.43458e-07	0.0031304	No
Combination-therapy_R_pre	TRERF1	0.748044	1.99002e-07	0.00434243	No
Combination-therapy_R_pre	CREBZF	0.531249	2.16982e-07	0.00473476	No
Combination-therapy_R_pre	SEC24B	0.605607	2.19081e-07	0.00478057	No
Combination-therapy_R_pre	SAMSN1	0.622019	2.28084e-07	0.00497702	No
Combination-therapy_R_pre	LRPPRC	0.695006	2.51466e-07	0.00548723	No
Combination-therapy_R_pre	WDR43	0.525982	2.52449e-07	0.00550869	No
Combination-therapy_R_pre	COTL1	0.796185	2.9627e-07	0.00646491	No
Combination-therapy_R_pre	LTA4H	0.611078	3.0059e-07	0.00655918	No
Combination-therapy_R_pre	S1PR4	0.512349	3.15554e-07	0.00688571	No
Combination-therapy_R_pre	WDR70	0.663157	3.42765e-07	0.00747948	No
Combination-therapy_R_pre	FRYL	0.506488	3.68836e-07	0.00804837	No
Combination-therapy_R_pre	PATL2	0.704772	4.05576e-07	0.00885006	No
Combination-therapy_R_pre	TTC37	0.615728	4.18577e-07	0.00913377	No
Combination-therapy_R_pre	PBXIP1	0.627673	4.25273e-07	0.00927988	No
Combination-therapy_R_pre	PPP1R15A	-1.51479	4.68056e-07	0.0102135	No
Combination-therapy_R_pre	FLT3LG	0.65793	4.92094e-07	0.010738	No
Combination-therapy_R_pre	MYLIP	0.533692	5.08434e-07	0.0110945	No
Combination-therapy_R_pre	JAK3	0.639206	5.37985e-07	0.0117394	Yes
Combination-therapy_R_pre	NCOA2	0.608513	6.33562e-07	0.013825	No
Combination-therapy_R_pre	DEGS1	0.606073	6.77618e-07	0.0147863	No
Combination-therapy_R_pre	MCM9	0.738186	7.18659e-07	0.0156819	No
Combination-therapy_R_pre	GLCCI1	0.528704	7.78546e-07	0.0169886	No
Combination-therapy_R_pre	COPB2	0.643389	7.86128e-07	0.0171541	No
Combination-therapy_R_pre	ECH1	0.570005	7.89824e-07	0.0172347	No
Combination-therapy_R_pre	TTC38	-0.968121	8.26308e-07	0.0180309	No
Combination-therapy_R_pre	SCFD1	0.538543	8.31414e-07	0.0181423	No
Combination-therapy_R_pre	DNAJB1	-0.834283	8.49133e-07	0.0185289	No
Combination-therapy_R_pre	EEF1G	0.510904	9.54648e-07	0.0208314	No
Combination-therapy_R_pre	KIAA1109	0.514735	1.21512e-06	0.0265152	No
Combination-therapy_R_pre	DNPEP	0.593458	1.31394e-06	0.0286716	No
Combination-therapy_R_pre	ACSL3	0.684471	1.48145e-06	0.0323267	No
Combination-therapy_R_pre	SEL1L3	0.53426	1.50593e-06	0.032861	No
Combination-therapy_R_pre	HLA-DQB1	0.580364	1.64023e-06	0.0357914	No
Combination-therapy_R_pre	SUPT3H	0.769167	1.85146e-06	0.0404008	No
Combination-therapy_R_pre	KDM6A	0.504442	1.95422e-06	0.042643	No
Combination-therapy_R_pre	CTD-3184A7.4	0.599698	2.23726e-06	0.0488192	No
Combination-therapy_R_post	ZNF683	2.95466	4.1756e-191	9.11158e-187	Yes
Combination-therapy_R_post	RPS4Y1	-3.75994	1.77461e-135	3.87237e-131	No
Combination-therapy_R_post	CD52	1.17234	6.97017e-112	1.52096e-107	No
Combination-therapy_R_post	TRGV4	1.67919	4.39918e-107	9.59944e-103	No
Combination-therapy_R_post	RP11-291B21.2	1.75926	5.17354e-104	1.12892e-99	No
Combination-therapy_R_post	KLRB1	-2.70826	1.51243e-99	3.30028e-95	Yes
Combination-therapy_R_post	ANXA5	1.52434	6.46883e-79	1.41156e-74	No
Combination-therapy_R_post	TRAC	1.30719	5.2293e-73	1.14109e-68	No
Combination-therapy_R_post	HLA-DRB5	1.34022	1.34722e-72	2.93977e-68	No
Combination-therapy_R_post	GZMK	1.47437	2.7453e-71	5.99051e-67	Yes
Combination-therapy_R_post	RPS26	-1.32453	6.43709e-66	1.40464e-61	Yes
Combination-therapy_R_post	RPL26	0.529805	8.38914e-64	1.8306e-59	No
Combination-therapy_R_post	IL7R	0.961334	7.85897e-63	1.71491e-58	Yes
Combination-therapy_R_post	ITGB1	1.29287	4.77147e-61	1.04118e-56	Yes
Combination-therapy_R_post	XIST	1.81536	3.28607e-59	7.17053e-55	No
Combination-therapy_R_post	TSC22D3	-0.929086	7.76253e-57	1.69386e-52	No
Combination-therapy_R_post	GBP5	1.15238	5.73309e-56	1.25102e-51	No
Combination-therapy_R_post	MT-ATP6	0.556126	6.93621e-56	1.51355e-51	No
Combination-therapy_R_post	COTL1	1.55267	9.99688e-56	2.18142e-51	No
Combination-therapy_R_post	AC092580.4	1.17645	5.10067e-55	1.11302e-50	No
Combination-therapy_R_post	RPL36A	0.726944	4.69407e-54	1.02429e-49	No
Combination-therapy_R_post	HLA-DQA1	1.45961	1.52206e-52	3.32129e-48	No
Combination-therapy_R_post	RPS10	0.639912	5.2158e-49	1.13814e-44	No
Combination-therapy_R_post	MT-ND3	0.572704	6.77897e-48	1.47924e-43	No
Combination-therapy_R_post	ITGB2	-0.710002	2.41528e-45	5.27037e-41	Yes
Combination-therapy_R_post	IFITM3	-3.19988	1.73621e-44	3.78859e-40	Yes
Combination-therapy_R_post	GZMH	-0.700506	2.42112e-44	5.28312e-40	Yes
Combination-therapy_R_post	CD2	0.814561	1.33954e-42	2.92301e-38	Yes
Combination-therapy_R_post	INPP4B	1.503	1.55344e-40	3.38977e-36	No
Combination-therapy_R_post	ID2	0.815102	2.46927e-40	5.3882e-36	Yes
Combination-therapy_R_post	S100A4	0.527448	1.71319e-38	3.73835e-34	No
Combination-therapy_R_post	FGFBP2	-1.42122	4.64585e-37	1.01377e-32	Yes
Combination-therapy_R_post	CASK	1.09001	3.15047e-36	6.87465e-32	No
Combination-therapy_R_post	BHLHE40	0.874667	3.67337e-35	8.01565e-31	Yes
Combination-therapy_R_post	HLA-DQB1	1.40147	1.20243e-34	2.62381e-30	No
Combination-therapy_R_post	HLA-DRA	1.05519	2.37182e-34	5.17555e-30	No
Combination-therapy_R_post	SELL	0.987727	5.07501e-33	1.10742e-28	Yes
Combination-therapy_R_post	EFHD2	-0.667821	3.78288e-32	8.25461e-28	No
Combination-therapy_R_post	AES	-0.603813	3.96801e-32	8.65859e-28	No
Combination-therapy_R_post	LTB	0.883183	1.35442e-31	2.95547e-27	Yes
Combination-therapy_R_post	GZMB	-0.690467	2.90886e-31	6.34741e-27	Yes
Combination-therapy_R_post	TMEM14B	0.879009	5.07196e-31	1.10675e-26	No
Combination-therapy_R_post	HLA-DPB1	0.572584	2.18068e-30	4.75846e-26	No
Combination-therapy_R_post	HLA-DQA2	1.00823	5.45837e-30	1.19107e-25	No
Combination-therapy_R_post	HOPX	0.587488	1.50584e-29	3.2859e-25	No
Combination-therapy_R_post	LYAR	0.606219	2.39787e-29	5.2324e-25	No
Combination-therapy_R_post	AC006369.2	0.919559	7.25652e-29	1.58345e-24	No
Combination-therapy_R_post	ZEB1	1.10134	5.59743e-28	1.22141e-23	No
Combination-therapy_R_post	TRDC	0.638097	6.88342e-28	1.50203e-23	No
Combination-therapy_R_post	IRF1	0.586416	7.64309e-28	1.6678e-23	Yes
Combination-therapy_R_post	NCALD	0.84105	1.27874e-26	2.79034e-22	No
Combination-therapy_R_post	S1PR1	0.954916	1.51904e-26	3.31471e-22	Yes
Combination-therapy_R_post	SLF1	1.07086	5.83682e-26	1.27365e-21	No
Combination-therapy_R_post	FAM65B	0.566014	1.7299e-25	3.77481e-21	No
Combination-therapy_R_post	STAT1	0.846359	2.51537e-25	5.48878e-21	Yes
Combination-therapy_R_post	DGKD	0.861754	3.0915e-25	6.74597e-21	No
Combination-therapy_R_post	SPON2	-1.85576	7.71598e-25	1.6837e-20	No
Combination-therapy_R_post	GBP1	1.16217	1.90213e-24	4.15065e-20	No
Combination-therapy_R_post	AHNAK	0.532856	1.97516e-24	4.30999e-20	No
Combination-therapy_R_post	NDUFA11	0.742404	3.64484e-24	7.9534e-20	No
Combination-therapy_R_post	OGDH	0.866522	1.83853e-23	4.01186e-19	No
Combination-therapy_R_post	LGALS3	1.0764	2.86507e-23	6.25186e-19	No
Combination-therapy_R_post	GZMM	-0.61604	3.27322e-23	7.1425e-19	Yes
Combination-therapy_R_post	TCF7	0.688365	5.8665e-23	1.28013e-18	Yes
Combination-therapy_R_post	DSTN	0.601179	9.00165e-23	1.96425e-18	No
Combination-therapy_R_post	CAMK4	0.944614	2.64081e-22	5.76251e-18	Yes
Combination-therapy_R_post	HLA-DRB1	0.526184	2.76947e-22	6.04325e-18	No
Combination-therapy_R_post	CMC1	-0.721783	6.38573e-22	1.39343e-17	No
Combination-therapy_R_post	TRGV2	0.745801	2.3739e-21	5.18009e-17	No
Combination-therapy_R_post	EIF4E3	0.749614	4.75161e-21	1.03685e-16	No
Combination-therapy_R_post	APBA2	-1.69687	6.77105e-21	1.47751e-16	No
Combination-therapy_R_post	TC2N	0.530602	2.83655e-20	6.18963e-16	No
Combination-therapy_R_post	DUSP5	0.706551	3.10347e-20	6.77208e-16	Yes
Combination-therapy_R_post	ZFP36	-0.663905	3.47244e-20	7.57722e-16	No
Combination-therapy_R_post	CKLF	0.691711	5.52957e-20	1.20661e-15	No
Combination-therapy_R_post	ZNF652	0.616669	6.8039e-20	1.48468e-15	No
Combination-therapy_R_post	BLOC1S1	0.563304	2.12982e-19	4.64748e-15	No
Combination-therapy_R_post	KLRF1	-0.939338	2.25906e-19	4.9295e-15	Yes
Combination-therapy_R_post	VAMP2	0.584272	3.06126e-19	6.67998e-15	No
Combination-therapy_R_post	MXRA7	0.634335	3.34876e-19	7.30732e-15	No
Combination-therapy_R_post	FOS	-1.33092	4.65627e-19	1.01604e-14	Yes
Combination-therapy_R_post	ST6GAL1	0.78509	9.45777e-19	2.06378e-14	No
Combination-therapy_R_post	RRAS2	0.712466	1.36115e-18	2.97017e-14	No
Combination-therapy_R_post	TRGV9	-2.19112	4.65038e-18	1.01476e-13	No
Combination-therapy_R_post	CCDC109B	0.537629	5.35543e-18	1.16861e-13	No
Combination-therapy_R_post	CHD9	0.617484	1.49415e-17	3.26039e-13	No
Combination-therapy_R_post	CLIC3	-1.35762	1.97647e-17	4.31284e-13	No
Combination-therapy_R_post	HIST1H4C	0.501741	3.70953e-17	8.09456e-13	No
Combination-therapy_R_post	GBP2	0.649089	1.11983e-16	2.44357e-12	No
Combination-therapy_R_post	LAG3	0.555054	1.64822e-16	3.59658e-12	Yes
Combination-therapy_R_post	CPNE1	0.607623	1.91316e-16	4.17471e-12	No
Combination-therapy_R_post	CDC25B	0.531243	2.70008e-16	5.89185e-12	No
Combination-therapy_R_post	PIM1	0.588981	2.83866e-16	6.19424e-12	No
Combination-therapy_R_post	PLP2	0.65165	3.49659e-16	7.62992e-12	No
Combination-therapy_R_post	KLRC2	0.510712	3.98754e-16	8.70121e-12	Yes
Combination-therapy_R_post	EIF1AX	0.646404	4.2876e-16	9.35598e-12	No
Combination-therapy_R_post	SCML4	0.610174	5.47581e-16	1.19488e-11	No
Combination-therapy_R_post	TRGV3	-1.77577	7.65373e-16	1.67012e-11	No
Combination-therapy_R_post	SNRPN	0.59191	7.94902e-16	1.73455e-11	No
Combination-therapy_R_post	NDUFA13	0.6015	8.31055e-16	1.81345e-11	No
Combination-therapy_R_post	UBE2F	0.805105	2.45688e-15	5.36115e-11	No
Combination-therapy_R_post	CH507-513H4.1	0.808848	3.91196e-15	8.53628e-11	No
Combination-therapy_R_post	C4orf48	0.579866	4.50609e-15	9.83273e-11	No
Combination-therapy_R_post	GPHN	0.679118	4.65916e-15	1.01668e-10	No
Combination-therapy_R_post	ADK	0.6576	4.84154e-15	1.05647e-10	No
Combination-therapy_R_post	PTPN6	0.542004	1.11208e-14	2.42666e-10	Yes
Combination-therapy_R_post	GPRIN3	0.544333	1.86292e-14	4.06508e-10	No
Combination-therapy_R_post	UBL3	0.619483	1.87979e-14	4.10188e-10	No
Combination-therapy_R_post	TMEM123	0.542486	2.29718e-14	5.01268e-10	No
Combination-therapy_R_post	FCGR3A	-0.575784	3.92996e-14	8.57557e-10	Yes
Combination-therapy_R_post	MINOS1	0.591672	4.80963e-14	1.04951e-09	No
Combination-therapy_R_post	PATL2	0.605893	2.54957e-13	5.56342e-09	No
Combination-therapy_R_post	CCL4L2	0.614395	3.27373e-13	7.14361e-09	Yes
Combination-therapy_R_post	RHOH	0.50771	1.4831e-12	3.23628e-08	No
Combination-therapy_R_post	PBXIP1	0.607181	1.83741e-12	4.00941e-08	No
Combination-therapy_R_post	DNAJB1	-0.653519	2.79812e-12	6.10577e-08	No
Combination-therapy_R_post	FAM89B	0.6209	3.88528e-12	8.47808e-08	No
Combination-therapy_R_post	RP11-437B10.1	0.634435	3.9459e-12	8.61034e-08	No
Combination-therapy_R_post	GATA3	0.532079	3.95471e-12	8.62956e-08	Yes
Combination-therapy_R_post	TYROBP	-0.900763	6.97214e-12	1.52139e-07	No
Combination-therapy_R_post	XCL2	0.616278	1.08363e-11	2.36459e-07	Yes
Combination-therapy_R_post	JUN	-0.901126	1.44051e-11	3.14334e-07	Yes
Combination-therapy_R_post	ST3GAL1	0.515589	3.45405e-11	7.53709e-07	No
Combination-therapy_R_post	RP5-1171I10.5	0.512885	4.36788e-11	9.53116e-07	No
Combination-therapy_R_post	SDHD	0.622036	5.31983e-11	1.16084e-06	No
Combination-therapy_R_post	RNF145	0.550268	1.28677e-10	2.80786e-06	No
Combination-therapy_R_post	BCL11B	0.533193	1.58577e-10	3.46031e-06	No
Combination-therapy_R_post	FLT3LG	0.544833	1.77262e-10	3.86804e-06	No
Combination-therapy_R_post	ME2	0.509533	4.34065e-10	9.47174e-06	No
Combination-therapy_R_post	CTSD	-0.671797	4.35782e-10	9.50919e-06	No
Combination-therapy_R_post	DDIT4	-0.736471	5.72409e-10	1.24905e-05	No
Combination-therapy_R_post	DTHD1	-1.18378	3.09253e-09	6.74822e-05	No
Combination-therapy_R_post	KDM6A	0.514223	1.16953e-08	0.000255203	No
Combination-therapy_R_post	PLEK	-0.511666	1.73105e-08	0.000377732	No
Combination-therapy_R_post	TTC38	-0.711796	2.26083e-08	0.000493335	No
Combination-therapy_R_post	WWP1	0.517044	6.70785e-08	0.00146372	No
Combination-therapy_R_post	JAZF1	-0.837722	3.67336e-07	0.00801564	No
Combination-therapy_R_post	DUSP1	-0.710901	5.04692e-07	0.0110129	Yes
Combination-therapy_R_post	ADGRG1	-0.516208	9.30489e-07	0.0203042	No
Combination-therapy_R_post	HDDC2	-0.905779	1.101e-06	0.024025	No
Combination-therapy_R_post	CYTIP	-0.510357	2.06631e-06	0.0450889	No
Combination-therapy_NR_pre	TRGV8	2.30979	1.80314e-80	3.93463e-76	No
Combination-therapy_NR_pre	RPS26	-1.3751	1.33121e-44	2.90484e-40	Yes
Combination-therapy_NR_pre	EIF1	-0.747061	1.92509e-42	4.20073e-38	No
Combination-therapy_NR_pre	LEF1	2.74803	4.02231e-42	8.77709e-38	Yes
Combination-therapy_NR_pre	NKG7	-0.627251	1.81935e-37	3.97e-33	Yes
Combination-therapy_NR_pre	TXK	1.62431	7.53328e-34	1.64384e-29	No
Combination-therapy_NR_pre	SH3BGRL3	-0.603742	8.30197e-34	1.81157e-29	No
Combination-therapy_NR_pre	PFN1	-0.510788	1.94605e-27	4.24647e-23	No
Combination-therapy_NR_pre	S1PR1	1.64762	2.91984e-27	6.37138e-23	Yes
Combination-therapy_NR_pre	IL32	-0.525161	4.65071e-27	1.01483e-22	Yes
Combination-therapy_NR_pre	CD74	-1.05581	1.55593e-26	3.39519e-22	No
Combination-therapy_NR_pre	CFL1	-0.560884	2.66751e-26	5.82078e-22	No
Combination-therapy_NR_pre	ITGB1	1.11257	2.07372e-25	4.52507e-21	Yes
Combination-therapy_NR_pre	KLRB1	-1.43684	1.26954e-24	2.77026e-20	Yes
Combination-therapy_NR_pre	TRBC1	-0.82403	1.0649e-23	2.32372e-19	No
Combination-therapy_NR_pre	CST7	-0.637044	3.05582e-23	6.66811e-19	No
Combination-therapy_NR_pre	ZFP36	-1.02801	3.9447e-23	8.60772e-19	No
Combination-therapy_NR_pre	MYL6	-0.56258	4.34206e-23	9.4748e-19	No
Combination-therapy_NR_pre	CD52	0.806573	4.81266e-22	1.05017e-17	No
Combination-therapy_NR_pre	CMC1	-1.2292	6.82158e-22	1.48854e-17	No
Combination-therapy_NR_pre	FTH1	-0.551774	1.21299e-21	2.64686e-17	No
Combination-therapy_NR_pre	SH2D1B	1.40494	7.27566e-21	1.58762e-16	No
Combination-therapy_NR_pre	RBM3	-0.956036	1.06119e-19	2.31563e-15	No
Combination-therapy_NR_pre	TRG-AS1	0.910657	1.14381e-19	2.49591e-15	No
Combination-therapy_NR_pre	MT-ATP8	-1.23939	2.25964e-19	4.93076e-15	No
Combination-therapy_NR_pre	DUSP2	-1.02866	3.89253e-19	8.49389e-15	Yes
Combination-therapy_NR_pre	RPL36A	0.678859	1.11859e-18	2.44087e-14	No
Combination-therapy_NR_pre	TSC22D3	-0.802293	1.22259e-18	2.66781e-14	No
Combination-therapy_NR_pre	IFITM3	-2.45477	4.21697e-17	9.20185e-13	Yes
Combination-therapy_NR_pre	IL7R	1.21729	6.06668e-17	1.32381e-12	Yes
Combination-therapy_NR_pre	CASK	1.32604	8.39632e-17	1.83216e-12	No
Combination-therapy_NR_pre	RPS10	0.70709	9.11667e-17	1.98935e-12	No
Combination-therapy_NR_pre	RPS4Y1	-0.818153	9.17622e-17	2.00234e-12	No
Combination-therapy_NR_pre	SRGN	-0.517854	9.75933e-17	2.12958e-12	No
Combination-therapy_NR_pre	RHOA	-0.578383	1.4719e-16	3.21183e-12	No
Combination-therapy_NR_pre	CXCR4	-0.943218	1.87895e-16	4.10005e-12	Yes
Combination-therapy_NR_pre	FAM65B	0.827203	2.32665e-16	5.07698e-12	No
Combination-therapy_NR_pre	LITAF	-0.579138	2.07613e-15	4.53032e-11	Yes
Combination-therapy_NR_pre	GIMAP7	0.719748	2.57391e-15	5.61653e-11	No
Combination-therapy_NR_pre	CD69	-1.10603	3.61858e-15	7.8961e-11	Yes
Combination-therapy_NR_pre	GZMM	-0.708058	6.82118e-15	1.48845e-10	Yes
Combination-therapy_NR_pre	TYROBP	0.864871	1.065e-14	2.32395e-10	No
Combination-therapy_NR_pre	TRGV9	-1.57119	1.34293e-14	2.9304e-10	No
Combination-therapy_NR_pre	CALR	-0.890784	1.51582e-14	3.30766e-10	No
Combination-therapy_NR_pre	DAZAP2	-0.664288	3.0503e-14	6.65607e-10	No
Combination-therapy_NR_pre	ST6GAL1	1.24078	3.44051e-14	7.50754e-10	No
Combination-therapy_NR_pre	CDC42EP3	1.0244	3.99055e-14	8.70779e-10	No
Combination-therapy_NR_pre	SELL	1.18135	7.26975e-14	1.58633e-09	Yes
Combination-therapy_NR_pre	CD2	0.801284	2.6574e-13	5.79872e-09	Yes
Combination-therapy_NR_pre	ZNF683	0.79711	5.50113e-13	1.2004e-08	Yes
Combination-therapy_NR_pre	MAP3K8	-1.07246	3.56229e-12	7.77328e-08	No
Combination-therapy_NR_pre	CD81	-0.534149	3.90472e-12	8.5205e-08	No
Combination-therapy_NR_pre	PDIA3	-0.605891	5.852e-12	1.27697e-07	No
Combination-therapy_NR_pre	PPIB	-0.517463	5.92312e-12	1.29248e-07	No
Combination-therapy_NR_pre	TMEM2	-1.02784	7.79464e-12	1.70087e-07	No
Combination-therapy_NR_pre	PIK3R1	-0.691259	8.33357e-12	1.81847e-07	No
Combination-therapy_NR_pre	DYNLL1	0.842961	8.77291e-12	1.91434e-07	No
Combination-therapy_NR_pre	S1PR4	0.911337	1.21379e-11	2.64862e-07	No
Combination-therapy_NR_pre	CIRBP	-0.534478	2.92942e-11	6.39229e-07	No
Combination-therapy_NR_pre	IRF1	-0.669247	2.95863e-11	6.45602e-07	Yes
Combination-therapy_NR_pre	TC2N	0.754334	3.15005e-11	6.87372e-07	No
Combination-therapy_NR_pre	SLFN5	0.786825	4.74747e-11	1.03595e-06	No
Combination-therapy_NR_pre	AC090498.1	-0.788654	6.05973e-11	1.32229e-06	No
Combination-therapy_NR_pre	CAMK4	1.53216	7.56707e-11	1.65121e-06	Yes
Combination-therapy_NR_pre	CTB-133G6.1	1.09531	8.28296e-11	1.80742e-06	No
Combination-therapy_NR_pre	SLC4A7	0.942703	1.98432e-10	4.32998e-06	No
Combination-therapy_NR_pre	PIM1	1.08498	2.10764e-10	4.59907e-06	No
Combination-therapy_NR_pre	CLIC3	-1.23164	2.39613e-10	5.2286e-06	No
Combination-therapy_NR_pre	SYTL3	-0.664478	4.75667e-10	1.03795e-05	No
Combination-therapy_NR_pre	PTPN6	0.703137	6.46465e-10	1.41065e-05	Yes
Combination-therapy_NR_pre	PLCL2	0.74483	7.13117e-10	1.55609e-05	No
Combination-therapy_NR_pre	HIST1H1E	-0.554573	9.36826e-10	2.04425e-05	No
Combination-therapy_NR_pre	SBDS	-1.22332	1.02026e-09	2.22632e-05	No
Combination-therapy_NR_pre	TRAC	0.868476	1.16383e-09	2.53958e-05	No
Combination-therapy_NR_pre	RBM38	-0.900923	1.46847e-09	3.20434e-05	No
Combination-therapy_NR_pre	ARHGAP25	0.826703	1.47569e-09	3.2201e-05	No
Combination-therapy_NR_pre	SORL1	0.830143	1.48685e-09	3.24446e-05	No
Combination-therapy_NR_pre	PDE4D	-1.11318	1.76845e-09	3.85894e-05	No
Combination-therapy_NR_pre	KLF13	0.693955	1.9441e-09	4.24222e-05	No
Combination-therapy_NR_pre	S1PR5	-0.830581	1.9803e-09	4.32121e-05	No
Combination-therapy_NR_pre	ZBTB20	0.738495	2.07807e-09	4.53455e-05	No
Combination-therapy_NR_pre	COL6A2	0.859608	2.62874e-09	5.73616e-05	No
Combination-therapy_NR_pre	SCML4	0.807329	2.78318e-09	6.07317e-05	No
Combination-therapy_NR_pre	NCAM1	1.0431	3.07548e-09	6.71101e-05	Yes
Combination-therapy_NR_pre	DDX17	0.516234	3.2405e-09	7.0711e-05	No
Combination-therapy_NR_pre	CDKN2D	-0.79357	4.06176e-09	8.86316e-05	No
Combination-therapy_NR_pre	TCF7	0.997476	4.21166e-09	9.19025e-05	Yes
Combination-therapy_NR_pre	GNG2	-0.526226	5.88756e-09	0.000128473	No
Combination-therapy_NR_pre	PATL2	1.02673	8.86482e-09	0.000193439	No
Combination-therapy_NR_pre	HSPA5	-0.68798	1.44023e-08	0.000314273	No
Combination-therapy_NR_pre	SYNRG	0.750519	1.46991e-08	0.000320749	No
Combination-therapy_NR_pre	DYNLT1	-0.817012	1.71291e-08	0.000373773	No
Combination-therapy_NR_pre	PRDX5	-0.823396	2.99467e-08	0.000653467	No
Combination-therapy_NR_pre	MBNL1	0.524716	3.16819e-08	0.000691331	No
Combination-therapy_NR_pre	CD320	0.772897	4.00696e-08	0.000874359	No
Combination-therapy_NR_pre	PTMS	-1.15564	4.24428e-08	0.000926145	No
Combination-therapy_NR_pre	H1FX	-0.725632	7.72445e-08	0.00168555	No
Combination-therapy_NR_pre	TECR	0.598341	8.55111e-08	0.00186594	No
Combination-therapy_NR_pre	TAGAP	0.661447	8.63553e-08	0.00188436	No
Combination-therapy_NR_pre	MAML2	1.0921	8.86616e-08	0.00193469	No
Combination-therapy_NR_pre	ZFP36L1	0.606378	9.03944e-08	0.0019725	No
Combination-therapy_NR_pre	DNAJB1	-0.780596	9.50251e-08	0.00207354	No
Combination-therapy_NR_pre	ARF6	-0.614413	1.16476e-07	0.00254162	No
Combination-therapy_NR_pre	SPON2	-1.00472	1.18849e-07	0.0025934	No
Combination-therapy_NR_pre	ZFAS1	0.56	1.43373e-07	0.00312854	No
Combination-therapy_NR_pre	CYTH4	0.845711	1.45211e-07	0.00316865	No
Combination-therapy_NR_pre	NLRC3	0.807633	1.53737e-07	0.00335469	No
Combination-therapy_NR_pre	AKT3	0.826796	2.26036e-07	0.00493233	No
Combination-therapy_NR_pre	MRPL10	-0.90139	2.95467e-07	0.00644739	No
Combination-therapy_NR_pre	LTB	1.60695	2.95748e-07	0.00645352	Yes
Combination-therapy_NR_pre	NEK7	0.737547	3.95222e-07	0.00862415	No
Combination-therapy_NR_pre	CD300A	0.634882	4.14339e-07	0.0090413	No
Combination-therapy_NR_pre	KDELR2	-1.10021	4.61302e-07	0.0100661	No
Combination-therapy_NR_pre	DNAJB6	-0.815458	4.90268e-07	0.0106981	No
Combination-therapy_NR_pre	CEBPB	-0.88092	5.79571e-07	0.0126468	No
Combination-therapy_NR_pre	NCALD	0.795782	7.06495e-07	0.0154164	No
Combination-therapy_NR_pre	MDFIC	0.716305	8.89671e-07	0.0194135	No
Combination-therapy_NR_pre	RP11-291B21.2	0.664081	1.04612e-06	0.0228273	No
Combination-therapy_NR_pre	METRNL	-0.870369	1.0865e-06	0.0237086	No
Combination-therapy_NR_pre	C20orf24	-0.79748	1.12136e-06	0.0244691	No
Combination-therapy_NR_pre	ZNF638	0.613808	1.16864e-06	0.0255008	Yes
Combination-therapy_NR_pre	CCM2	0.633564	1.2041e-06	0.0262746	No
Combination-therapy_NR_pre	BTN3A2	0.501321	1.50943e-06	0.0329373	Yes
Combination-therapy_NR_pre	ATM	0.606225	1.51126e-06	0.0329771	No
Combination-therapy_NR_pre	POMP	-0.657119	1.56587e-06	0.034169	No
Combination-therapy_NR_pre	EIF5A	-0.610936	1.7717e-06	0.0386602	No
Combination-therapy_NR_pre	HLA-DRA	-1.10542	1.96147e-06	0.0428012	No
Combination-therapy_NR_pre	MYLIP	0.646036	1.98279e-06	0.0432664	No
Combination-therapy_NR_pre	DPYD	0.560245	2.02297e-06	0.0441432	No
Combination-therapy_NR_post	CD8B	2.81557	1.50852e-236	3.29175e-232	No
Combination-therapy_NR_post	TRGV3	2.3988	1.27288e-205	2.77755e-201	No
Combination-therapy_NR_post	RPS26	-1.52196	1.03309e-145	2.2543e-141	Yes
Combination-therapy_NR_post	HLA-DRB1	1.31502	7.76526e-141	1.69446e-136	No
Combination-therapy_NR_post	FKBP5	1.76776	6.00485e-107	1.31032e-102	No
Combination-therapy_NR_post	TRGV9	-3.69811	1.4104e-105	3.07764e-101	No
Combination-therapy_NR_post	APBA2	1.43846	5.23658e-105	1.14267e-100	No
Combination-therapy_NR_post	DIP2A	1.35969	1.07068e-98	2.33633e-94	No
Combination-therapy_NR_post	RPS29	0.588277	3.78191e-90	8.25251e-86	No
Combination-therapy_NR_post	RPL26	0.544087	5.51971e-90	1.20446e-85	No
Combination-therapy_NR_post	RPS10	0.703939	8.562e-87	1.86831e-82	No
Combination-therapy_NR_post	PRMT2	0.983359	9.94009e-86	2.16903e-81	No
Combination-therapy_NR_post	RPS5	-0.551887	1.89906e-79	4.14393e-75	No
Combination-therapy_NR_post	SYTL3	0.883198	2.01044e-79	4.38698e-75	No
Combination-therapy_NR_post	HLA-DRA	1.31847	2.35106e-78	5.13024e-74	No
Combination-therapy_NR_post	SYNGR1	1.43226	2.45062e-71	5.34749e-67	No
Combination-therapy_NR_post	RPL36A	0.690962	3.12509e-70	6.81926e-66	No
Combination-therapy_NR_post	CTB-91J4.1	1.69532	3.16087e-70	6.89733e-66	No
Combination-therapy_NR_post	SGCD	1.39907	2.36857e-66	5.16847e-62	No
Combination-therapy_NR_post	KIR3DL1	-1.92962	6.94089e-65	1.51457e-60	Yes
Combination-therapy_NR_post	CD8A	1.07187	3.11286e-61	6.79258e-57	No
Combination-therapy_NR_post	TXNIP	0.525921	1.40449e-60	3.06473e-56	No
Combination-therapy_NR_post	PRDM1	0.939428	2.43107e-59	5.30485e-55	No
Combination-therapy_NR_post	MT2A	0.707397	1.53285e-52	3.34482e-48	No
Combination-therapy_NR_post	KLRG1	0.719988	1.23821e-51	2.70189e-47	Yes
Combination-therapy_NR_post	TMEM2	0.817293	7.32161e-49	1.59765e-44	No
Combination-therapy_NR_post	NFIL3	0.993459	8.86288e-48	1.93397e-43	Yes
Combination-therapy_NR_post	GPATCH8	0.821446	2.28107e-46	4.97752e-42	No
Combination-therapy_NR_post	S100A4	-0.587897	3.02928e-46	6.6102e-42	No
Combination-therapy_NR_post	ARPC1B	0.599247	5.77766e-45	1.26074e-40	No
Combination-therapy_NR_post	TRGV10	-2.113	2.40028e-44	5.23765e-40	No
Combination-therapy_NR_post	GZMB	0.522671	7.40109e-44	1.61499e-39	Yes
Combination-therapy_NR_post	TRDC	0.697041	1.11461e-43	2.4322e-39	No
Combination-therapy_NR_post	HLA-DPA1	0.590066	1.10196e-40	2.40459e-36	No
Combination-therapy_NR_post	RAP1GDS1	0.877981	2.0575e-40	4.48966e-36	No
Combination-therapy_NR_post	ETS1	0.503508	2.70247e-40	5.89705e-36	No
Combination-therapy_NR_post	HERPUD1	0.737224	6.86466e-40	1.49794e-35	No
Combination-therapy_NR_post	CD55	0.854914	2.90631e-38	6.34186e-34	No
Combination-therapy_NR_post	SMAP2	0.688148	2.60528e-37	5.68499e-33	No
Combination-therapy_NR_post	PIP4K2A	0.673729	3.43732e-36	7.50057e-32	No
Combination-therapy_NR_post	TXK	0.94842	7.37117e-36	1.60846e-31	No
Combination-therapy_NR_post	RABGAP1L	0.62215	2.77731e-35	6.06036e-31	No
Combination-therapy_NR_post	PARP8	0.629917	5.4744e-35	1.19457e-30	No
Combination-therapy_NR_post	AKIRIN2	0.75459	1.22491e-34	2.67287e-30	No
Combination-therapy_NR_post	CDK11A	0.809826	2.24429e-34	4.89728e-30	No
Combination-therapy_NR_post	FAM129A	0.786724	4.50344e-34	9.82695e-30	No
Combination-therapy_NR_post	UTY	0.759117	1.5934e-33	3.47696e-29	No
Combination-therapy_NR_post	PTPRCAP	0.501172	2.49684e-32	5.44837e-28	No
Combination-therapy_NR_post	HSH2D	0.734026	3.6317e-32	7.92474e-28	No
Combination-therapy_NR_post	NCR3	-1.25359	6.27933e-32	1.37021e-27	No
Combination-therapy_NR_post	RP11-291B21.2	0.613522	7.48513e-32	1.63333e-27	No
Combination-therapy_NR_post	TNFAIP3	0.617056	8.5044e-32	1.85574e-27	Yes
Combination-therapy_NR_post	CH507-513H4.1	1.01083	1.69962e-30	3.70875e-26	No
Combination-therapy_NR_post	AIM1	0.809225	6.06058e-29	1.32248e-24	No
Combination-therapy_NR_post	LPCAT1	0.556985	7.13958e-29	1.55793e-24	No
Combination-therapy_NR_post	NDUFA13	0.813884	1.3227e-28	2.88626e-24	No
Combination-therapy_NR_post	GPR65	0.615732	5.01766e-28	1.0949e-23	No
Combination-therapy_NR_post	ATP5I	0.556985	2.62118e-27	5.71967e-23	No
Combination-therapy_NR_post	NDUFA11	0.654875	2.05492e-26	4.48404e-22	No
Combination-therapy_NR_post	OSBPL5	0.631355	5.10337e-26	1.11361e-21	No
Combination-therapy_NR_post	NCOA7	0.676007	5.88539e-26	1.28425e-21	No
Combination-therapy_NR_post	BLOC1S1	0.611765	1.15061e-25	2.51075e-21	No
Combination-therapy_NR_post	NDUFC2	0.84408	1.48422e-25	3.23871e-21	No
Combination-therapy_NR_post	PTPN12	0.728909	2.57226e-25	5.61294e-21	Yes
Combination-therapy_NR_post	ZFPM1	0.62045	4.10308e-25	8.95333e-21	No
Combination-therapy_NR_post	DDX3Y	0.566456	4.24146e-25	9.25529e-21	No
Combination-therapy_NR_post	PIK3IP1	0.586488	6.53333e-25	1.42564e-20	No
Combination-therapy_NR_post	SLA	0.744469	1.27052e-24	2.7724e-20	No
Combination-therapy_NR_post	F2R	0.597517	1.31352e-24	2.86623e-20	No
Combination-therapy_NR_post	JAK3	0.86906	5.71746e-24	1.24761e-19	Yes
Combination-therapy_NR_post	DTHD1	0.553306	9.55229e-24	2.08441e-19	No
Combination-therapy_NR_post	C1orf174	0.537356	1.10763e-23	2.41697e-19	No
Combination-therapy_NR_post	PLCG2	0.699252	8.87723e-23	1.9371e-18	Yes
Combination-therapy_NR_post	PET100	0.519922	1.22813e-22	2.67989e-18	No
Combination-therapy_NR_post	WNK1	0.55923	1.30036e-22	2.83751e-18	No
Combination-therapy_NR_post	ARL6IP1	0.616827	1.80079e-22	3.9295e-18	No
Combination-therapy_NR_post	FAM89B	0.703885	4.70009e-22	1.02561e-17	No
Combination-therapy_NR_post	KLF13	0.515709	5.28196e-22	1.15258e-17	No
Combination-therapy_NR_post	SUCLG2	0.606842	6.49612e-22	1.41752e-17	No
Combination-therapy_NR_post	KIF13B	0.704752	4.45139e-21	9.71338e-17	No
Combination-therapy_NR_post	MYLIP	0.624783	4.59091e-21	1.00178e-16	No
Combination-therapy_NR_post	PIK3R5	0.543784	1.16171e-20	2.53498e-16	No
Combination-therapy_NR_post	PDE7A	0.61117	1.93324e-20	4.21853e-16	No
Combination-therapy_NR_post	PCNX	0.539039	2.30558e-20	5.031e-16	No
Combination-therapy_NR_post	CLDND1	0.604525	4.21081e-20	9.18841e-16	No
Combination-therapy_NR_post	PIM3	0.648718	2.53377e-19	5.52893e-15	No
Combination-therapy_NR_post	TYROBP	-0.629467	3.26078e-19	7.11534e-15	No
Combination-therapy_NR_post	MAML2	0.734892	1.74485e-18	3.80743e-14	No
Combination-therapy_NR_post	CNOT6L	0.563033	2.14422e-18	4.67891e-14	No
Combination-therapy_NR_post	MAP3K5	0.568483	3.57577e-18	7.80269e-14	No
Combination-therapy_NR_post	IER2	-0.595556	9.60385e-18	2.09566e-13	No
Combination-therapy_NR_post	ADIPOR2	0.600382	2.23285e-17	4.87231e-13	No
Combination-therapy_NR_post	PDZD8	0.597164	5.92882e-17	1.29373e-12	No
Combination-therapy_NR_post	MT1X	0.569913	2.38509e-16	5.2045e-12	No
Combination-therapy_NR_post	SMS	0.518283	2.59238e-16	5.65683e-12	No
Combination-therapy_NR_post	TRIP12	0.585435	3.68913e-16	8.05005e-12	No
Combination-therapy_NR_post	MCOLN2	0.596994	5.45316e-16	1.18993e-11	No
Combination-therapy_NR_post	PECAM1	0.555322	6.26501e-16	1.36709e-11	Yes
Combination-therapy_NR_post	GLUL	0.516222	2.38129e-15	5.19621e-11	No
Combination-therapy_NR_post	FOXO1	0.666498	3.67151e-15	8.01161e-11	No
Combination-therapy_NR_post	MSL2	0.508262	3.34929e-14	7.30848e-10	No
Combination-therapy_NR_post	ATP9B	0.522007	7.06876e-14	1.54247e-09	No
Combination-therapy_NR_post	MT-ATP8	-0.713848	1.65383e-13	3.60881e-09	No
Combination-therapy_NR_post	PDE3B	-0.868753	2.80891e-12	6.12933e-08	No
Combination-therapy_NR_post	TMEM181	0.503527	3.15865e-12	6.89249e-08	No
Combination-therapy_NR_post	CDKN2D	-0.659412	3.97476e-11	8.67332e-07	No
Combination-therapy_NR_post	KLRC3	-0.66973	8.90688e-09	0.000194357	Yes
Healthy donor	TRGV9	3.47706	0	0	No
Healthy donor	RPS29	-1.28735	0	0	No
Healthy donor	RPS27	-0.743412	8.85433e-278	1.9321e-273	No
Healthy donor	MT-ND3	-1.18528	3.99663e-253	8.72104e-249	No
Healthy donor	RPL26	-0.916267	1.16598e-230	2.54428e-226	No
Healthy donor	RPS21	-0.779263	6.19969e-230	1.35284e-225	No
Healthy donor	RPS10	-1.79011	5.60955e-214	1.22406e-209	No
Healthy donor	RPL41	-0.594443	9.22766e-210	2.01357e-205	No
Healthy donor	RPL37	-0.626117	3.05328e-202	6.66257e-198	No
Healthy donor	RPL36A	-1.43404	1.98273e-197	4.32651e-193	No
Healthy donor	RPS26	0.774078	3.76298e-191	8.21119e-187	Yes
Healthy donor	RPL39	-0.621045	7.94255e-189	1.73314e-184	No
Healthy donor	RPS4Y1	1.2923	3.12038e-167	6.80897e-163	No
Healthy donor	RP11-291B21.2	-3.05277	6.46955e-153	1.41172e-148	No
Healthy donor	RPS28	-0.517433	2.94829e-146	6.43347e-142	No
Healthy donor	ATP5E	-0.715768	2.10507e-129	4.59348e-125	No
Healthy donor	RPL38	-0.762706	4.13954e-128	9.0329e-124	No
Healthy donor	KLRB1	1.27126	6.65406e-128	1.45198e-123	Yes
Healthy donor	RPL37A	-0.612974	1.36539e-114	2.97941e-110	No
Healthy donor	RPL36	-0.552775	2.06803e-112	4.51265e-108	No
Healthy donor	TRGV4	-3.65558	6.69139e-111	1.46013e-106	No
Healthy donor	AC092580.4	-1.8732	9.65309e-111	2.1064e-106	No
Healthy donor	HLA-DRB1	-1.30644	1.03265e-109	2.25335e-105	No
Healthy donor	CD52	-1.16602	4.15561e-106	9.06796e-102	No
Healthy donor	FTH1	0.611961	9.75172e-102	2.12792e-97	No
Healthy donor	TRDC	-1.27459	8.18458e-99	1.78596e-94	No
Healthy donor	HIST1H4C	-1.15521	2.68354e-98	5.85574e-94	No
Healthy donor	CST7	0.569155	6.57825e-98	1.43544e-93	No
Healthy donor	MT-ATP6	-0.577659	4.28009e-95	9.33959e-91	No
Healthy donor	NDUFA3	-1.16941	9.88183e-94	2.15631e-89	No
Healthy donor	CD2	-1.25721	3.86732e-92	8.43887e-88	Yes
Healthy donor	CFL1	0.509118	1.4112e-86	3.07939e-82	No
Healthy donor	ATP5I	-1.14083	4.2863e-84	9.35312e-80	No
Healthy donor	KLRG1	-0.965368	4.80954e-84	1.04949e-79	Yes
Healthy donor	PTPRCAP	-0.972089	1.13681e-83	2.48063e-79	No
Healthy donor	RPL17	-0.86485	1.29152e-83	2.81822e-79	No
Healthy donor	ITGB1	-1.43928	1.81181e-82	3.95355e-78	Yes
Healthy donor	ANXA5	-1.43837	2.13285e-79	4.65409e-75	No
Healthy donor	FKBP5	-1.99956	6.03005e-78	1.31582e-73	No
Healthy donor	GZMM	0.725856	1.09395e-76	2.38711e-72	Yes
Healthy donor	NDUFA11	-1.33981	2.60304e-74	5.68009e-70	No
Healthy donor	EFHD2	0.653428	3.77915e-72	8.24648e-68	No
Healthy donor	ARPC1B	-0.751785	3.59029e-67	7.83436e-63	No
Healthy donor	IL7R	-1.802	3.58828e-66	7.82999e-62	Yes
Healthy donor	KIR3DL1	1.44078	8.68574e-66	1.89532e-61	Yes
Healthy donor	TC2N	-1.12525	1.97519e-65	4.31007e-61	No
Healthy donor	NDUFA13	-1.37663	2.5943e-65	5.66102e-61	No
Healthy donor	NME2	-0.929414	7.43212e-64	1.62176e-59	No
Healthy donor	TRGV10	1.80521	1.3275e-62	2.89674e-58	No
Healthy donor	HLA-DRA	-1.43796	1.86244e-61	4.06404e-57	No
Healthy donor	SON	-0.610095	6.56814e-61	1.43323e-56	No
Healthy donor	BLOC1S1	-0.973601	7.01917e-61	1.53165e-56	No
Healthy donor	AES	0.525101	2.43058e-59	5.30377e-55	No
Healthy donor	TRAC	-1.23958	2.30776e-58	5.03577e-54	No
Healthy donor	CH507-513H4.1	-1.6896	2.44693e-58	5.33944e-54	No
Healthy donor	NDUFB1	-1.19199	2.99899e-58	6.54409e-54	No
Healthy donor	RNF213	-0.655326	9.2255e-57	2.0131e-52	No
Healthy donor	HLA-DPB1	-0.656581	3.84858e-55	8.39798e-51	No
Healthy donor	VAMP2	-0.783208	4.49442e-55	9.80728e-51	No
Healthy donor	PET100	-0.923054	4.829e-55	1.05374e-50	No
Healthy donor	TYROBP	0.835198	4.51001e-54	9.8413e-50	No
Healthy donor	CASK	-1.52776	5.24078e-54	1.14359e-49	No
Healthy donor	ANXA1	-0.615	4.50705e-52	9.83483e-48	No
Healthy donor	CKLF	-1.07694	9.23508e-52	2.01519e-47	No
Healthy donor	JUNB	0.827042	1.79858e-51	3.92468e-47	Yes
Healthy donor	CELF2	-0.701703	2.57082e-50	5.60978e-46	No
Healthy donor	DIP2A	-0.975593	3.17487e-50	6.92789e-46	No
Healthy donor	ROMO1	-0.854021	3.60996e-50	7.87729e-46	No
Healthy donor	GZMK	-1.50151	1.8817e-49	4.10605e-45	Yes
Healthy donor	EMB	-0.725385	3.23961e-49	7.06914e-45	No
Healthy donor	HLA-DPA1	-0.643033	5.72114e-48	1.24841e-43	No
Healthy donor	CD55	-0.848576	5.26519e-47	1.14892e-42	No
Healthy donor	KLF13	-0.722861	1.63753e-46	3.57326e-42	No
Healthy donor	FAM129A	-0.851908	4.92194e-46	1.07402e-41	No
Healthy donor	MAML2	-1.37564	5.55973e-46	1.21319e-41	No
Healthy donor	JUND	0.678797	1.36054e-45	2.96884e-41	Yes
Healthy donor	PRKACB	-0.678293	2.68242e-45	5.85331e-41	No
Healthy donor	EEF1G	-1.06772	6.43393e-44	1.40395e-39	No
Healthy donor	DPYD	-0.720412	1.05175e-43	2.29503e-39	No
Healthy donor	ID2	-0.636712	1.56066e-43	3.40552e-39	Yes
Healthy donor	MINOS1	-0.947569	7.00541e-43	1.52865e-38	No
Healthy donor	FAM65B	-0.651816	9.69615e-43	2.1158e-38	No
Healthy donor	SNRPN	-0.845446	1.27063e-42	2.77265e-38	No
Healthy donor	FAM89B	-1.11931	3.41093e-42	7.44298e-38	No
Healthy donor	PRMT2	-0.608607	7.29749e-42	1.59238e-37	No
Healthy donor	TRERF1	-0.950589	8.01259e-42	1.74843e-37	No
Healthy donor	NDUFA1	-0.552718	2.4603e-41	5.36862e-37	No
Healthy donor	CD8A	-0.926977	2.63841e-41	5.75728e-37	No
Healthy donor	ARHGAP15	-0.700647	3.3787e-41	7.37267e-37	No
Healthy donor	ARL6IP1	-0.979829	6.55561e-41	1.4305e-36	No
Healthy donor	STAT1	-0.785393	1.65321e-40	3.60746e-36	Yes
Healthy donor	RAP1GDS1	-0.818896	3.31249e-39	7.22818e-35	No
Healthy donor	SCML4	-0.803181	4.53713e-39	9.90047e-35	No
Healthy donor	SEC62	-0.597356	8.62814e-39	1.88275e-34	No
Healthy donor	UQCR11	-0.501843	1.58751e-38	3.46411e-34	No
Healthy donor	PDGFD	-0.95951	2.55231e-38	5.56939e-34	No
Healthy donor	MYLIP	-0.795158	1.11681e-37	2.43699e-33	No
Healthy donor	AAK1	-0.640771	1.20845e-37	2.63695e-33	No
Healthy donor	RP11-437B10.1	-0.904837	2.22703e-37	4.85959e-33	No
Healthy donor	POLR2L	-0.54846	2.72038e-37	5.93614e-33	No
Healthy donor	MATR3.1	-0.945569	1.89272e-36	4.1301e-32	No
Healthy donor	ST6GAL1	-1.01892	3.06768e-36	6.69398e-32	No
Healthy donor	PARP8	-0.552522	1.20617e-35	2.63198e-31	No
Healthy donor	GPATCH8	-0.614017	8.3115e-35	1.81365e-30	No
Healthy donor	BHLHE40	-0.637464	9.85187e-35	2.14978e-30	Yes
Healthy donor	EIF1AX	-0.748885	1.44237e-34	3.1474e-30	No
Healthy donor	TRIP12	-0.779055	1.79367e-34	3.91398e-30	No
Healthy donor	JUN	1.16183	2.19181e-34	4.78275e-30	Yes
Healthy donor	ZRANB2	-0.563998	2.25471e-34	4.92e-30	No
Healthy donor	CEBPZ	-0.605057	6.59588e-34	1.43929e-29	No
Healthy donor	KIAA1551	-0.566675	7.02717e-34	1.5334e-29	No
Healthy donor	DOCK8	-0.592071	1.98292e-33	4.32693e-29	No
Healthy donor	IKZF1	-0.513703	2.50179e-33	5.45915e-29	No
Healthy donor	USP34	-0.699892	6.53745e-33	1.42654e-28	No
Healthy donor	STAG2	-0.61055	7.39073e-33	1.61273e-28	No
Healthy donor	CLDND1	-0.764679	1.04755e-32	2.28585e-28	No
Healthy donor	ZNF652	-0.606086	1.14538e-32	2.49934e-28	No
Healthy donor	ATP2B4	-0.593621	1.16953e-32	2.55204e-28	No
Healthy donor	HERC1	-0.6606	2.18692e-32	4.77208e-28	No
Healthy donor	ERN1	-0.729679	2.32759e-32	5.07903e-28	No
Healthy donor	HLA-DRB5	-0.654863	3.68313e-32	8.03696e-28	No
Healthy donor	SYNGR1	-0.911592	4.34812e-32	9.48804e-28	No
Healthy donor	KLRC4-KLRK1	-0.751935	5.102e-32	1.11331e-27	No
Healthy donor	SUCLG2	-0.730437	1.31542e-31	2.87038e-27	No
Healthy donor	GPR65	-0.554145	1.79987e-31	3.92749e-27	No
Healthy donor	RABGAP1L	-0.571522	2.19319e-31	4.78576e-27	No
Healthy donor	SMAP2	-0.523877	2.45586e-31	5.35893e-27	No
Healthy donor	NDUFC1	-0.641612	4.99142e-31	1.08918e-26	No
Healthy donor	LIME1	-0.549401	6.37439e-31	1.39096e-26	No
Healthy donor	SNRPF	-0.598907	1.85305e-30	4.04354e-26	No
Healthy donor	PCNX	-0.637685	2.4117e-30	5.26258e-26	No
Healthy donor	MYEOV2	-0.501681	5.94983e-30	1.29831e-25	No
Healthy donor	TAOK3	-0.512271	6.09208e-30	1.32935e-25	No
Healthy donor	ASH1L	-0.519396	7.26815e-30	1.58598e-25	No
Healthy donor	EIF4E3	-0.673673	7.4971e-30	1.63594e-25	No
Healthy donor	DDX18	-0.54463	8.39053e-30	1.8309e-25	No
Healthy donor	LRBA	-0.517985	1.03333e-29	2.25483e-25	No
Healthy donor	SYNRG	-0.540619	2.20809e-29	4.81827e-25	No
Healthy donor	DOCK10	-0.521426	2.99059e-29	6.52577e-25	No
Healthy donor	SLFN5	-0.59454	4.27032e-29	9.31828e-25	No
Healthy donor	ANKRD44	-0.502208	6.38256e-29	1.39274e-24	No
Healthy donor	NLRC5	-0.658356	7.63206e-29	1.66539e-24	No
Healthy donor	RC3H1	-0.578377	1.07169e-28	2.33853e-24	No
Healthy donor	CDK11A	-0.569631	1.10415e-28	2.40936e-24	No
Healthy donor	IFITM3	1.19175	1.15407e-28	2.5183e-24	Yes
Healthy donor	NCALD	-0.701667	1.61851e-28	3.53175e-24	No
Healthy donor	TNRC6B	-0.556745	2.27792e-28	4.97066e-24	No
Healthy donor	S1PR5	0.804031	3.12048e-28	6.80919e-24	No
Healthy donor	SLC4A7	-0.73488	3.47386e-28	7.5803e-24	No
Healthy donor	XPO1	-0.625452	5.50383e-28	1.20099e-23	No
Healthy donor	TNIK	-0.59727	5.64055e-28	1.23082e-23	No
Healthy donor	USP25	-0.556883	6.63894e-28	1.44868e-23	No
Healthy donor	FGFBP2	0.699854	7.985e-28	1.74241e-23	Yes
Healthy donor	HIVEP3	-0.567725	1.10795e-27	2.41766e-23	No
Healthy donor	NUTM2A-AS1	-0.688123	1.21352e-27	2.64802e-23	No
Healthy donor	TBC1D5	-0.573013	2.28309e-27	4.98192e-23	No
Healthy donor	RRAS2	-0.669094	4.62488e-27	1.0092e-22	No
Healthy donor	SHOC2	-0.612617	4.68027e-27	1.02128e-22	No
Healthy donor	NEAT1	-0.501472	6.5315e-27	1.42524e-22	No
Healthy donor	CPNE1	-0.517421	9.80943e-27	2.14052e-22	No
Healthy donor	PTPN12	-0.580888	1.0228e-26	2.23184e-22	Yes
Healthy donor	FOXN3	-0.549032	1.05371e-26	2.29929e-22	No
Healthy donor	RORA	-0.540001	1.6357e-26	3.56926e-22	Yes
Healthy donor	PICALM	-0.562621	1.89214e-26	4.12884e-22	No
Healthy donor	CNOT1	-0.631194	2.21284e-26	4.82864e-22	No
Healthy donor	NCOA7	-0.581089	3.2427e-26	7.07589e-22	No
Healthy donor	SPON2	0.987632	3.70549e-26	8.08574e-22	No
Healthy donor	FCGR3A	0.603559	4.19474e-26	9.15333e-22	Yes
Healthy donor	MECP2	-0.597782	1.25648e-25	2.74175e-21	No
Healthy donor	UPF2	-0.607688	1.34307e-25	2.93071e-21	No
Healthy donor	STAG1	-0.543677	1.52375e-25	3.32497e-21	No
Healthy donor	CDKAL1	-0.620609	2.27204e-25	4.95782e-21	No
Healthy donor	ATP9B	-0.616867	2.75376e-25	6.00899e-21	No
Healthy donor	AIM1	-0.607095	3.31706e-25	7.23815e-21	No
Healthy donor	FRYL	-0.516888	3.34429e-25	7.29757e-21	No
Healthy donor	IER2	0.643951	3.57556e-25	7.80224e-21	No
Healthy donor	ATXN1	-0.606143	4.79153e-25	1.04556e-20	No
Healthy donor	PAN3	-0.600689	6.6318e-25	1.44713e-20	No
Healthy donor	KLF12	-0.56375	6.68879e-25	1.45956e-20	No
Healthy donor	CMC1	0.578458	8.42768e-25	1.839e-20	No
Healthy donor	CHD3	-0.570408	9.13372e-25	1.99307e-20	No
Healthy donor	SYTL2	-0.514949	1.1814e-24	2.57794e-20	No
Healthy donor	ITFG1	-0.520793	1.64069e-24	3.58015e-20	No
Healthy donor	PRPF6	-0.575314	2.97907e-24	6.50062e-20	No
Healthy donor	CAMK2D	-0.567268	5.20171e-24	1.13507e-19	No
Healthy donor	CDC42EP3	-0.537615	6.32886e-24	1.38102e-19	No
Healthy donor	DENND4A	-0.680798	9.00705e-24	1.96543e-19	No
Healthy donor	RFWD2	-0.514203	1.18498e-23	2.58575e-19	No
Healthy donor	ELMO1	-0.558832	2.94463e-23	6.42548e-19	No
Healthy donor	HUWE1	-0.536612	4.66264e-23	1.01743e-18	No
Healthy donor	SIK3	-0.543291	8.03902e-23	1.75419e-18	No
Healthy donor	ARID1B	-0.502071	8.57113e-23	1.87031e-18	No
Healthy donor	MAN1A2	-0.517706	9.93829e-23	2.16864e-18	No
Healthy donor	TRGV3	-0.92624	1.2651e-22	2.76057e-18	No
Healthy donor	CUL5	-0.571115	3.01109e-22	6.57051e-18	No
Healthy donor	GBP5	-0.529565	3.02492e-22	6.60067e-18	No
Healthy donor	EIF5A	0.660931	4.35875e-22	9.51123e-18	No
Healthy donor	PPP3CA	-0.569223	4.82241e-22	1.0523e-17	No
Healthy donor	PPP2R2B	-0.507216	1.35677e-21	2.96061e-17	No
Healthy donor	MKLN1	-0.540947	1.50023e-20	3.27365e-16	No
Healthy donor	SPIDR	-0.529151	2.02046e-20	4.40884e-16	No
Healthy donor	DNAJB1	0.676234	1.64852e-19	3.59723e-15	No
Healthy donor	YPEL3	0.528052	2.64188e-19	5.76485e-15	No
Healthy donor	CDKN2D	0.686259	1.38943e-18	3.03188e-14	No
Healthy donor	FOS	1.29936	8.126e-17	1.77318e-12	Yes
Healthy donor	KLRF1	0.512077	1.13866e-13	2.48466e-09	Yes
Healthy donor	RHOG	0.661006	4.97227e-12	1.085e-07	No
Healthy donor	CLIC3	0.673849	4.3522e-11	9.49693e-07	No
Healthy donor	CTSD	0.559597	4.56373e-11	9.95851e-07	No
Healthy donor	NCR3	0.627765	1.34936e-10	2.94445e-06	No
Healthy donor	VPS28	0.586901	1.5204e-10	3.31768e-06	No
Healthy donor	SH2D2A	0.623374	3.44397e-10	7.51508e-06	No
Healthy donor	RBM38	0.528138	1.72204e-09	3.75767e-05	No
Healthy donor	PLAC8	0.578601	3.55871e-09	7.76546e-05	No
Healthy donor	PRDX5	0.59691	2.57421e-08	0.000561718	No
Healthy donor	UBALD2	0.638848	1.05979e-07	0.00231257	No
Healthy donor	RASSF1	0.536502	3.16192e-07	0.00689963	No
Healthy donor	GADD45B	0.595162	1.60492e-06	0.0350209	No
Healthy donor	COL6A2	0.585252	2.26528e-06	0.0494307	No

## Sheet: DEG_clusters_All cells
Differential gene expression in γδ T cells between clusters.
Cluster	Gene	Average Log2 Fold Change	P value	Adjusted P value
Cluster 0	TRDV2	3.65338	0	0
Cluster 0	TRDV1	-4.74003	0	0
Cluster 0	TRGV9	1.62577	0	0
Cluster 0	IL7R	2.62758	0	0
Cluster 0	IKZF2	-3.62824	0	0
Cluster 0	TIGIT	-3.60389	0	0
Cluster 0	KLRC1	3.64907	0	0
Cluster 0	FCRL6	-1.6647	0	0
Cluster 0	KLRF1	-2.37551	0	0
Cluster 0	FCGR3A	-1.57962	0	0
Cluster 0	CEBPD	3.65286	0	0
Cluster 0	CMC1	-1.67428	0	0
Cluster 0	KIR3DL1	-2.49301	0	0
Cluster 0	CEP78	-2.1334	0	0
Cluster 0	ZEB2	-1.23581	0	0
Cluster 0	TOX	-2.47097	0	0
Cluster 0	HLA-DRB1	-1.48629	0	0
Cluster 0	KLRC3	-3.40156	0	0
Cluster 0	KLRB1	0.851331	0	0
Cluster 0	ALOX5AP	1.31837	0	0
Cluster 0	LYST	-1.61932	0	0
Cluster 0	THEMIS	1.79562	0	0
Cluster 0	NOSIP	1.48863	0	0
Cluster 0	GZMK	1.52803	0	0
Cluster 0	KIR2DL3	-3.23442	0	0
Cluster 0	SELL	1.34163	0	0
Cluster 0	TTC38	-1.3811	0	0
Cluster 0	PLCB1	1.28599	0	0
Cluster 0	SPOCK2	0.934195	0	0
Cluster 0	HLA-DRB5	-2.09224	0	0
Cluster 0	CD63	-1.05912	0	0
Cluster 0	GZMH	-1.09816	0	0
Cluster 0	ADGRG1	-0.919942	0	0
Cluster 0	LGALS1	-1.29112	0	0
Cluster 0	IL18RAP	2.45172	0	0
Cluster 0	SATB1	1.82054	0	0
Cluster 0	RORA	0.819398	0	0
Cluster 0	RABGAP1L	-1.01168	0	0
Cluster 0	RPS4Y1	0.64184	0	0
Cluster 0	ARHGAP9	-1.00114	0	0
Cluster 0	KIR3DL2	-2.06258	0	0
Cluster 0	ZBTB38	-0.900811	0	0
Cluster 0	ANXA2	-0.920082	0	0
Cluster 0	LTB	1.09632	0	0
Cluster 0	TMEM2	-0.981555	0	0
Cluster 0	MBP	-0.784553	0	0
Cluster 0	AOAH	-0.773303	0	0
Cluster 0	ERN1	1.03115	0	0
Cluster 0	GZMB	-0.74495	0	0
Cluster 0	CD27	1.77561	0	0
Cluster 0	MYO1G	-0.743919	0	0
Cluster 0	ARID5B	-0.938202	0	0
Cluster 0	ATF7IP2	1.50328	0	0
Cluster 0	TNFAIP3	0.899202	0	0
Cluster 0	PTGDR	-1.09323	0	0
Cluster 0	CAMK4	1.15845	0	0
Cluster 0	PHACTR2	0.905807	0	0
Cluster 0	LYN	-1.56216	0	0
Cluster 0	TTC39C	1.0345	0	0
Cluster 0	DUSP2	0.935717	0	0
Cluster 0	HLA-DPB1	-0.688577	0	0
Cluster 0	FGR	-0.873494	0	0
Cluster 0	CD5	1.28807	0	0
Cluster 0	PRKACB	-0.738959	0	0
Cluster 0	PTPRA	-0.751656	0	0
Cluster 0	HDDC2	-1.21092	0	0
Cluster 0	BLOC1S1	-0.933129	0	0
Cluster 0	FYB	-0.597816	0	0
Cluster 0	HLA-DPA1	-0.700765	0	0
Cluster 0	TC2N	0.633909	0	0
Cluster 0	JAZF1	-0.968604	0	0
Cluster 0	MYBL1	0.654623	0	0
Cluster 0	GLRX	1.132	0	0
Cluster 0	PTPN12	-1.1329	0	0
Cluster 0	IDH2	-0.817826	0	0
Cluster 0	DOK2	-0.641606	0	0
Cluster 0	NAP1L4	-0.643462	0	0
Cluster 0	PBXIP1	0.984021	0	0
Cluster 0	ARPC1B	-0.631414	0	0
Cluster 0	PPP3CC	-0.669005	0	0
Cluster 0	ITGB1	-0.834174	0	0
Cluster 0	ARPC5L	-0.633226	0	0
Cluster 0	NCOA1	-0.963275	0	0
Cluster 0	TMEM123	0.717115	0	0
Cluster 0	LEPROTL1	0.656877	0	0
Cluster 0	PRELID1	-0.598524	0	0
Cluster 0	IFNGR1	0.902122	0	0
Cluster 0	RFTN1	-0.871391	0	0
Cluster 0	TRG-AS1	-0.708971	0	0
Cluster 0	PRSS23	-0.785211	0	0
Cluster 0	C12orf75	-0.534461	0	0
Cluster 0	SLC9A3R1	-0.557743	0	0
Cluster 0	PPP1R18	-0.586136	0	0
Cluster 0	P2RY8	0.565259	0	0
Cluster 0	NFKBIA	0.883743	0	0
Cluster 0	CD6	0.90497	0	0
Cluster 0	ACTR3	-0.512568	0	0
Cluster 0	SLC2A3	0.700179	0	0
Cluster 0	ITGAL	-0.585933	0	0
Cluster 0	ADAM8	-0.806479	0	0
Cluster 0	SCLT1	-0.960783	0	0
Cluster 0	PPP1R16B	-0.8297	0	0
Cluster 0	SERPINB6	-0.902161	0	0
Cluster 0	SSBP4	-0.507548	0	0
Cluster 0	VASP	-0.663363	0	0
Cluster 0	PRKCB	-0.548571	0	0
Cluster 0	PRKCH	-0.653431	0	0
Cluster 0	KLF12	-0.698609	0	0
Cluster 0	USP24	-1.008	0	0
Cluster 0	PPP2R2B	-0.787489	0	0
Cluster 0	RAP1GAP2	-0.752772	0	0
Cluster 0	STK39	-0.802033	0	0
Cluster 0	OXNAD1	0.924249	0	0
Cluster 0	HN1	-0.800581	0	0
Cluster 0	CXCR4	0.62173	0	0
Cluster 0	EOMES	-1.01868	0	0
Cluster 0	TMEM14B	0.827536	0	0
Cluster 0	MAP3K8	0.650138	0	0
Cluster 0	LYAR	0.518445	0	0
Cluster 0	SUB1	-0.506516	0	0
Cluster 0	FLT3LG	0.880654	0	0
Cluster 0	RAB37	-0.797201	0	0
Cluster 0	TOB1	1.00867	0	0
Cluster 0	CD69	0.570756	0	0
Cluster 0	TRBC2	-0.554675	0	0
Cluster 0	LAPTM5	0.516704	0	0
Cluster 0	LSP1	-0.502839	0	0
Cluster 0	ITGB2	-0.533662	0	0
Cluster 0	ZFP36L2	0.802326	0	0
Cluster 0	IFITM2	-0.674852	0	0
Cluster 0	CD74	-0.520538	0	0
Cluster 0	CYBA	-0.501922	0	0
Cluster 0	FTH1	0.687947	0	0
Cluster 0	RPLP0	0.634667	0	0
Cluster 0	RPS24	0.50392	0	0
Cluster 0	RPS26	0.837431	0	0
Cluster 0	RPS12	0.51979	0	0
Cluster 0	PFN1	-0.527376	0	0
Cluster 0	ACTB	-0.501382	0	0
Cluster 0	DUSP1	0.693649	2.36163378712116e-321	5.15332108687708e-317
Cluster 0	F2R	-0.737773	3.80825799814433e-320	8.30999977775074e-316
Cluster 0	CNN2	0.55961	7.61058720853856e-320	1.6607062347752e-315
Cluster 0	ATP8A1	-0.669789	1.11474409643764e-312	2.43248309283657e-308
Cluster 0	CDKN2D	-0.555641	3.49360426647923e-309	7.62339386988433e-305
Cluster 0	G6PD	-0.707535	4.08085637018984e-308	8.90483668539126e-304
Cluster 0	EPS15	-0.639404	7.31744412833167e-308	1.59673948324325e-303
Cluster 0	DOCK8	-0.589598	2.65074064737629e-307	5.78418116663981e-303
Cluster 0	PITPNC1	-0.524604	1.37886552587819e-306	3.00882246401879e-302
Cluster 0	NUCB2	-0.630405	7.04138637819549e-305	1.53650092158604e-300
Cluster 0	SASH3	-0.624207	3.41227467483074e-300	7.44592456794816e-296
Cluster 0	SNHG8	0.619243	1.60904051876098e-299	3.51108731598834e-295
Cluster 0	RPS6KA1	-0.705427	2.05340089585641e-299	4.48072609484827e-295
Cluster 0	PRDX5	-0.582641	2.05151809860669e-295	4.47661764296965e-291
Cluster 0	PRDX2	0.538162	4.524181134323e-295	9.87221565320622e-291
Cluster 0	MAPRE2	-0.525579	3.02502007758072e-293	6.60089631128888e-289
Cluster 0	IGF2R	-0.631997	7.44388249793623e-285	1.62432959987467e-280
Cluster 0	S1PR5	-0.517239	8.77231199098806e-285	1.91420619955351e-280
Cluster 0	RAP1A	-0.507794	1.1295854441375e-283	2.46486839765244e-279
Cluster 0	CDK2AP2	-0.562477	1.15877049973834e-282	2.52855310747903e-278
Cluster 0	MFSD10	-0.609092	8.64895629200856e-278	1.88728875247919e-273
Cluster 0	CX3CR1	-0.53374	5.88711524364349e-272	1.28462741731545e-267
Cluster 0	CD55	0.581267	6.90417943884154e-272	1.50656099534961e-267
Cluster 0	VAV3	-0.64371	3.2885071523717e-264	7.17585145719029e-260
Cluster 0	SERPINB1	-0.525936	7.01662575297605e-264	1.5310979055569e-259
Cluster 0	PTPN18	-0.670396	9.80416380909389e-253	2.13936658478238e-248
Cluster 0	TFDP2	-0.621738	4.61596430998211e-250	1.0072495720812e-245
Cluster 0	TRGC2	-0.5141	1.80418594452302e-247	3.93691414954369e-243
Cluster 0	TAGAP	0.554905	2.32361713207212e-245	5.07036494389458e-241
Cluster 0	GABARAPL1	0.655014	6.2743349107476e-245	1.36912262087423e-240
Cluster 0	SRRT	-0.614976	4.48919743454824e-235	9.79587772192772e-231
Cluster 0	TRGC1	0.769484	1.39217955262125e-232	3.03787500177483e-228
Cluster 0	NFATC3	-0.57433	1.42539739459034e-230	3.11035965473557e-226
Cluster 0	SERPINB9	-0.6148	1.2599507673777e-228	2.74933856949488e-224
Cluster 0	RTN4	-0.522325	5.80571064411694e-227	1.26686411965276e-222
Cluster 0	CLIC3	-0.657812	3.44294340481222e-224	7.51284680364074e-220
Cluster 0	PIK3R5	-0.551001	5.61096900110865e-224	1.22436954573192e-219
Cluster 0	IFI27L2	-0.569756	1.06471529997239e-223	2.32331525606976e-219
Cluster 0	TECR	-0.521634	7.66836005843595e-221	1.67331284835131e-216
Cluster 0	IL2RB	-0.531154	1.29846524707584e-217	2.83338101564419e-213
Cluster 0	DNAJB14	-0.538077	1.34848206572302e-217	2.94252271561419e-213
Cluster 0	PLA2G16	-0.647139	1.99067186377067e-215	4.34384507393398e-211
Cluster 0	EIF4G3	-0.666373	1.42483175262067e-214	3.10912536739357e-210
Cluster 0	GPATCH8	-0.524865	4.35181058900081e-207	9.49608588625867e-203
Cluster 0	NEAT1	-0.501941	4.64574797990311e-206	1.01374866669466e-201
Cluster 0	NCOA7	0.53535	6.55181598987721e-205	1.42967176715111e-200
Cluster 0	AKIRIN2	-0.569273	1.56648630577633e-202	3.41822976783452e-198
Cluster 0	LPCAT1	-0.573611	1.57342855458433e-202	3.43337844895846e-198
Cluster 0	NCK2	0.587706	9.52692808785256e-202	2.07887097805031e-197
Cluster 0	S1PR1	0.603477	7.96086103379852e-201	1.73713948618517e-196
Cluster 0	MAP4	-0.550252	2.92824067712098e-185	6.3897139815457e-181
Cluster 0	RIN3	-0.579714	2.85495431635071e-183	6.22979581370889e-179
Cluster 0	KRAS	-0.520425	2.79422878238143e-181	6.09728662603451e-177
Cluster 0	PRKCQ	-0.517138	2.59678555798629e-176	5.66644576608188e-172
Cluster 0	LINC00152	-0.509991	4.82398827813265e-176	1.05264248217133e-171
Cluster 0	PICALM	-0.560635	1.03754156483771e-171	2.26401944863237e-167
Cluster 0	PTPRE	-0.541368	1.3765562170434e-169	3.0037833212104e-165
Cluster 0	ATXN1	-0.584538	2.33853971106875e-169	5.10292750352313e-165
Cluster 0	PYCARD	-0.522556	3.62639738398995e-168	7.91316173160448e-164
Cluster 0	PTGER4	0.54406	1.21992787576222e-166	2.66200461770074e-162
Cluster 0	VPS26A	-0.532864	2.90144496857681e-166	6.33124306593145e-162
Cluster 0	WNK1	-0.513411	4.13974741793038e-164	9.03334284066587e-160
Cluster 0	KIAA1109	-0.531107	1.12843894952575e-161	2.46236663176013e-157
Cluster 0	APOL6	-0.542261	3.76843581410177e-160	8.22310378995148e-156
Cluster 0	AKT3	-0.582391	2.22748568675746e-159	4.86059651707345e-155
Cluster 0	CREM	0.634638	1.35320258392969e-156	2.95282335839299e-152
Cluster 0	SLAMF6	-0.54354	2.56829934946996e-155	5.60428601047841e-151
Cluster 0	FBXW7	-0.556989	3.57237927562744e-152	7.79528881734664e-148
Cluster 0	TYROBP	-0.53237	5.12576201948911e-148	1.11849253027272e-143
Cluster 0	VPS13B	-0.552381	6.55506590762777e-140	1.43038093170345e-135
Cluster 0	SMYD3	-0.50837	3.27268170779161e-129	7.14131875457207e-125
Cluster 0	DDHD1	-0.528789	8.50760915512334e-129	1.85644539373946e-124
Cluster 0	CLDND1	0.558718	5.32573558679759e-106	1.1621287623951e-101
Cluster 0	FOS	0.761754	1.60763240127798e-70	3.50801466282867e-66
Cluster 0	JUN	0.522923	1.35349793756832e-55	2.95346784956783e-51
Cluster 1	TRDV2	-4.0654	0	0
Cluster 1	TRDV1	3.88599	0	0
Cluster 1	IL7R	-3.27741	0	0
Cluster 1	TRGV9	-1.56938	0	0
Cluster 1	IKZF2	2.52184	0	0
Cluster 1	TIGIT	3.44408	0	0
Cluster 1	FCGR3A	1.64972	0	0
Cluster 1	FCRL6	1.7251	0	0
Cluster 1	KLRF1	2.3914	0	0
Cluster 1	CMC1	1.79811	0	0
Cluster 1	KLRC1	-4.26435	0	0
Cluster 1	CEBPD	-3.75533	0	0
Cluster 1	KIR3DL1	2.53014	0	0
Cluster 1	ZEB2	0.998505	0	0
Cluster 1	HLA-DRB1	1.56948	0	0
Cluster 1	GZMH	1.24009	0	0
Cluster 1	CEP78	1.91649	0	0
Cluster 1	THEMIS	-2.62466	0	0
Cluster 1	KLRC3	3.15026	0	0
Cluster 1	TOX	1.91968	0	0
Cluster 1	NOSIP	-1.79699	0	0
Cluster 1	CD63	1.17527	0	0
Cluster 1	SELL	-1.67037	0	0
Cluster 1	TTC38	1.46832	0	0
Cluster 1	LGALS1	1.45267	0	0
Cluster 1	LYST	1.42681	0	0
Cluster 1	KIR2DL3	3.09465	0	0
Cluster 1	HLA-DRB5	2.16778	0	0
Cluster 1	ADGRG1	0.986048	0	0
Cluster 1	SPOCK2	-1.03676	0	0
Cluster 1	GZMK	-1.48876	0	0
Cluster 1	PLCB1	-1.90368	0	0
Cluster 1	GZMB	0.889079	0	0
Cluster 1	ALOX5AP	-1.21442	0	0
Cluster 1	SATB1	-2.1994	0	0
Cluster 1	ANXA2	1.05437	0	0
Cluster 1	LTB	-2.1119	0	0
Cluster 1	NCR1	2.79947	0	0
Cluster 1	IL18RAP	-3.05267	0	0
Cluster 1	CAMK4	-2.14134	0	0
Cluster 1	RORA	-1.14048	0	0
Cluster 1	ARHGAP9	1.02834	0	0
Cluster 1	ZBTB38	0.883538	0	0
Cluster 1	KIR3DL2	2.05606	0	0
Cluster 1	HLA-DPB1	0.795753	0	0
Cluster 1	HLA-DPA1	0.8242	0	0
Cluster 1	AOAH	0.568431	0	0
Cluster 1	CD27	-2.24391	0	0
Cluster 1	KLRB1	-0.678586	0	0
Cluster 1	RABGAP1L	0.643148	0	0
Cluster 1	MYO1G	0.785768	0	0
Cluster 1	ERN1	-1.16694	0	0
Cluster 1	FGR	0.966168	0	0
Cluster 1	MBP	0.697188	0	0
Cluster 1	TNFAIP3	-1.08631	0	0
Cluster 1	PHACTR2	-1.25652	0	0
Cluster 1	TTC39C	-1.25218	0	0
Cluster 1	C12orf75	0.650221	0	0
Cluster 1	DOK2	0.749105	0	0
Cluster 1	PTGDR	1.09503	0	0
Cluster 1	TC2N	-0.931499	0	0
Cluster 1	ARPC5L	0.739984	0	0
Cluster 1	TMEM2	0.714623	0	0
Cluster 1	BLOC1S1	1.03792	0	0
Cluster 1	PRELID1	0.717809	0	0
Cluster 1	ATF7IP2	-1.70696	0	0
Cluster 1	RPS4Y1	-0.589716	0	0
Cluster 1	CD8A	1.9383	0	0
Cluster 1	LYN	1.41884	0	0
Cluster 1	GSTP1	0.627494	0	0
Cluster 1	TMEM123	-0.958318	0	0
Cluster 1	SLC9A3R1	0.648786	0	0
Cluster 1	IDH2	0.90277	0	0
Cluster 1	HDDC2	1.26815	0	0
Cluster 1	CD5	-1.42989	0	0
Cluster 1	ARPC1B	0.698176	0	0
Cluster 1	CD244	1.41389	0	0
Cluster 1	PPP1R18	0.683881	0	0
Cluster 1	PRSS23	0.866761	0	0
Cluster 1	LEPROTL1	-0.818462	0	0
Cluster 1	PPP1CA	0.616069	0	0
Cluster 1	S1PR5	0.622855	0	0
Cluster 1	DBI	0.58413	0	0
Cluster 1	PLEK	0.503355	0	0
Cluster 1	PBXIP1	-1.11219	0	0
Cluster 1	PRKACB	0.609305	0	0
Cluster 1	P2RY8	-0.794779	0	0
Cluster 1	NDUFB7	0.611685	0	0
Cluster 1	PDE3B	-0.876942	0	0
Cluster 1	SSBP4	0.596402	0	0
Cluster 1	PTPN12	1.01884	0	0
Cluster 1	JAZF1	0.737921	0	0
Cluster 1	CDK2AP2	0.69674	0	0
Cluster 1	SLC2A3	-0.921082	0	0
Cluster 1	PTPRA	0.624529	0	0
Cluster 1	ITGB1	0.776545	0	0
Cluster 1	CDKN2D	0.648805	0	0
Cluster 1	GNG5	0.558121	0	0
Cluster 1	ARID5B	0.714294	0	0
Cluster 1	ADAM8	0.869067	0	0
Cluster 1	DUSP2	-0.88739	0	0
Cluster 1	OXNAD1	-1.25693	0	0
Cluster 1	SUB1	0.593906	0	0
Cluster 1	MYBL1	-0.790715	0	0
Cluster 1	PRDX5	0.675798	0	0
Cluster 1	VASP	0.745918	0	0
Cluster 1	WDR1	0.557389	0	0
Cluster 1	PPP3CC	0.555952	0	0
Cluster 1	IFNGR1	-1.01661	0	0
Cluster 1	TRG-AS1	0.642578	0	0
Cluster 1	NAP1L4	0.562347	0	0
Cluster 1	CD6	-1.01693	0	0
Cluster 1	RP11-291B21.2	1.22007	0	0
Cluster 1	SASH3	0.683179	0	0
Cluster 1	HN1	0.896486	0	0
Cluster 1	ACTR3	0.509001	0	0
Cluster 1	G6PD	0.797658	0	0
Cluster 1	CAPN2	0.512317	0	0
Cluster 1	RFTN1	0.734367	0	0
Cluster 1	SERPINB6	0.928892	0	0
Cluster 1	MFSD10	0.677062	0	0
Cluster 1	F2R	0.770754	0	0
Cluster 1	CX3CR1	0.543252	0	0
Cluster 1	EOMES	1.07296	0	0
Cluster 1	GLRX	-1.02267	0	0
Cluster 1	CD55	-0.838418	0	0
Cluster 1	SERPINB1	0.570117	0	0
Cluster 1	TRBC2	0.646475	0	0
Cluster 1	CLIC3	0.811914	0	0
Cluster 1	IFI27L2	0.710235	0	0
Cluster 1	NCOA1	0.58337	0	0
Cluster 1	NFKBIA	-0.895745	0	0
Cluster 1	RPS6KA1	0.762564	0	0
Cluster 1	PRF1	0.559119	0	0
Cluster 1	MXRA7	1.08099	0	0
Cluster 1	TCF7	-0.84583	0	0
Cluster 1	FLT3LG	-0.977894	0	0
Cluster 1	SCLT1	0.744456	0	0
Cluster 1	TMEM14B	-0.823986	0	0
Cluster 1	RAB37	0.812822	0	0
Cluster 1	LSP1	0.593598	0	0
Cluster 1	TOB1	-1.13248	0	0
Cluster 1	EFHD2	0.541665	0	0
Cluster 1	PLA2G16	0.78263	0	0
Cluster 1	CXCR4	-0.61736	0	0
Cluster 1	FCRL3	0.830574	0	0
Cluster 1	EML4	-0.647435	0	0
Cluster 1	CD44	-0.565065	0	0
Cluster 1	CD69	-0.646433	0	0
Cluster 1	ITGB2	0.600069	0	0
Cluster 1	IFITM2	0.802963	0	0
Cluster 1	ARPC2	0.546141	0	0
Cluster 1	CD74	0.623046	0	0
Cluster 1	JUNB	-0.642156	0	0
Cluster 1	ZFP36L2	-0.874275	0	0
Cluster 1	CYBA	0.611484	0	0
Cluster 1	GNLY	0.511789	0	0
Cluster 1	NKG7	0.659096	0	0
Cluster 1	CCL5	0.584812	0	0
Cluster 1	RPS26	-0.788312	0	0
Cluster 1	PFN1	0.647811	0	0
Cluster 1	TMSB4X	0.53744	0	0
Cluster 1	ACTB	0.596724	0	0
Cluster 1	RPLP0	-0.601298	0	0
Cluster 1	FTH1	-0.65043	0	0
Cluster 1	TYROBP	0.709403	7.90505033345994e-323	1.72496103326429e-318
Cluster 1	SNHG8	-0.68283	1.15611361126852e-321	2.52275551114903e-317
Cluster 1	PTPN18	0.741155	2.22329540628561e-321	4.85145290605583e-317
Cluster 1	DUSP1	-0.730235	8.03271689634532e-319	1.75281915395151e-314
Cluster 1	BCL11B	-0.814874	9.63826195216345e-312	2.10316514058159e-307
Cluster 1	CNN2	-0.567673	1.55113322808162e-308	3.3847278169969e-304
Cluster 1	IL2RB	0.583585	7.2597874323271e-296	1.5841582156081e-291
Cluster 1	PPP2R2B	0.530903	6.6206304800674e-294	1.44468777705551e-289
Cluster 1	RHOC	0.781597	2.88698671826325e-289	6.29969371792223e-285
Cluster 1	MGAT4A	-0.603923	7.24662030076123e-285	1.58128501582911e-280
Cluster 1	NCK2	-0.761329	7.26690752521703e-281	1.58571189107761e-276
Cluster 1	BTG2	-0.624506	2.03735657165425e-274	4.44571577500674e-270
Cluster 1	MAP3K8	-0.601084	7.32706052673601e-272	1.59883787753907e-267
Cluster 1	PPP1R16B	0.56299	7.64737172741533e-269	1.6687329846393e-264
Cluster 1	S1PR1	-0.746793	1.32697628664734e-265	2.89559495509315e-261
Cluster 1	TAGAP	-0.590216	1.61107897942492e-260	3.51553544100312e-256
Cluster 1	PYCARD	0.65117	1.21114071739991e-259	2.64283015943834e-255
Cluster 1	RAP1GAP2	0.504968	7.10474149087702e-259	1.55032564072427e-254
Cluster 1	NCOA7	-0.670643	1.08211716198987e-256	2.3612878591781e-252
Cluster 1	SRRT	0.620345	7.3895489753661e-254	1.61247348191464e-249
Cluster 1	TECR	0.552138	1.36319704367178e-253	2.97463226899619e-249
Cluster 1	SERPINB9	0.605272	8.19824265549493e-251	1.78893852985555e-246
Cluster 1	USP24	0.602818	2.68351772585152e-249	5.85570402958061e-245
Cluster 1	NUCB2	0.531097	6.34037889286772e-249	1.38353407821267e-244
Cluster 1	LINC00152	0.577249	1.58477793689679e-241	3.45814393610248e-237
Cluster 1	AKIRIN2	0.60027	3.73384739843321e-238	8.1476284081211e-234
Cluster 1	DYNLRB1	0.514644	1.19884009237581e-235	2.61598896557327e-231
Cluster 1	PIK3IP1	-0.661611	2.39900023300553e-233	5.23485840844137e-229
Cluster 1	RASGRP1	-0.667172	3.90208631216809e-225	8.51474254178199e-221
Cluster 1	ABI3	0.563526	9.72559933428655e-225	2.12222303073467e-220
Cluster 1	SH3BP1	0.551619	1.79800431161981e-216	3.92342520838559e-212
Cluster 1	GABARAPL1	-0.632345	3.24622052499116e-204	7.08357780758321e-200
Cluster 1	LPCAT1	0.504354	3.45078926982096e-204	7.52996726567633e-200
Cluster 1	ODF2L	-0.660098	2.72791145338979e-201	5.95257558244187e-197
Cluster 1	BANF1	0.50163	1.12292931043164e-199	2.45034404829289e-195
Cluster 1	PTPRE	0.548653	2.91676240187911e-195	6.3646672371404e-191
Cluster 1	TADA3	0.558112	2.29527306542458e-194	5.00851535606298e-190
Cluster 1	SORL1	-0.616237	1.64149538349397e-189	3.5819070763222e-185
Cluster 1	TNFAIP8	-0.523149	1.64748685936256e-181	3.59498107581505e-177
Cluster 1	NDUFA13	0.538372	4.17442975770493e-175	9.10902317428794e-171
Cluster 1	CISD3	0.508133	2.206592449249e-170	4.81500538350624e-166
Cluster 1	PTGER4	-0.603095	1.68265164154541e-168	3.67171414701623e-164
Cluster 1	FAM195B	0.53409	2.25855350604582e-166	4.92838960554258e-162
Cluster 1	ARHGAP26	-0.583279	7.08600995848078e-166	1.54623823304009e-161
Cluster 1	RGS10	-0.530575	6.42955066301743e-163	1.40299225017703e-158
Cluster 1	FKBP5	-0.503519	9.01047865305515e-154	1.96617654688316e-149
Cluster 1	CLDND1	-0.690375	9.30584165559841e-144	2.03062770766813e-139
Cluster 1	RPS6KA3	-0.521842	3.02370764593403e-142	6.59803245419265e-138
Cluster 1	CREM	-0.618942	4.51788645481213e-135	9.85848003304555e-131
Cluster 1	PIM1	-0.643631	4.43461829800048e-128	9.67678058806685e-124
Cluster 1	PDE7A	-0.590389	1.170879227845e-122	2.55497556308058e-118
Cluster 1	GPRIN3	-0.50579	5.32415029800836e-113	1.1617828365284e-108
Cluster 1	TSPYL2	-0.53744	1.29823962861984e-112	2.83288869361136e-108
Cluster 1	AIM1	-0.539473	2.57531960785994e-110	5.61960491631118e-106
Cluster 1	FOS	-0.94725	2.08724543885772e-106	4.55457827213143e-102
Cluster 1	GRAP2	-0.508738	4.91527147264546e-92	1.07256138804597e-87
Cluster 1	ZNF331	-0.514639	6.6480190945448e-86	1.45066424662062e-81
Cluster 1	JUN	-0.581826	1.87216100937347e-69	4.08524253855384e-65
Cluster 2	ATP5E	-1.73155	0	0
Cluster 2	SNRPD2	-1.7401	0	0
Cluster 2	MIF	-1.84239	0	0
Cluster 2	RPL27	-1.65819	0	0
Cluster 2	COMMD6	-1.77516	0	0
Cluster 2	RPL31	-1.51964	0	0
Cluster 2	RPL7	-1.69474	0	0
Cluster 2	BTF3	-1.6621	0	0
Cluster 2	COX7C	-1.69461	0	0
Cluster 2	TOMM7	-1.64999	0	0
Cluster 2	TMA7	-1.54918	0	0
Cluster 2	RPL38	-1.51131	0	0
Cluster 2	COX4I1	-1.50794	0	0
Cluster 2	RPL36AL	-1.51513	0	0
Cluster 2	RPS11	-1.44958	0	0
Cluster 2	ATP5L	-1.53357	0	0
Cluster 2	RPL22	-1.70331	0	0
Cluster 2	RPL24	-1.61953	0	0
Cluster 2	RPS20	-1.58596	0	0
Cluster 2	PFDN5	-1.57461	0	0
Cluster 2	RPL35	-1.64581	0	0
Cluster 2	SERF2	-1.62421	0	0
Cluster 2	EEF1B2	-1.72955	0	0
Cluster 2	UBA52	-1.71086	0	0
Cluster 2	RPS5	-1.829	0	0
Cluster 2	S100A10	-1.64887	0	0
Cluster 2	RPL27A	-1.48225	0	0
Cluster 2	RPL36	-1.67459	0	0
Cluster 2	RPL9	-1.74186	0	0
Cluster 2	S100A6	-1.64445	0	0
Cluster 2	ATP5G2	-1.47073	0	0
Cluster 2	PSME1	-1.44969	0	0
Cluster 2	RPL21	-1.73178	0	0
Cluster 2	RPS16	-1.65137	0	0
Cluster 2	OAZ1	-1.41054	0	0
Cluster 2	PPDPF	-1.33083	0	0
Cluster 2	RPL37A	-1.48831	0	0
Cluster 2	RPL26	-1.55805	0	0
Cluster 2	RPL23A	-1.64896	0	0
Cluster 2	RPS29	-1.61893	0	0
Cluster 2	S100A4	-1.90632	0	0
Cluster 2	MYL6	-1.49151	0	0
Cluster 2	RPS26	-1.60368	0	0
Cluster 2	HCST	-1.50445	0	0
Cluster 2	RPL35A	-1.78485	0	0
Cluster 2	NACA	-1.58239	0	0
Cluster 2	RPS9	-1.50966	0	0
Cluster 2	FTL	-1.78842	0	0
Cluster 2	MYL12A	-1.49455	0	0
Cluster 2	RPL10A	-1.60373	0	0
Cluster 2	RPL39	-2.03421	0	0
Cluster 2	KLF12	2.69456	0	0
Cluster 2	PPIA	-1.38352	0	0
Cluster 2	IFITM2	-1.45165	0	0
Cluster 2	EEF1D	-1.24016	0	0
Cluster 2	RPS25	-1.71962	0	0
Cluster 2	ARID1B	2.34318	0	0
Cluster 2	RPL29	-1.67642	0	0
Cluster 2	RPL15	-1.59183	0	0
Cluster 2	RPL12	-1.65902	0	0
Cluster 2	KMT2C	2.18024	0	0
Cluster 2	SH3BGRL3	-1.65281	0	0
Cluster 2	CNOT6L	2.31625	0	0
Cluster 2	PCNX	2.29988	0	0
Cluster 2	LRBA	2.28473	0	0
Cluster 2	ZFAND3	2.36144	0	0
Cluster 2	SIK3	2.21964	0	0
Cluster 2	LINC-PINT	2.37003	0	0
Cluster 2	RPL5	-1.69986	0	0
Cluster 2	RPS24	-1.63413	0	0
Cluster 2	GAPDH	-1.41622	0	0
Cluster 2	RPL37	-1.61787	0	0
Cluster 2	VPS13B	2.3657	0	0
Cluster 2	RPS13	-1.88568	0	0
Cluster 2	RUNX1	2.34023	0	0
Cluster 2	ATXN1	2.31901	0	0
Cluster 2	RPL18	-1.74498	0	0
Cluster 2	ARHGAP26	2.14456	0	0
Cluster 2	PAN3	2.30085	0	0
Cluster 2	RPL13A	-1.26052	0	0
Cluster 2	ARL15	2.72049	0	0
Cluster 2	RPS21	-1.64919	0	0
Cluster 2	EXOC4	2.27861	0	0
Cluster 2	BIRC6	2.00283	0	0
Cluster 2	RPSA	-1.6294	0	0
Cluster 2	NCOA2	2.32995	0	0
Cluster 2	MED13L	2.72134	0	0
Cluster 2	FAM172A	2.15438	0	0
Cluster 2	NCOA1	2.21631	0	0
Cluster 2	RPLP2	-1.70893	0	0
Cluster 2	CDKAL1	2.42141	0	0
Cluster 2	DYRK1A	2.35645	0	0
Cluster 2	RPS18	-1.69716	0	0
Cluster 2	RPL32	-1.8552	0	0
Cluster 2	ZBTB20	2.32167	0	0
Cluster 2	GNB2L1	-1.45269	0	0
Cluster 2	FTH1	-1.54421	0	0
Cluster 2	CFL1	-1.42467	0	0
Cluster 2	RPS7	-1.80183	0	0
Cluster 2	TNRC6B	2.03517	0	0
Cluster 2	ATP8A1	2.07701	0	0
Cluster 2	DPYD	2.21766	0	0
Cluster 2	MACF1	2.02512	0	0
Cluster 2	RPS15	-1.58894	0	0
Cluster 2	FAU	-1.65163	0	0
Cluster 2	RPS28	-1.90026	0	0
Cluster 2	KDM6A	2.43309	0	0
Cluster 2	RPS23	-1.66903	0	0
Cluster 2	RPS6	-1.56906	0	0
Cluster 2	TMSB10	-1.63272	0	0
Cluster 2	RPL34	-1.74429	0	0
Cluster 2	FOXN3	1.96194	0	0
Cluster 2	RPL18A	-1.73255	0	0
Cluster 2	RABGAP1L	2.20764	0	0
Cluster 2	RPS14	-1.94289	0	0
Cluster 2	RPL6	-1.56892	0	0
Cluster 2	UTRN	2.14077	0	0
Cluster 2	FTX	2.60151	0	0
Cluster 2	CBLB	2.15183	0	0
Cluster 2	RPL8	-1.56565	0	0
Cluster 2	CST7	-1.26103	0	0
Cluster 2	RPLP0	-1.6381	0	0
Cluster 2	RPS15A	-1.73694	0	0
Cluster 2	RPL7A	-1.61587	0	0
Cluster 2	IFITM1	-1.32129	0	0
Cluster 2	ANKRD44	2.05533	0	0
Cluster 2	RPS4X	-1.67501	0	0
Cluster 2	RPL30	-1.75683	0	0
Cluster 2	RPS3A	-1.64154	0	0
Cluster 2	RPL19	-1.6912	0	0
Cluster 2	SYNE1	1.84335	0	0
Cluster 2	RPL28	-1.67433	0	0
Cluster 2	RORA	1.89707	0	0
Cluster 2	RPS8	-1.59996	0	0
Cluster 2	RPS27A	-1.65092	0	0
Cluster 2	ARHGAP15	2.13302	0	0
Cluster 2	TPT1	-1.50461	0	0
Cluster 2	RPL14	-1.51351	0	0
Cluster 2	RPS19	-1.46511	0	0
Cluster 2	CDC42SE2	1.69554	0	0
Cluster 2	IL32	-1.40234	0	0
Cluster 2	CELF2	1.71328	0	0
Cluster 2	STAT4	1.75547	0	0
Cluster 2	RPS12	-1.80614	0	0
Cluster 2	RPS3	-1.6581	0	0
Cluster 2	PIP4K2A	1.70578	0	0
Cluster 2	PRKCH	1.95963	0	0
Cluster 2	RPS27	-1.70774	0	0
Cluster 2	ZEB2	1.83769	0	0
Cluster 2	TMSB4X	-1.79264	0	0
Cluster 2	RPL3	-1.39419	0	0
Cluster 2	RPLP1	-1.85289	0	0
Cluster 2	RPL11	-1.56167	0	0
Cluster 2	PFN1	-1.41406	0	0
Cluster 2	RPL41	-1.73862	0	0
Cluster 2	AOAH	1.7485	0	0
Cluster 2	SMCHD1	1.57907	0	0
Cluster 2	PTMA	-1.18611	0	0
Cluster 2	PARP8	1.77093	0	0
Cluster 2	RPS2	-1.46413	0	0
Cluster 2	RPL13	-1.52673	0	0
Cluster 2	SKAP1	1.79304	0	0
Cluster 2	SYNE2	1.62899	0	0
Cluster 2	MBNL1	1.67661	0	0
Cluster 2	RPL10	-1.80761	0	0
Cluster 2	FYN	1.31893	0	0
Cluster 2	NKG7	-1.17469	0	0
Cluster 2	ACTB	-1.13392	0	0
Cluster 2	EEF1A1	-1.60758	0	0
Cluster 2	PTPRC	1.16426	0	0
Cluster 2	B2M	-1.18669	0	0
Cluster 2	MALAT1	0.720975	0	0
Cluster 2	EIF3K	-1.59562	1.97626258336499e-323	4.31240258316074e-319
Cluster 2	SSH2	2.01533	1.97626258336499e-323	4.31240258316074e-319
Cluster 2	RNF213	1.48054	2.96439387504748e-323	6.4686038747411e-319
Cluster 2	UBB	-1.35225	1.97626258336499e-322	4.31240258316074e-318
Cluster 2	LPP	2.24392	3.06320700421573e-322	6.68422400389914e-318
Cluster 2	EIF1	-0.928868	2.66103756850095e-320	5.80665007822593e-316
Cluster 2	UQCRB	-1.59493	2.96202235994744e-319	6.46342899164131e-315
Cluster 2	PICALM	2.11295	4.4475789438629e-319	9.70506201340324e-315
Cluster 2	KANSL1	2.11972	5.6315776201827e-318	1.22886655250007e-313
Cluster 2	DOCK10	2.00828	1.02166451519703e-316	2.22937413861144e-312
Cluster 2	RFWD2	2.21956	5.38871629232304e-316	1.17587178214781e-311
Cluster 2	CD52	-1.24516	9.33782313742519e-315	2.03760638681755e-310
Cluster 2	AKT3	2.31995	2.40844333743587e-313	5.25546420661882e-309
Cluster 2	IQGAP2	1.70932	1.76693334715618e-310	3.85562525682951e-306
Cluster 2	HINT1	-1.47184	9.09886338148727e-310	1.98546297847434e-305
Cluster 2	MYL12B	-1.37568	7.92438467226884e-309	1.72917997933578e-304
Cluster 2	SLC38A1	1.72769	5.30706171133667e-305	1.15805393603077e-300
Cluster 2	DENND4A	2.18825	1.78164733261673e-304	3.88773264450297e-300
Cluster 2	TGFBR3	1.82155	6.82201564803226e-303	1.48863203455712e-298
Cluster 2	AC090498.1	-1.95251	1.19992232977531e-301	2.61835051580269e-297
Cluster 2	HERC1	1.92828	2.66975143735262e-301	5.82566461144716e-297
Cluster 2	RNF38	2.2632	9.70264796161965e-301	2.11721481170502e-296
Cluster 2	ACTG1	-1.17762	2.07182409889737e-300	4.52092736620395e-296
Cluster 2	CLASP1	2.37791	2.82451668024488e-300	6.16337784796235e-296
Cluster 2	UBC	-0.92937	1.30446686978607e-298	2.84647715656018e-294
Cluster 2	BCAS3	2.48099	2.3647051390998e-296	5.16002308402967e-292
Cluster 2	BRAF	2.29474	1.88114771972997e-295	4.10485243922276e-291
Cluster 2	NEAT1	1.85392	1.92744544721912e-294	4.20587871037685e-290
Cluster 2	STAG1	2.05882	1.11948199117594e-291	2.44282165294501e-287
Cluster 2	BTBD9	2.33571	2.11956721081071e-290	4.62510761071005e-286
Cluster 2	RPL23	-1.49336	1.36896047743246e-289	2.98720865780536e-285
Cluster 2	CD3E	-0.881845	2.8390297055273e-289	6.19504672043111e-285
Cluster 2	ITPR2	2.23767	1.15098004722639e-287	2.51155356105271e-283
Cluster 2	COX6C	-1.70371	4.51253169632287e-287	9.84679541454613e-283
Cluster 2	CHCHD2	-1.43889	1.75214646937401e-285	3.82335881082104e-281
Cluster 2	FAM65B	1.53202	2.80985330875932e-284	6.1313809050437e-280
Cluster 2	SRP14	-1.28076	4.08007223928428e-284	8.90312563334223e-280
Cluster 2	FBXL17	2.24123	1.60077120737653e-282	3.49304285161634e-278
Cluster 2	USP24	2.18455	3.29480739737973e-280	7.18959922182231e-276
Cluster 2	PPP2R5C	1.17233	2.43227710908129e-279	5.30747187972628e-275
Cluster 2	TBC1D5	2.20029	6.60870265516775e-279	1.44208500638416e-274
Cluster 2	TCF12	2.14323	3.99519128625052e-278	8.71790690572725e-274
Cluster 2	KIAA1109	2.01248	3.84129315658165e-276	8.38208579697681e-272
Cluster 2	NCALD	2.2246	4.13403910377789e-275	9.02088672835374e-271
Cluster 2	PITPNC1	1.71178	4.41996135203789e-275	9.64479766628187e-271
Cluster 2	AGTPBP1	1.82895	1.09948908927386e-274	2.39919514170449e-270
Cluster 2	RFX3	2.54328	1.15875106880587e-273	2.52851070724128e-269
Cluster 2	NIPBL	1.79399	7.90173114661609e-272	1.7242367535031e-267
Cluster 2	OST4	-1.61697	1.46833037459123e-271	3.20404371039553e-267
Cluster 2	ATM	1.62073	2.46014560130806e-270	5.36828371661431e-266
Cluster 2	FAF1	2.0064	1.6319162815769e-269	3.56100451802894e-265
Cluster 2	ITGA4	1.4333	2.13613274591643e-269	4.66125526486425e-265
Cluster 2	STK39	2.05008	2.32140409195779e-269	5.0655358690611e-265
Cluster 2	CALM1	-0.826135	3.82098686362593e-269	8.33777543511814e-265
Cluster 2	ARIH1	1.82163	4.0230426669952e-269	8.77868140365023e-265
Cluster 2	TCEB2	-1.55217	3.40024178122624e-268	7.41966759081378e-264
Cluster 2	CLIC1	-1.30327	3.00726978425669e-267	6.56216339622653e-263
Cluster 2	RPL4	-1.08079	1.10645589864904e-265	2.41439741644207e-261
Cluster 2	CHST11	1.9548	1.37492832286e-265	3.00023109331281e-261
Cluster 2	ARPC3	-1.24358	4.40267462606037e-265	9.60707630152633e-261
Cluster 2	RICTOR	2.0012	2.51450458481664e-263	5.4869004545284e-259
Cluster 2	RAC2	-1.08065	2.65914473161659e-263	5.80251971886055e-259
Cluster 2	RAPGEF1	1.91557	3.09832464600685e-263	6.76085421005155e-259
Cluster 2	COX6B1	-1.74113	3.3435553058216e-263	7.29597203283331e-259
Cluster 2	PTPRJ	1.98335	1.48587767772575e-261	3.24233368056536e-257
Cluster 2	UQCR11	-1.68398	7.92742897532518e-259	1.72984427670571e-254
Cluster 2	C12orf57	-1.56989	1.99361845752503e-258	4.35027483616537e-254
Cluster 2	RAP1GAP2	1.94259	4.15930343676889e-258	9.0760160293734e-254
Cluster 2	CCL5	-0.727643	2.01822280564548e-257	4.40396398419901e-253
Cluster 2	VTI1A	2.19181	2.06799995264328e-257	4.51258269666291e-253
Cluster 2	PPP3CA	2.16954	4.46369746089824e-256	9.74023422942604e-252
Cluster 2	PRKCB	1.54845	5.18861013108401e-256	1.13220661670384e-251
Cluster 2	SSR4	-1.40408	1.06970631204652e-253	2.3342061435167e-249
Cluster 2	XIST	3.04055	1.39906629551817e-253	3.0529025634502e-249
Cluster 2	H3F3A	-0.977415	4.44393629768996e-252	9.69711339518925e-248
Cluster 2	RPL36A	-1.33733	1.11237119049524e-251	2.42730517477966e-247
Cluster 2	SLFN12L	1.79973	1.20458338136315e-251	2.62852139647252e-247
Cluster 2	CCSER2	1.81399	1.01760211431673e-250	2.22050957365054e-246
Cluster 2	TMEM181	2.11087	5.34384350790038e-249	1.16608009185894e-244
Cluster 2	PUM2	1.89906	2.12058254620118e-248	4.62732317406559e-244
Cluster 2	TNIK	1.98537	4.9974384214555e-246	1.0904910379458e-241
Cluster 2	NPM1	-1.14768	1.01587148290787e-243	2.21673316285327e-239
Cluster 2	FOXP1	1.8487	3.03082291068665e-243	6.61355867340933e-239
Cluster 2	MCTP2	1.8353	1.12803435924445e-241	2.46148377530731e-237
Cluster 2	ATP11B	1.8942	7.91696410621833e-241	1.7275607376179e-236
Cluster 2	DOCK11	2.04011	1.82727864745398e-240	3.98730473660934e-236
Cluster 2	MARCH6	2.02301	2.40639963551511e-240	5.25100464465753e-236
Cluster 2	PDE7A	2.01683	7.73737913852368e-239	1.68837350181725e-234
Cluster 2	MYCBP2	1.70416	1.29808240077864e-238	2.83254560673906e-234
Cluster 2	ELMO1	2.13226	1.85231218252781e-238	4.04193041349393e-234
Cluster 2	HELZ	1.97067	3.76432639366328e-238	8.21413662361263e-234
Cluster 2	ARAP2	1.66515	5.06711402684784e-238	1.10569495179847e-233
Cluster 2	COX8A	-1.8534	2.94148502534343e-237	6.41861447380191e-233
Cluster 2	RPS17	-1.49326	3.04704881783953e-237	6.64896522540764e-233
Cluster 2	SLC25A6	-1.18317	3.31621559294565e-237	7.23631404536671e-233
Cluster 2	FBXW7	2.14717	9.10325434680788e-236	1.98642113101695e-231
Cluster 2	EML4	1.60801	5.47121652963867e-234	1.19387415893245e-229
Cluster 2	NPC1	1.93931	6.99745718278438e-234	1.52691513185538e-229
Cluster 2	FXYD5	-1.05946	1.32824751937696e-233	2.89836891203247e-229
Cluster 2	MKLN1	2.03487	1.4024266715961e-233	3.06023524008985e-229
Cluster 2	RASA3	1.54893	1.68424222210604e-233	3.67518495285758e-229
Cluster 2	ZNF407	2.55839	3.12495149144184e-233	6.81895664947523e-229
Cluster 2	CD3D	-1.06753	3.14788489372213e-233	6.86899962659105e-229
Cluster 2	RPS4Y1	-1.97409	1.39042180100577e-232	3.03403941197468e-228
Cluster 2	RARRES3	-1.29798	6.46393949743838e-232	1.41049623773603e-227
Cluster 2	SMYD3	2.15211	8.53188111532877e-232	1.86174177817589e-227
Cluster 2	SFMBT2	2.32946	1.79379577635089e-230	3.91424176357528e-226
Cluster 2	RPL17	-1.37825	1.98043607088236e-230	4.3215095502724e-226
Cluster 2	USP9X	2.15467	4.25541012700085e-229	9.28573043812856e-225
Cluster 2	TNKS	2.19826	7.84609017183355e-229	1.7120953363958e-224
Cluster 2	AKAP13	1.34022	2.0073724508917e-228	4.38028742509078e-224
Cluster 2	NDUFA4	-1.55217	3.39272722851581e-228	7.40327008534436e-224
Cluster 2	ITCH	1.78437	4.59385357534631e-228	1.00242478867632e-223
Cluster 2	CYTH1	1.38323	1.42210772664846e-227	3.10318127031961e-223
Cluster 2	TBC1D22A	1.99819	2.50897528902321e-227	5.47483497817754e-223
Cluster 2	EPB41	1.56034	1.1346053493895e-226	2.47582233290282e-222
Cluster 2	AES	-0.927721	7.44092225426515e-226	1.6236836451032e-221
Cluster 2	TMEM2	1.76654	1.68200779872876e-225	3.67030921760602e-221
Cluster 2	ARID2	2.21446	5.36438664429374e-225	1.17056280965134e-220
Cluster 2	PSME4	2.05063	3.2523932189595e-224	7.09704724309153e-220
Cluster 2	AAK1	1.64927	8.38720177894988e-224	1.83017130018465e-219
Cluster 2	GLS	1.64359	9.89069157589501e-224	2.15824780877605e-219
Cluster 2	FRYL	1.81497	1.27522283948438e-223	2.78266375803887e-219
Cluster 2	DIAPH2	2.25486	2.21342905464747e-223	4.82992354014624e-219
Cluster 2	COG5	2.09933	5.65429355848419e-223	1.23382339739683e-218
Cluster 2	CAMK2D	2.11115	7.17408021897404e-223	1.56545604458233e-218
Cluster 2	GSTP1	-1.59265	1.60813171563528e-222	3.50910421668774e-218
Cluster 2	UBL5	-1.7027	2.30350398818966e-222	5.02647605262865e-218
Cluster 2	NFATC3	1.79681	1.25375657292298e-221	2.73582221777524e-217
Cluster 2	JMJD1C	1.82194	1.72854695453584e-220	3.77186230949266e-216
Cluster 2	INPP5D	1.73025	5.27315025698619e-219	1.15065411757696e-214
Cluster 2	RASA2	1.53564	3.75635168463631e-218	8.19673501104489e-214
Cluster 2	RPS10	-1.64167	5.94297852657351e-218	1.29681734428361e-213
Cluster 2	TC2N	1.65645	7.55436096554288e-218	1.64843710629111e-213
Cluster 2	ANKRD12	1.32776	2.99409779211893e-217	6.53342079218271e-213
Cluster 2	ATP9B	1.95937	1.42588118914239e-216	3.11141534282761e-212
Cluster 2	ERBB2IP	1.91779	2.85814624281969e-216	6.23676091645685e-212
Cluster 2	PHF21A	2.22104	7.09231360519922e-215	1.54761375179052e-210
Cluster 2	TRIP12	1.97576	1.11430069054813e-214	2.43151553684507e-210
Cluster 2	DDX17	1.31267	1.14258197573925e-214	2.49322812926062e-210
Cluster 2	COX7A2	-1.57106	2.09975839401863e-214	4.58188279158805e-210
Cluster 2	NDUFA1	-1.62482	5.95433863229273e-214	1.2992962329526e-209
Cluster 2	AHNAK	1.26468	9.78716683551473e-214	2.13565767517767e-209
Cluster 2	COX6A1	-1.45634	1.81207780141165e-213	3.95413497046036e-209
Cluster 2	CCDC91	1.87514	2.54536971666812e-213	5.5542512587415e-209
Cluster 2	SORL1	1.81228	2.85924041869968e-213	6.23914851764457e-209
Cluster 2	CD99	-0.900292	8.37465984530893e-213	1.82743452484486e-208
Cluster 2	NFAT5	2.00887	8.44932260407487e-213	1.84372668543518e-208
Cluster 2	MED13	2.31922	4.07543369474001e-212	8.89300386529217e-208
Cluster 2	FNDC3B	2.31531	1.34153877207124e-211	2.92737175453666e-207
Cluster 2	ARHGDIB	-0.74663	4.5269540630761e-211	9.87826646103837e-207
Cluster 2	IKZF1	1.39835	4.62339968070338e-211	1.00887204432629e-206
Cluster 2	VAV3	1.89281	1.05550979881521e-209	2.30322793199468e-205
Cluster 2	MBD5	1.98726	1.1225857715356e-209	2.44959441206783e-205
Cluster 2	ARFGEF1	1.81478	8.24684050734099e-209	1.79954306710688e-204
Cluster 2	INPP4A	1.80543	1.22985094782463e-208	2.68365775324812e-204
Cluster 2	MAP3K2	1.92144	4.60908723731693e-208	1.00574892605493e-203
Cluster 2	PDGFD	2.36003	1.15678213153376e-207	2.52421428921981e-203
Cluster 2	RAPGEF2	2.66047	1.39861731743794e-207	3.05192284838133e-203
Cluster 2	ANKRD17	2.04938	2.37423463101125e-207	5.18081738832966e-203
Cluster 2	TAGLN2	-1.27761	2.5275455985232e-207	5.51535725053747e-203
Cluster 2	ZNF292	1.73559	4.55506498294504e-206	9.93960729928438e-202
Cluster 2	HUWE1	1.90184	4.65587190934707e-205	1.01595780933863e-200
Cluster 2	DOCK2	1.74798	8.6020017194943e-205	1.87704279521085e-200
Cluster 2	CDK17	1.6377	1.05346092778289e-204	2.29875709051504e-200
Cluster 2	MAP3K5	2.02649	4.17366172247924e-204	9.10734724462194e-200
Cluster 2	PPP1R16B	1.84987	1.30990678460967e-203	2.85834759469675e-199
Cluster 2	CREBBP	1.98731	3.94509470862374e-203	8.60859116368787e-199
Cluster 2	TTC17	1.679	4.05267268216822e-203	8.84333705975928e-199
Cluster 2	PLCL2	1.81303	4.33801765289072e-203	9.46598832037284e-199
Cluster 2	PPP2R2B	1.99719	5.50694509724182e-203	1.20167048966914e-198
Cluster 2	ALDOA	-1.17327	8.86551655706122e-203	1.93454436791633e-198
Cluster 2	USP47	1.69331	2.41174531843249e-202	5.26266945935153e-198
Cluster 2	XRN1	1.47975	5.39604529135387e-202	1.17747104302633e-197
Cluster 2	STIM1	1.9577	3.98882476488312e-201	8.70401451945147e-197
Cluster 2	UBR5	2.01459	2.59264794133922e-200	5.65741707279631e-196
Cluster 2	LNPEP	1.66863	1.11260014408138e-199	2.42780477439998e-195
Cluster 2	XKR6	2.56899	3.6382983995732e-198	7.93913093770868e-194
Cluster 2	MAN2A1	2.18768	5.41555825544853e-198	1.18172896692142e-193
Cluster 2	ASH1L	1.67381	6.26931109282524e-198	1.3680263735654e-193
Cluster 2	SIDT1	1.97755	1.00494694384806e-197	2.19289472617086e-193
Cluster 2	GUK1	-1.17713	1.4819027803863e-197	3.23366005708095e-193
Cluster 2	MAML2	2.38456	1.82697461270794e-197	3.98664130238999e-193
Cluster 2	CUL3	1.73996	2.55536256312426e-197	5.57605664899344e-193
Cluster 2	HIVEP3	2.01627	4.54559742277598e-197	9.91894813623947e-193
Cluster 2	PRKCQ	1.719	6.4086035019875e-197	1.39842137016869e-192
Cluster 2	KAT6A	1.86473	1.6322879202228e-196	3.56181547071818e-192
Cluster 2	HNRNPA1	-0.779435	2.13726701947167e-196	4.66373036318913e-192
Cluster 2	FBXO11	2.1749	2.70107704075118e-196	5.89402021062315e-192
Cluster 2	MZT2B	-1.4034	6.12927188812784e-196	1.33746841870838e-191
Cluster 2	EEF2	-0.818824	7.04092620841328e-196	1.53640050793786e-191
Cluster 2	KLRB1	-1.46967	9.15000825481385e-196	1.99662330128293e-191
Cluster 2	ST6GAL1	2.02054	1.75024039020785e-195	3.81919955547255e-191
Cluster 2	EIF4G3	1.96771	1.96478814405513e-195	4.28736420914271e-191
Cluster 2	STXBP5	2.29824	3.43477446380667e-195	7.49502135747254e-191
Cluster 2	TRBC2	-1.27233	4.73156598289778e-195	1.03247501312812e-190
Cluster 2	USMG5	-1.86268	1.23396898018444e-194	2.69264371166048e-190
Cluster 2	USP34	1.66574	1.86636759292546e-193	4.07260072452265e-189
Cluster 2	SLC4A7	1.91631	2.62833524062851e-193	5.73529032857547e-189
Cluster 2	SOS1	1.95663	3.13377615953766e-192	6.83821295772712e-188
Cluster 2	GPATCH8	1.64402	1.06047620465094e-191	2.31406512616881e-187
Cluster 2	CDK13	1.62584	1.13596662413887e-191	2.47879277053344e-187
Cluster 2	MGEA5	1.49372	1.29538934706595e-191	2.8266690942326e-187
Cluster 2	WDR7	2.26063	3.03326281103386e-191	6.61888277995699e-187
Cluster 2	SPIDR	1.94748	2.73805248786542e-190	5.97470433377113e-186
Cluster 2	VPS13C	1.3343	9.09832139588645e-190	1.98534471179638e-185
Cluster 2	EXOC6B	2.39406	1.82764459504684e-189	3.9881032708517e-185
Cluster 2	PPIB	-0.935717	1.8710848111923e-189	4.08289416650272e-185
Cluster 2	PAM	2.11999	2.15664077868289e-189	4.70600584316393e-185
Cluster 2	HOPX	-1.49426	7.0353235180851e-188	1.53517794488135e-183
Cluster 2	RPS6KA3	1.72489	8.42539699520906e-188	1.83850587832457e-183
Cluster 2	WDR70	1.96584	1.5190346410604e-187	3.3146854902579e-183
Cluster 2	GPCPD1	1.71441	2.50987012098506e-187	5.47678759100151e-183
Cluster 2	WWOX	2.50811	4.53552800672091e-187	9.89697566346569e-183
Cluster 2	CYBA	-0.758594	3.0201253377677e-186	6.59021549954291e-182
Cluster 2	GABARAP	-1.44936	4.04362194292804e-186	8.82358744166327e-182
Cluster 2	RALGAPA1	1.89633	5.43131836459262e-186	1.18516798033776e-181
Cluster 2	DDHD1	1.89499	5.46139716317471e-186	1.19173147497635e-181
Cluster 2	MON2	1.79159	6.59825017410131e-186	1.43980417049065e-181
Cluster 2	FNDC3A	1.99324	9.02074929800169e-186	1.96841770431695e-181
Cluster 2	ATAD2B	1.88208	9.64420370725311e-186	2.1044616909597e-181
Cluster 2	RAD51B	2.58931	2.56635474402235e-185	5.60004268693117e-181
Cluster 2	UQCRH	-1.70673	3.29879146536024e-185	7.19829285656258e-181
Cluster 2	APRT	-1.4221	5.38449479151847e-185	1.17495060845725e-180
Cluster 2	CAMKMT	2.4432	2.57846337505037e-184	5.62646493069741e-180
Cluster 2	VWA8	2.16243	3.49342628274395e-184	7.62300549157558e-180
Cluster 2	LYAR	-1.34834	1.53406184849472e-183	3.34747635960032e-179
Cluster 2	ATF7IP	1.52622	1.318282326101e-182	2.876623863785e-178
Cluster 2	ZDHHC20	1.88367	1.71276052977957e-182	3.737414752032e-178
Cluster 2	PPM1B	1.76513	1.78156005142075e-182	3.88754218820522e-178
Cluster 2	TMEM131	1.96835	1.86009749005857e-182	4.05891873305681e-178
Cluster 2	AC104820.2	2.3895	2.31966213375603e-182	5.06173474206904e-178
Cluster 2	PDE3B	1.9092	1.8142884400155e-181	3.95895880495782e-177
Cluster 2	USP15	1.34119	4.92593109450167e-180	1.07488742413121e-175
Cluster 2	FAR1	2.0395	5.30796219029136e-180	1.15825042954348e-175
Cluster 2	EDF1	-1.30803	6.07369645757031e-180	1.32534130400642e-175
Cluster 2	C9orf16	-1.55732	6.93855587873463e-180	1.51406227829868e-175
Cluster 2	ESYT2	1.7297	1.05495558838689e-179	2.30201858941904e-175
Cluster 2	AVL9	2.19275	1.20076946602373e-179	2.62019905181038e-175
Cluster 2	HIVEP2	2.27813	1.21636821794928e-179	2.65423708838712e-175
Cluster 2	TAOK3	1.49464	1.42249298562858e-179	3.10402194394013e-175
Cluster 2	IGF2R	1.5684	2.61262318155841e-179	5.70100504447861e-175
Cluster 2	PIK3R5	1.62329	1.5008910268013e-178	3.27509430958312e-174
Cluster 2	STK10	1.32582	4.25574950322169e-178	9.28647099098004e-174
Cluster 2	CDC14A	2.08339	8.90820863570277e-178	1.9438602063967e-173
Cluster 2	GMFG	-1.11392	1.67195334295884e-177	3.64836938967049e-173
Cluster 2	SLCO3A1	2.05107	4.65276396733084e-177	1.01527962531126e-172
Cluster 2	CD48	-1.20603	9.48481508797903e-177	2.0696815003479e-172
Cluster 2	PPP6R3	1.70928	1.02359704957532e-176	2.23359112187831e-172
Cluster 2	ZSWIM6	2.35337	3.30983179630135e-175	7.22238396270917e-171
Cluster 2	TRAPPC9	2.03061	4.59158619393392e-175	1.00193002337832e-170
Cluster 2	SMG1	1.64483	1.02092669825179e-174	2.22776414825523e-170
Cluster 2	FAM19A1	2.67649	4.11508495246583e-174	8.97952687477568e-170
Cluster 2	NDUFB11	-1.64865	1.1634835316904e-173	2.53883741450162e-169
Cluster 2	SCAF8	1.98413	3.77537320850966e-173	8.23824187828893e-169
Cluster 2	HIGD2A	-1.50799	3.75584072375877e-172	8.19562004331401e-168
Cluster 2	PHACTR2	1.84977	3.78954619112459e-172	8.26916874365297e-168
Cluster 2	NSMCE2	2.31885	7.23431962951223e-172	1.57860088635586e-167
Cluster 2	DYM	1.87328	5.42420228311291e-171	1.18361518019807e-166
Cluster 2	TRBC1	-1.24092	7.05807587286916e-171	1.54014273621878e-166
Cluster 2	CCNI	-1.02119	8.3086765713942e-171	1.81303631464393e-166
Cluster 2	ITFG1	1.84046	9.07423918272627e-171	1.9800897320627e-166
Cluster 2	PLEKHA2	1.85477	1.07140979025172e-170	2.33792330330829e-166
Cluster 2	EPS15	1.497	3.0469389189025e-170	6.64872541493714e-166
Cluster 2	DOCK8	1.50444	3.52687376331408e-170	7.69599123892766e-166
Cluster 2	THADA	2.18794	3.9900616924011e-170	8.70671361898845e-166
Cluster 2	DGKD	1.71176	4.65782598750122e-170	1.01638420873264e-165
Cluster 2	TMEM135	2.31521	6.99849573487257e-170	1.52714175430654e-165
Cluster 2	MSI2	2.00001	2.76378804816613e-169	6.03086189990331e-165
Cluster 2	RC3H1	1.67143	2.83589385346317e-169	6.18820397764198e-165
Cluster 2	GPRIN3	1.75191	3.32820252751553e-169	7.26247073529164e-165
Cluster 2	ADAM10	1.606	3.74625879173781e-169	8.17471130945108e-165
Cluster 2	ATP6V1G1	-1.23506	4.31414235695461e-169	9.41389003711065e-165
Cluster 2	PPP1CA	-1.24304	1.16258330698897e-168	2.53687303418064e-164
Cluster 2	RNF19A	1.50317	1.60205477092898e-168	3.49584371564414e-164
Cluster 2	GLG1	1.51641	7.01849488111795e-168	1.53150576800875e-163
Cluster 2	FBXL20	2.12411	1.09576731940422e-167	2.39107386767195e-163
Cluster 2	DBI	-1.53567	2.63606025207192e-167	5.75214707604614e-163
Cluster 2	FNBP1	1.28901	2.35052607903363e-166	5.12908295705929e-162
Cluster 2	UQCR10	-1.66762	3.73789037651405e-166	8.15645059059132e-162
Cluster 2	ANKRD36	1.86173	4.96448068053258e-166	1.08329932929901e-161
Cluster 2	PACS1	1.72906	5.9839263931696e-166	1.30575257825354e-161
Cluster 2	CHD1	1.55039	9.3472975257318e-166	2.03967379308994e-161
Cluster 2	ATP5D	-1.20238	1.04769007310594e-165	2.28616450852447e-161
Cluster 2	IKZF3	1.507	2.93670556178551e-165	6.40818520637217e-161
Cluster 2	ATG7	2.33904	3.34537437724021e-165	7.29994142857587e-161
Cluster 2	HIST1H4C	-1.30826	4.56976553857579e-165	9.97168538172624e-161
Cluster 2	TNRC6A	1.79698	5.53579975396811e-165	1.20796686431338e-160
Cluster 2	EMP3	-0.886643	6.31198323174138e-165	1.37733786099829e-160
Cluster 2	USP25	1.76024	1.22899085500156e-164	2.68178094469891e-160
Cluster 2	DENND1B	2.12607	1.85723004952675e-164	4.05266169107232e-160
Cluster 2	KAT2B	2.17817	2.01199117749772e-164	4.39036594841777e-160
Cluster 2	SCFD2	2.2917	3.06268762377561e-164	6.68309066384076e-160
Cluster 2	FAM129A	1.64774	4.12790684972013e-164	9.0075055367743e-160
Cluster 2	ASCC3	1.75823	6.87268972226005e-164	1.49968962429436e-159
Cluster 2	TMEM258	-1.61554	1.1374715814559e-163	2.48207673789492e-159
Cluster 2	WNK1	1.64041	2.57966738820911e-163	5.6290922078111e-159
Cluster 2	COX5B	-1.24488	1.5788078091161e-162	3.44511652027224e-158
Cluster 2	XPR1	2.08625	2.57903374082316e-162	5.62770952585022e-158
Cluster 2	ITK	1.6568	3.15376949171968e-162	6.8818404078815e-158
Cluster 2	SEC61G	-1.63279	5.22159223943792e-162	1.13940364256775e-157
Cluster 2	CASK	2.03088	8.62948286136529e-162	1.88303945517852e-157
Cluster 2	ZNF148	1.67101	9.13111317055634e-162	1.9925002049471e-157
Cluster 2	JAZF1	1.84597	1.39571140176448e-161	3.04558184979027e-157
Cluster 2	TRERF1	1.86825	3.10002840930545e-161	6.76457199194543e-157
Cluster 2	LCOR	1.92949	4.89570605613213e-161	1.06829201850859e-156
Cluster 2	SOD1	-1.48811	1.23775621324222e-160	2.70090783291585e-156
Cluster 2	BCL11B	1.67926	1.77661630609089e-160	3.87675444152093e-156
Cluster 2	AP3B1	1.63618	3.89654787311775e-160	8.50265711393024e-156
Cluster 2	POLR2L	-1.53241	6.96217662696364e-160	1.51921656176973e-155
Cluster 2	USP3	1.54525	7.42444939460653e-160	1.62008910239709e-155
Cluster 2	UXT	-1.54945	1.29129456185475e-159	2.81773386342324e-155
Cluster 2	KRTCAP2	-1.33843	1.12378153740207e-158	2.45220369276506e-154
Cluster 2	DIP2B	2.32447	1.18326699341835e-158	2.58200690633819e-154
Cluster 2	GOLGA4	1.43159	1.31458097040128e-158	2.86854713551263e-154
Cluster 2	PRR13	-1.18104	2.07759181187091e-158	4.5335130926835e-154
Cluster 2	LY6E	-1.02727	2.24416630121051e-158	4.89699528587145e-154
Cluster 2	YBX1	-0.836624	6.38975243643157e-158	1.39430787915373e-153
Cluster 2	RBM3	-1.13384	9.15908751522479e-158	1.9986044866972e-153
Cluster 2	PSME2	-1.25845	3.74702918880872e-157	8.17639239289952e-153
Cluster 2	PTBP2	2.18703	7.29744147920161e-157	1.59237470517658e-152
Cluster 2	GATAD2B	1.95159	1.02076610998899e-156	2.22741372860698e-152
Cluster 2	NDUFB2	-1.37091	1.68554217993172e-156	3.678021590829e-152
Cluster 2	MGAT5	2.31583	2.51940370025543e-156	5.49759081432737e-152
Cluster 2	PRRC2C	1.04884	2.99207120198966e-156	6.52899856986165e-152
Cluster 2	RFX7	2.20598	1.27946703279674e-155	2.79192501226577e-151
Cluster 2	SSR2	-1.01647	3.10322162730764e-155	6.77153991294801e-151
Cluster 2	NDUFS5	-1.64166	4.62637079711318e-155	1.00952037163807e-150
Cluster 2	KIAA0922	1.97743	7.3458810669112e-155	1.60294470761069e-150
Cluster 2	EIF3F	-1.04137	1.24182746974588e-154	2.70979172173248e-150
Cluster 2	DENND1A	2.30862	1.4284346025597e-154	3.11698714624552e-150
Cluster 2	UBR3	2.05818	1.75219729752358e-154	3.82346972292621e-150
Cluster 2	PPP1R12A	1.39134	1.875942375237e-154	4.09349385700466e-150
Cluster 2	TBL1XR1	2.01193	2.20247312398432e-154	4.80601660384618e-150
Cluster 2	PLCB1	2.31172	2.47625166601569e-154	5.40342876041284e-150
Cluster 2	WDR83OS	-1.59664	3.00045853783116e-154	6.54730057540138e-150
Cluster 2	PAPD4	1.71306	3.88134937038346e-154	8.46949246111375e-150
Cluster 2	RHOA	-0.843758	1.04147011375087e-153	2.27259193521578e-149
Cluster 2	POU2F1	2.31823	1.19868081223793e-153	2.61564140038439e-149
Cluster 2	KRT10	-1.69222	1.4355184799114e-153	3.13244487501467e-149
Cluster 2	SEC24B	1.81393	1.5377674613603e-153	3.35556237743431e-149
Cluster 2	CEP85L	1.8239	2.35125857542519e-153	5.1306813374353e-149
Cluster 2	UBR2	1.51607	1.0306908842212e-152	2.24907057845909e-148
Cluster 2	SUMO2	-1.02671	1.09097585033573e-152	2.38061840301759e-148
Cluster 2	TPM3	-0.780802	5.68681237008035e-152	1.24091932727523e-147
Cluster 2	MYO5A	1.94315	1.583641047361e-151	3.45566312944644e-147
Cluster 2	GZMM	-0.857309	1.69107333277631e-151	3.69009111945119e-147
Cluster 2	ATP5J2	-1.67004	2.14304961875658e-151	4.67634857308874e-147
Cluster 2	NEK7	1.8861	3.40884643801794e-151	7.43844381239894e-147
Cluster 2	YES1	1.85409	6.90447959785909e-151	1.50662649304883e-146
Cluster 2	CNBP	-0.937096	1.34102654444379e-150	2.9262540226308e-146
Cluster 2	CCDC88C	1.35353	1.59153206126892e-150	3.47288211089491e-146
Cluster 2	RASGRP1	1.53596	3.21849575762147e-150	7.02307959270581e-146
Cluster 2	DLEU2	2.21808	3.79308854281512e-150	8.27689850927686e-146
Cluster 2	CMIP	1.71806	1.19806311711972e-149	2.61429352786695e-145
Cluster 2	MT2A	-1.37906	1.24652259650171e-149	2.72003695782638e-145
Cluster 2	RALGAPA2	2.15544	3.72241614283358e-149	8.12268426527715e-145
Cluster 2	ANK3	2.59407	6.00099522784521e-149	1.3094771686681e-144
Cluster 2	SYTL3	1.11108	3.2552458411657e-148	7.10327195000767e-144
Cluster 2	AIM1	1.76964	4.61884993125967e-148	1.00787924350017e-143
Cluster 2	ANKRD11	1.35729	4.79358910059747e-148	1.04600907764137e-143
Cluster 2	ATPIF1	-1.29954	5.33626759634161e-148	1.1644269521977e-143
Cluster 2	MYO1F	1.1957	1.3906073291879e-147	3.03444425302092e-143
Cluster 2	RNGTT	1.99378	2.40422029851378e-147	5.24624911338691e-143
Cluster 2	BRE	1.83555	2.42588735245817e-147	5.29352879179897e-143
Cluster 2	PAG1	2.12886	4.37845662111653e-147	9.55423019293838e-143
Cluster 2	DIP2A	1.62318	7.85061757954919e-147	1.71308326203343e-142
Cluster 2	BBX	1.61138	8.63426377110883e-146	1.88408269749366e-141
Cluster 2	ZZEF1	1.90199	2.07873376297165e-145	4.53600494418045e-141
Cluster 2	PSMB9	-1.02811	2.95324518419259e-145	6.44427631642664e-141
Cluster 2	CD247	0.936762	6.0516464196503e-145	1.32052976523189e-140
Cluster 2	PIAS1	1.46664	1.30532680313397e-144	2.84835361711863e-140
Cluster 2	HERC4	1.80073	2.98564041636331e-144	6.51496595254639e-140
Cluster 2	ZCCHC7	1.72857	5.51456068051669e-144	1.20333228609555e-139
Cluster 2	CORO1A	-0.76074	7.00395692092592e-144	1.52833343971524e-139
Cluster 2	SENP6	1.49952	7.68933619861436e-143	1.67789005189964e-138
Cluster 2	PKN2	1.67434	8.34701317749567e-143	1.82140174546133e-138
Cluster 2	CAMK1D	1.911	1.61679050134459e-142	3.52799855298403e-138
Cluster 2	TOP2B	1.64299	1.79954287246529e-142	3.92678250200651e-138
Cluster 2	FOXO1	1.93141	2.30278403354604e-142	5.02490503960081e-138
Cluster 2	KMT2E	1.13596	2.56925031595143e-142	5.60636111443763e-138
Cluster 2	SLC25A5	-1.46649	2.75291238914723e-142	6.00713012435818e-138
Cluster 2	GTF3A	-1.27276	1.21241483669693e-141	2.64561041515638e-137
Cluster 2	TAOK1	2.08065	1.4387833947845e-141	3.13956924575925e-137
Cluster 2	SNRK	1.40039	1.62560554911706e-141	3.54723386872833e-137
Cluster 2	NF1	2.04182	2.92554131669702e-141	6.38382370716458e-137
Cluster 2	PDS5B	1.98765	2.37985063401109e-140	5.1930720684756e-136
Cluster 2	NLRC5	1.58565	1.282993633147e-139	2.79962040689008e-135
Cluster 2	ZNF644	1.59377	1.63443989509741e-139	3.56651129509205e-135
Cluster 2	RAP1GDS1	1.6542	2.11032130319652e-139	4.60493211570512e-135
Cluster 2	ATG16L1	2.04526	2.61730231269862e-139	5.71121537653967e-135
Cluster 2	TRANK1	1.71926	2.64285788961699e-139	5.76698020093324e-135
Cluster 2	ARID4B	1.17626	6.15076625951143e-139	1.34215870548799e-134
Cluster 2	SEPW1	-1.36018	1.094275134658e-138	2.38781777133723e-134
Cluster 2	SNX13	2.077	1.19240001911617e-138	2.6019360817134e-134
Cluster 2	BBS9	2.25426	1.57740201922316e-138	3.44204894614686e-134
Cluster 2	ANAPC16	-1.37964	3.95091359360635e-138	8.62128855260843e-134
Cluster 2	LCORL	2.1401	5.03435382815233e-138	1.09854634884112e-133
Cluster 2	DENND4C	1.60108	8.46217069874454e-138	1.84653026817305e-133
Cluster 2	H3F3B	-0.540113	1.71622493154508e-137	3.74497442312452e-133
Cluster 2	PNRC1	-0.554573	3.38952043369437e-137	7.39627253836448e-133
Cluster 2	SGMS1	2.03393	4.5112419137978e-137	9.84398098009817e-133
Cluster 2	GPSM3	-1.01444	8.00907816132306e-137	1.7476609455823e-132
Cluster 2	GSK3B	1.60773	8.98285354607288e-137	1.96014847228856e-132
Cluster 2	KIAA2026	1.95059	1.03812112798328e-136	2.26528411337232e-132
Cluster 2	GNG2	1.12429	1.41458294290424e-136	3.08676143971134e-132
Cluster 2	TRPM7	1.68275	2.80100957015893e-136	6.1120829830438e-132
Cluster 2	RAB8B	1.51442	3.0676110513146e-136	6.69383407507359e-132
Cluster 2	FCHSD2	2.06119	3.61950212910695e-136	7.89811559592427e-132
Cluster 2	AGAP1	2.14518	3.70934440303886e-136	8.09416042187109e-132
Cluster 2	ZNRF2	1.78604	9.47542489775011e-136	2.06763246693805e-131
Cluster 2	SIPA1L1	2.03074	1.50970467349252e-135	3.29432656802804e-131
Cluster 2	WAC	1.44875	2.35739626735601e-135	5.14407439499755e-131
Cluster 2	P2RY8	1.36025	9.32450943433101e-135	2.03470120366537e-130
Cluster 2	INVS	2.17731	1.13693279830863e-134	2.48090105918926e-130
Cluster 2	AF131217.1	2.20155	1.96179813345666e-134	4.28083970701578e-130
Cluster 2	FAM214A	1.83413	2.56406781806935e-134	5.59505238580914e-130
Cluster 2	ZHX2	2.04946	4.61501699860735e-134	1.00704285926611e-129
Cluster 2	PCM1	1.34096	5.71025185549119e-134	1.24603405738673e-129
Cluster 2	TET2	2.00661	7.16271963191544e-134	1.56297705088027e-129
Cluster 2	OPA1	1.82929	1.73292289783243e-133	3.78141105536015e-129
Cluster 2	ATP2B4	1.49149	1.79609057674613e-133	3.91924924751772e-129
Cluster 2	DIAPH1	1.28895	2.01249909843718e-133	4.39147428269978e-129
Cluster 2	PIK3R1	0.933551	2.96583379464567e-133	6.47174592329632e-129
Cluster 2	GLTSCR2	-0.989732	4.5335068683547e-133	9.89256533743679e-129
Cluster 2	RANBP2	1.51773	5.35643440724166e-133	1.1688275520042e-128
Cluster 2	NAA50	1.57997	5.58517048382662e-133	1.21874005127581e-128
Cluster 2	SRPK2	1.31991	5.64273666726974e-133	1.23130156816493e-128
Cluster 2	VAMP8	-1.5823	6.90679914304054e-133	1.50713264100288e-128
Cluster 2	PTEN	1.66127	1.13631961121883e-132	2.47956302364061e-128
Cluster 2	RERE	2.09196	1.45085806548929e-132	3.16591738470419e-128
Cluster 2	LDHB	-1.13983	4.36219219480389e-132	9.51873958828157e-128
Cluster 2	GMDS	2.04786	8.65574662214239e-132	1.88877047041769e-127
Cluster 2	TPI1	-1.03973	9.34921249340142e-132	2.04009165818512e-127
Cluster 2	EPC2	1.82535	9.81502141864374e-132	2.14173582376225e-127
Cluster 2	MYBL1	1.36698	1.19905053544739e-131	2.61644817339974e-127
Cluster 2	PRDM2	1.58618	1.56163644128642e-131	3.40764687853109e-127
Cluster 2	SAP18	-1.15701	1.81410146439557e-131	3.95855080545757e-127
Cluster 2	ATP2B1	1.7343	2.40139711403873e-131	5.2400886425439e-127
Cluster 2	DAZAP2	-0.801523	5.7756104776087e-131	1.26029596231899e-126
Cluster 2	NDUFA3	-1.54279	1.95900339559349e-130	4.27474130952455e-126
Cluster 2	SLC9A9	2.08494	2.67300370718884e-130	5.83276138945678e-126
Cluster 2	NKTR	1.37977	3.2631240601011e-130	7.1204630115466e-126
Cluster 2	ADK	1.89944	5.7786734415043e-130	1.26096433167065e-125
Cluster 2	MARK3	1.64432	7.20641615924244e-130	1.57251207010829e-125
Cluster 2	MECP2	1.57813	7.44471777160567e-130	1.62451186494207e-125
Cluster 2	TPP2	1.55052	1.90259279716596e-129	4.15164774269584e-125
Cluster 2	AKNA	1.11915	1.95708805133178e-129	4.27056183681107e-125
Cluster 2	JARID2	1.86641	2.12970078244959e-129	4.64722007738325e-125
Cluster 2	ITGAL	1.24404	2.16038593344949e-129	4.71417814538013e-125
Cluster 2	ATP5J	-1.77203	2.53306746231506e-129	5.52740650951769e-125
Cluster 2	LRCH3	1.93505	2.96568366296323e-129	6.47141832095206e-125
Cluster 2	NDUFB7	-1.53944	3.68978923374086e-129	8.05148908694593e-125
Cluster 2	SPCS1	-1.13752	3.89548052454604e-129	8.50032805261191e-125
Cluster 2	VIM	-0.830558	1.00389299778157e-128	2.19059491045916e-124
Cluster 2	SETD2	1.46459	1.00881645033211e-128	2.20133837626971e-124
Cluster 2	ATP5G3	-1.25884	1.03956016363239e-128	2.26842423306224e-124
Cluster 2	CLEC2D	1.14311	1.35394639733728e-128	2.95444643362967e-124
Cluster 2	GYPC	-1.11618	1.55159850864532e-128	3.38574310571494e-124
Cluster 2	MFSD14C	2.00788	1.7501309853719e-128	3.81896082318002e-124
Cluster 2	NBAS	1.86579	1.99200949914369e-128	4.34676392808146e-124
Cluster 2	SNTB1	1.99108	5.22300146204684e-128	1.13971114903324e-123
Cluster 2	MYEOV2	-1.86046	6.97919077951778e-128	1.52292921999857e-123
Cluster 2	PCBP1	-0.866691	7.21787794255915e-128	1.57501314584583e-123
Cluster 2	FTO	2.03431	7.70302669608004e-128	1.68087745535163e-123
Cluster 2	ERC1	2.06745	9.97770603864482e-128	2.17723523469269e-123
Cluster 2	HSPA8	-0.717352	1.02023739302988e-127	2.2262600153305e-123
Cluster 2	UCP2	-1.0634	1.28301637316814e-127	2.7996700278902e-123
Cluster 2	ATXN7	1.85229	3.83996133240658e-127	8.3791796234444e-123
Cluster 2	EP300	1.66934	4.12832418189556e-127	9.00841619731429e-123
Cluster 2	ZCCHC11	1.41493	5.01037121948184e-127	1.09331310380313e-122
Cluster 2	RPTOR	1.92411	7.46982815810485e-127	1.62999120238006e-122
Cluster 2	VPS13D	1.88965	1.0127573677936e-126	2.20993785226242e-122
Cluster 2	XPO6	1.81846	2.48387457417609e-126	5.42006270830965e-122
Cluster 2	PHC3	1.56821	3.55025536902609e-126	7.74701224075183e-122
Cluster 2	TRAPPC1	-1.30862	1.28292708369685e-125	2.7994751893349e-121
Cluster 2	CARD11	1.53277	1.47897783246301e-125	3.22727752821753e-121
Cluster 2	GPHN	1.9612	5.22875936949486e-125	1.14096758201747e-120
Cluster 2	ZC3HAV1	1.25535	1.01021583667169e-124	2.20439197720129e-120
Cluster 2	PELI2	2.41916	1.06284104977154e-124	2.31922545470649e-120
Cluster 2	STK38	1.39272	1.22276791603275e-124	2.66820186957506e-120
Cluster 2	SF3B5	-1.50712	1.30089268152859e-124	2.83867792036354e-120
Cluster 2	GNG5	-1.50368	1.75361043859875e-124	3.82655333806634e-120
Cluster 2	RALGAPB	1.96078	2.21505197119151e-124	4.833464906337e-120
Cluster 2	PDE4D	1.45438	2.48764555789337e-124	5.42829137187912e-120
Cluster 2	TRAPPC10	1.29559	3.49757053612547e-124	7.6320486668794e-120
Cluster 2	WDR26	1.70382	6.35214347175506e-124	1.38610122697167e-119
Cluster 2	PUM1	1.5648	1.4890897120736e-123	3.24934266071579e-119
Cluster 2	GZMA	-0.657957	1.61820981892163e-123	3.5310956458689e-119
Cluster 2	CHD2	1.39576	5.52788333753291e-123	1.20623942308306e-118
Cluster 2	NUP153	1.848	7.97265934915203e-123	1.73971399657846e-118
Cluster 2	RBM33	1.47858	2.33630113072868e-122	5.09804269736304e-118
Cluster 2	SCAF11	1.18009	2.92238395414322e-122	6.37693402633593e-118
Cluster 2	SLMAP	1.86829	8.67752550246074e-122	1.89352283989196e-117
Cluster 2	UBR1	1.66788	1.22190467008636e-121	2.66631818059546e-117
Cluster 2	KDM2A	1.45095	1.7229719482258e-121	3.75969708822351e-117
Cluster 2	COX7B	-1.53545	2.14320845588554e-121	4.67669517158783e-117
Cluster 2	SEC61B	-1.14417	8.3388733534547e-121	1.81962555445735e-116
Cluster 2	PSMA7	-1.12922	1.18253429116429e-120	2.5804080767496e-116
Cluster 2	CLASP2	1.84691	5.71586990293932e-120	1.24725997152039e-115
Cluster 2	RAB3GAP2	1.79501	5.80141332661566e-120	1.2659264020008e-115
Cluster 2	C19orf43	-0.961717	4.09900007130294e-119	8.94442805559015e-115
Cluster 2	PDS5A	1.51616	6.86784707503456e-119	1.49863291024329e-114
Cluster 2	PARK7	-1.14427	7.26820170569317e-119	1.58599429419931e-114
Cluster 2	JTB	-1.33695	8.0213051344602e-119	1.75032899339056e-114
Cluster 2	CD7	-0.789536	1.0321212598225e-118	2.25219180105869e-114
Cluster 2	AGO3	1.82619	1.52290612176066e-118	3.32313344829393e-114
Cluster 2	ST8SIA4	1.89235	2.14282041587129e-118	4.67584842947275e-114
Cluster 2	SLC16A7	1.75077	2.67306457134923e-118	5.83289420114116e-114
Cluster 2	ATR	1.63616	3.12396277897004e-118	6.81679917999053e-114
Cluster 2	FAM208B	1.82613	5.54500574922581e-118	1.20997570453856e-113
Cluster 2	SENP5	1.759	8.62941148147712e-118	1.88302387937312e-113
Cluster 2	PRELID1	-1.36509	9.46628983910262e-118	2.06563910579058e-113
Cluster 2	RNF125	1.25013	9.51918774411334e-118	2.07718195764297e-113
Cluster 2	EIF5A	-1.10757	9.79877653671883e-118	2.13819102807741e-113
Cluster 2	AFF1	1.81569	1.65590395792058e-117	3.6133480265785e-113
Cluster 2	SAMD3	1.16783	2.28539747534829e-117	4.98696583095749e-113
Cluster 2	CEP192	1.9527	3.57613393095249e-117	7.80348185073144e-113
Cluster 2	HIPK1	1.75317	8.89668063347712e-117	1.94134468103104e-112
Cluster 2	NEDD8	-1.57375	9.44525641325433e-117	2.06104940193623e-112
Cluster 2	RABAC1	-1.14841	1.46956222225876e-116	3.20673172519083e-112
Cluster 2	EIF3G	-1.07637	1.92271990953883e-116	4.19556711460468e-112
Cluster 2	TULP4	1.79456	3.26164053705006e-116	7.11722581589694e-112
Cluster 2	SOS2	1.71217	8.90251337797734e-116	1.94261744420843e-111
Cluster 2	MPP7	2.06061	1.05179937659908e-115	2.29513141967686e-111
Cluster 2	MAN1A1	1.76794	2.14283084881974e-115	4.67587119520955e-111
Cluster 2	KIF13B	1.72608	3.6721262765183e-115	8.01294674799059e-111
Cluster 2	MAPK14	1.86391	5.01948001426575e-115	1.09530073391293e-110
Cluster 2	TOX	1.96526	6.43993365084736e-115	1.4052579219514e-110
Cluster 2	PDZD8	1.81107	7.10166323569276e-115	1.54965393466052e-110
Cluster 2	LMBR1	1.77581	8.1884068000157e-115	1.78679224783143e-110
Cluster 2	CEP350	1.48432	1.11786597681518e-114	2.4392953480084e-110
Cluster 2	KIAA1551	1.07675	1.22905680621874e-114	2.68192485684992e-110
Cluster 2	CD226	1.93619	1.55163879680806e-114	3.38583101851487e-110
Cluster 2	C19orf53	-1.39393	3.25117823082282e-114	7.09439601747848e-110
Cluster 2	RNF115	1.45875	3.88889234941794e-114	8.4859519956649e-110
Cluster 2	SMARCA2	1.29817	5.82921441998035e-114	1.27199287858391e-109
Cluster 2	ZBTB44	1.66429	6.13252596134043e-114	1.3381784900241e-109
Cluster 2	HTT	1.93007	9.22660640936853e-114	2.01333778458831e-109
Cluster 2	KDM5A	1.33889	9.94130059786066e-114	2.16929120345917e-109
Cluster 2	UQCRQ	-1.36047	1.28384860151547e-113	2.8014860333669e-109
Cluster 2	DHX9	1.49203	1.51360424350268e-113	3.30283581974719e-109
Cluster 2	FKBP5	1.78852	2.12093155618066e-113	4.62808474874182e-109
Cluster 2	TGFBR2	1.46212	2.57950263694829e-113	5.62873270408487e-109
Cluster 2	SMDT1	-1.51576	7.96547267283816e-113	1.73814579194001e-108
Cluster 2	DENND6A	1.71633	8.42063261476616e-113	1.83746624286812e-108
Cluster 2	ADNP	1.81452	3.20809632808642e-112	7.00038699751737e-108
Cluster 2	NDUFB9	-1.10658	3.70956771587851e-112	8.0946477128185e-108
Cluster 2	IMMP2L	2.6039	1.1186596207977e-111	2.44102715854267e-107
Cluster 2	TRMT112	-1.4531	1.24496598775535e-111	2.71664028188094e-107
Cluster 2	LSM7	-1.29318	2.23632726564393e-111	4.87988972636162e-107
Cluster 2	PRRC2B	1.49494	2.91447098459642e-111	6.35966713548784e-107
Cluster 2	CUX1	1.86742	7.00264313091254e-111	1.52804675759642e-106
Cluster 2	KDM7A	1.80842	1.03728480352375e-110	2.26345916976917e-106
Cluster 2	ROCK1	1.27851	1.17039872656e-110	2.55392706122658e-106
Cluster 2	SUCLG2	1.63372	1.82833059703121e-110	3.98960019578179e-106
Cluster 2	MED23	1.82884	6.6702921268842e-110	1.4555244450074e-105
Cluster 2	FARS2	1.93012	9.37601799869688e-110	2.04594088749565e-105
Cluster 2	CLIP4	1.71503	1.00876533035386e-109	2.20122682736515e-105
Cluster 2	LARP4B	1.75498	1.2000203381637e-109	2.618564379907e-105
Cluster 2	CUTA	-1.2107	1.50871510105522e-109	3.2921672220126e-105
Cluster 2	ETNK1	1.59507	1.63848959043248e-109	3.57534813528271e-105
Cluster 2	MAP4K4	1.60822	1.94802930019781e-109	4.25079473596164e-105
Cluster 2	ANKRD36C	1.56073	2.48359111549243e-109	5.41944417311603e-105
Cluster 2	SMG6	1.8665	2.69368258243128e-109	5.87788476312331e-105
Cluster 2	EXOC2	1.66258	3.32213690708701e-109	7.24923494495457e-105
Cluster 2	MBNL2	1.6557	3.97812169293441e-109	8.68065934615218e-105
Cluster 2	HECTD4	1.78429	4.85257144679996e-109	1.05887961540622e-104
Cluster 2	CTSW	-0.522007	4.99063258577447e-109	1.08900593654185e-104
Cluster 2	EHMT1	1.50861	5.47715361199369e-109	1.19516968967314e-104
Cluster 2	RASSF3	1.9039	7.63661362710896e-109	1.66638545957145e-104
Cluster 2	ARHGEF3	1.46387	7.87958989777482e-109	1.71940531159344e-104
Cluster 2	INO80D	1.7469	9.57577993164152e-109	2.0895309388835e-104
Cluster 2	KAT6B	1.56941	1.20369855639152e-108	2.62659061990194e-104
Cluster 2	MAPK8	1.83568	2.04848144744563e-108	4.4699913664711e-104
Cluster 2	ETS1	0.734578	2.15999534515162e-108	4.71332584265535e-104
Cluster 2	GPX4	-1.31972	6.18198045456695e-108	1.34896995499105e-103
Cluster 2	KMT2A	1.23206	8.69285357078456e-108	1.8968675776809e-103
Cluster 2	PHKB	1.7539	1.02647162859289e-107	2.23986374075254e-103
Cluster 2	NME2	-1.53155	1.17694511503278e-107	2.56821193551302e-103
Cluster 2	SUMF1	2.00425	1.34402496358731e-107	2.93279687304386e-103
Cluster 2	ITSN2	1.26066	1.55441334467909e-107	3.39188535942424e-103
Cluster 2	NSD1	1.39885	3.08628303104567e-107	6.73457820204476e-103
Cluster 2	MSL2	1.57263	4.54065925835025e-107	9.90817256764608e-103
Cluster 2	ZNF708	1.654	5.95627126134177e-107	1.29971795193739e-102
Cluster 2	SCFD1	1.7296	7.27917209546896e-107	1.58838814295228e-102
Cluster 2	PI4KA	1.73807	1.28307401217617e-106	2.79979580196962e-102
Cluster 2	CIB1	-1.18909	1.38157942766176e-106	3.01474446910073e-102
Cluster 2	CD44	1.06811	1.43482450891485e-106	3.1309305609031e-102
Cluster 2	SETX	1.36583	2.16534661793622e-106	4.72500285499862e-102
Cluster 2	PIK3C2A	1.79228	2.84391923418343e-106	6.20571616091167e-102
Cluster 2	AP1G1	1.76276	4.22453736497041e-106	9.21836298410193e-102
Cluster 2	C1orf21	1.30153	4.85097176510368e-106	1.05853054886327e-101
Cluster 2	PTPRA	1.21309	4.86631580671827e-106	1.06187877218399e-101
Cluster 2	NDUFB10	-1.28253	5.05771068188439e-106	1.10364304789399e-101
Cluster 2	BPTF	1.14274	6.46465634856484e-106	1.41065266182033e-101
Cluster 2	NSF	1.79485	8.18922052372337e-106	1.78696981048168e-101
Cluster 2	PCNXL2	1.90843	9.17006583508872e-106	2.00100006587471e-101
Cluster 2	GNLY	-0.844281	1.10575571802817e-105	2.41286955230927e-101
Cluster 2	RAN	-1.07028	1.13031672502233e-105	2.46646412567122e-101
Cluster 2	CNOT4	1.50041	1.57329419776534e-105	3.43308526894376e-101
Cluster 2	AQR	1.78936	1.72729807023865e-105	3.76913711906777e-101
Cluster 2	HMGN2	-0.920864	1.74589866437625e-105	3.80972547553541e-101
Cluster 2	C4orf3	-1.25681	1.85086324474798e-105	4.03876868636457e-101
Cluster 2	TRIM33	1.5954	2.74398512190593e-105	5.98764993451092e-101
Cluster 2	RBM26	1.65124	2.96972759624188e-105	6.48024258775941e-101
Cluster 2	TNPO1	1.73252	3.09032390361478e-105	6.74339579007781e-101
Cluster 2	CALM2	-0.876291	3.30517174393597e-105	7.21221526244268e-101
Cluster 2	VPS8	1.87343	5.22252675261399e-105	1.1396075626879e-100
Cluster 2	CRIP1	-1.16481	9.00923452202955e-105	1.96590506505207e-100
Cluster 2	RB1CC1	1.49979	1.22149587310183e-104	2.66542614469551e-100
Cluster 2	JAK2	1.91243	1.88153307328185e-104	4.10569331920832e-100
Cluster 2	PIK3CA	1.83669	1.90677832710008e-104	4.16078098756507e-100
Cluster 2	PARP4	1.51336	2.53268950098169e-104	5.52658176009216e-100
Cluster 2	ATP5I	-1.34463	3.65100656287905e-104	7.96686142085838e-100
Cluster 2	CHD6	1.68325	6.55593994528688e-104	1.43057165546105e-99
Cluster 2	RLF	1.58286	9.87432580692749e-104	2.15467663432965e-99
Cluster 2	NRF1	1.78694	1.15468949192548e-103	2.51964794033059e-99
Cluster 2	EID1	-1.05017	1.44067693333296e-103	3.14370113622585e-99
Cluster 2	EFR3A	1.54126	2.35429768117433e-103	5.13731297009051e-99
Cluster 2	PHIP	1.47073	5.0862384833899e-103	1.10986809946051e-98
Cluster 2	TGFBR1	1.70938	5.32306994691365e-103	1.16154709311603e-98
Cluster 2	NIN	1.3771	7.49727673697649e-103	1.63598075677564e-98
Cluster 2	CD96	1.07258	1.02117281501323e-102	2.22830119964038e-98
Cluster 2	RCOR3	1.7108	1.0865454449738e-102	2.37095081547732e-98
Cluster 2	MYH9	0.865348	1.21323538559893e-102	2.64740093491541e-98
Cluster 2	AGO4	1.81421	2.42278572963772e-102	5.28676074064247e-98
Cluster 2	CCNT2	1.64182	3.6246434495656e-102	7.9093344712971e-98
Cluster 2	MAN1A2	1.5256	4.74853825622114e-102	1.03617853289002e-97
Cluster 2	DLG1	1.72438	4.95045480344377e-102	1.08023874265946e-97
Cluster 2	SP100	0.943625	5.48057620646991e-102	1.1959165340138e-97
Cluster 2	EMB	1.03791	8.3568041822482e-102	1.82353824060838e-97
Cluster 2	GNPTAB	1.41829	8.87719859281144e-102	1.93709350493738e-97
Cluster 2	PTBP3	1.25467	9.39979765705229e-102	2.05112984674538e-97
Cluster 2	STIM2	1.41619	1.17818270550729e-101	2.57091248168745e-97
Cluster 2	S100A11	-1.42528	1.44989652001033e-101	3.16381919631454e-97
Cluster 2	MAPK1	1.14117	1.60592324188349e-101	3.50428510611397e-97
Cluster 2	LAPTM5	-0.643436	2.63257241879442e-101	5.74453627505131e-97
Cluster 2	LAMTOR4	-1.13605	3.79577416892247e-101	8.28275881400571e-97
Cluster 2	TBL1X	1.88996	6.19561622667645e-101	1.35194541682307e-96
Cluster 2	SRGN	-0.500695	6.85622089017771e-101	1.49609596044568e-96
Cluster 2	ROMO1	-1.68849	8.33057695790592e-101	1.81781519798465e-96
Cluster 2	ARHGAP25	1.27208	8.52874055448907e-101	1.86105647639506e-96
Cluster 2	ABI1	1.27238	2.19342884049824e-100	4.78628107285122e-96
Cluster 2	AUH	1.75553	2.50930538371102e-100	5.47555527779582e-96
Cluster 2	UBAC2	1.4667	3.09865663529621e-100	6.76157864387987e-96
Cluster 2	ATP6V0E1	-0.979451	3.28739316993384e-100	7.17342063611263e-96
Cluster 2	SRSF11	0.920396	3.38089455431322e-100	7.37745000696689e-96
Cluster 2	MFSD6	1.76255	3.55617763386998e-100	7.75993521486769e-96
Cluster 2	CTDSPL2	1.68823	3.74852634061364e-100	8.17965932785302e-96
Cluster 2	NR3C1	1.34029	1.28803187976298e-99	2.8106143648308e-95
Cluster 2	TFDP2	1.50107	1.34133835740752e-99	2.92693442969895e-95
Cluster 2	STK4	0.85732	1.49301890543864e-99	3.25791655355766e-95
Cluster 2	TXN	-1.60755	2.33650791158323e-99	5.09849391386577e-95
Cluster 2	UMAD1	1.97784	2.48543153768686e-99	5.42346015838649e-95
Cluster 2	CUL5	1.59802	4.66742656936605e-99	1.01847915170137e-94
Cluster 2	GIGYF2	1.73586	4.67405680101013e-99	1.01992593454842e-94
Cluster 2	ZFAS1	-1.13335	4.73915546440925e-99	1.03413111388874e-94
Cluster 2	TSPO	-1.33954	5.40288408579241e-99	1.17896333636076e-94
Cluster 2	ERP29	-0.993253	5.56039294032273e-99	1.21333334350782e-94
Cluster 2	GBF1	1.78642	6.10862324085113e-99	1.33296267738613e-94
Cluster 2	CTNNB1	1.4347	9.65504277770295e-99	2.10682688452256e-94
Cluster 2	GRAP2	1.55751	1.54340073074859e-98	3.3678547345665e-94
Cluster 2	GNA13	1.46829	1.61024421343286e-98	3.51371389813184e-94
Cluster 2	B4GALT1	1.39335	2.2871881984217e-98	4.99087336777599e-94
Cluster 2	KDM3B	1.75285	3.07212563151479e-98	6.70368534052842e-94
Cluster 2	SLFN5	1.29836	6.11038007881065e-98	1.33334603699727e-93
Cluster 2	LSP1	-0.62399	6.65249416556711e-98	1.4516407518684e-93
Cluster 2	ZNF638	1.4068	7.19068318682799e-98	1.56907897819774e-93
Cluster 2	ATP6V0C	-1.18546	7.20591673870539e-98	1.5724030915529e-93
Cluster 2	GLTSCR1L	1.60471	1.03212746574086e-97	2.25220534299312e-93
Cluster 2	ZNF451	1.61096	1.08928384717304e-97	2.37692628291629e-93
Cluster 2	ELP4	2.01971	1.26798811857076e-97	2.76687687353326e-93
Cluster 2	COX5A	-1.20413	3.23601134288214e-97	7.06130035130311e-93
Cluster 2	NFKB1	1.49153	6.11299064540477e-97	1.33391568873377e-92
Cluster 2	MYO9A	1.85866	6.21823420043154e-97	1.35688088487617e-92
Cluster 2	XPO1	1.47409	6.79246272720146e-97	1.48218329170263e-92
Cluster 2	KLHL24	1.5047	6.91204216161818e-97	1.5082767200867e-92
Cluster 2	IQGAP1	0.987029	7.90163703683656e-97	1.72421621780811e-92
Cluster 2	RPRD2	1.7215	1.12245860786973e-96	2.44931692823253e-92
Cluster 2	FIS1	-1.29026	1.69715619607901e-96	3.70336453546401e-92
Cluster 2	LGALS1	-1.6033	2.55066116082605e-96	5.56579771903852e-92
Cluster 2	UFC1	-1.15885	6.56780776418655e-96	1.43316133222315e-91
Cluster 2	OGT	1.29111	7.64230113573059e-96	1.66762653082777e-91
Cluster 2	MLLT3	1.87259	1.31740183962834e-95	2.87470255425299e-91
Cluster 2	HECA	1.52597	1.50249723854088e-95	3.27859922422004e-91
Cluster 2	GALNT10	1.6146	1.59550815229817e-95	3.48155833912984e-91
Cluster 2	SYTL2	1.33941	1.92358867043406e-95	4.19746283775417e-91
Cluster 2	HIPK3	1.64221	2.12297338207892e-95	4.63254021703441e-91
Cluster 2	MCOLN2	1.71286	2.16312092813295e-95	4.7201461772789e-91
Cluster 2	NR2C2	1.79426	2.26534301468823e-95	4.94320499235119e-91
Cluster 2	OSBPL3	1.82416	2.45921000922751e-95	5.36624216113535e-91
Cluster 2	CD37	-0.623014	3.47879113900111e-95	7.59107014441432e-91
Cluster 2	KIAA1468	1.65458	5.7747758546936e-95	1.26011383925269e-90
Cluster 2	C14orf2	-1.19773	1.08128012709137e-94	2.35946136532609e-90
Cluster 2	ATP5H	-1.64562	1.08556045790886e-94	2.36880147520293e-90
Cluster 2	DMTF1	1.50256	1.16160371006479e-94	2.53473545573239e-90
Cluster 2	RC3H2	1.59539	1.62786687414381e-94	3.5521683060692e-90
Cluster 2	SKP1	-0.753768	1.77772609372282e-94	3.87917610911256e-90
Cluster 2	REPS1	1.78315	2.14058917274514e-94	4.67097963384717e-90
Cluster 2	PPP1CB	1.48786	2.75462527789245e-94	6.01086781888912e-90
Cluster 2	TBCK	1.88437	2.79211874397982e-94	6.09268231123836e-90
Cluster 2	NUP98	1.5157	1.56176417587409e-93	3.40792560817484e-89
Cluster 2	STAG2	1.26525	2.81638015174361e-93	6.14562312911973e-89
Cluster 2	PEBP1	-1.21127	4.76130955851128e-93	1.03896535876275e-88
Cluster 2	SP3	1.33719	5.86392736570441e-93	1.27956759047036e-88
Cluster 2	ARNTL	1.44696	6.51755459309681e-93	1.42219558775965e-88
Cluster 2	FOXJ3	1.55977	7.76969212044273e-93	1.69542451760181e-88
Cluster 2	ZEB1	1.79042	1.58052869051243e-92	3.44887165556718e-88
Cluster 2	PSPC1	1.50151	1.75121328077136e-92	3.82132249997118e-88
Cluster 2	CLTC	1.48712	2.56124540555551e-92	5.58889359946268e-88
Cluster 2	GNAI2	-0.700918	3.03926904768579e-92	6.63198898895517e-88
Cluster 2	PRDX2	-1.29022	4.4490806987091e-92	9.70833899265313e-88
Cluster 2	TSTD1	-1.38111	4.99010880018499e-92	1.08889164128837e-87
Cluster 2	SND1	1.39008	6.09964376199653e-92	1.33100326530526e-87
Cluster 2	REL	1.12454	9.13282937679188e-92	1.99287469830976e-87
Cluster 2	FAM49B	1.02894	1.25059534725338e-91	2.7289241072416e-87
Cluster 2	DDX6	0.975465	1.52543948915379e-91	3.32866150928248e-87
Cluster 2	ABHD17A	-0.676117	1.56942993742512e-91	3.42465306645536e-87
Cluster 2	SPPL2A	1.55814	2.04786854347715e-91	4.46865394872149e-87
Cluster 2	PYHIN1	0.980419	2.62228842553175e-91	5.72209557335283e-87
Cluster 2	CHD8	1.53902	3.85573186307482e-91	8.41359249841556e-87
Cluster 2	TNKS2	1.33503	4.15436322106473e-91	9.06523598468535e-87
Cluster 2	APBB1IP	0.950719	5.83445597195973e-91	1.27313663764133e-86
Cluster 2	RNF149	1.27755	6.22177948608051e-91	1.35765450165763e-86
Cluster 2	PSMB3	-1.27111	1.22524146629786e-90	2.67359940360857e-86
Cluster 2	PSMB10	-0.958515	1.26678751500965e-90	2.76425703650257e-86
Cluster 2	ANKIB1	1.7603	1.70637901532976e-90	3.72348964935108e-86
Cluster 2	NSA2	-1.09816	1.72815160505749e-90	3.77099961739594e-86
Cluster 2	RBL2	1.07825	2.98621665507386e-90	6.51622336303666e-86
Cluster 2	PTPN4	1.16071	3.01815103382789e-90	6.58590737091584e-86
Cluster 2	ARF5	-1.06163	4.76130858907883e-90	1.03896514722289e-85
Cluster 2	NAA15	1.73353	1.78131169800775e-89	3.88700025622272e-85
Cluster 2	CNOT2	1.32872	3.74281988465072e-89	8.16720727029635e-85
Cluster 2	RPL22L1	-1.38809	9.88220886278873e-89	2.15639679594913e-84
Cluster 2	PSMB8	-0.92691	1.18460271727046e-88	2.58492158935587e-84
Cluster 2	SUCO	1.54441	1.21511017070171e-88	2.65149190348821e-84
Cluster 2	SETD5	1.65532	2.87413859928586e-88	6.27165783750167e-84
Cluster 2	SCAND1	-1.06687	3.03975917647151e-88	6.63305849897849e-84
Cluster 2	MARCH7	1.33692	3.28222450073067e-88	7.1621420830444e-84
Cluster 2	MT-ATP6	0.515453	4.30166307742276e-88	9.38665900124421e-84
Cluster 2	ATRX	1.02128	4.45267989655251e-88	9.71619280226723e-84
Cluster 2	TAF1	1.69269	4.76085614547433e-88	1.03886641950395e-83
Cluster 2	NDUFB4	-1.31862	8.06785322809359e-88	1.7604862529023e-83
Cluster 2	UHRF2	1.64985	1.22480756834249e-87	2.67265259488014e-83
Cluster 2	FBXO33	1.43883	1.40133066447335e-87	3.05784364294729e-83
Cluster 2	STRN	1.6251	1.54323973609414e-87	3.36750342813102e-83
Cluster 2	NEDD9	1.65756	1.69557474056267e-87	3.6999136413818e-83
Cluster 2	TBC1D15	1.64142	2.1949340606023e-87	4.78956561364027e-83
Cluster 2	LYST	1.31929	3.02363052131446e-87	6.59786416056029e-83
Cluster 2	BTAF1	1.54736	3.71874863200694e-87	8.11468138990234e-83
Cluster 2	QKI	1.46086	8.93745003512318e-87	1.95024097216423e-82
Cluster 2	NCOR1	1.10328	1.13671630055966e-86	2.48042863945123e-82
Cluster 2	SH3KBP1	0.996896	1.24670505186388e-86	2.72043509367217e-82
Cluster 2	C11orf31	-1.2793	1.31301705907032e-86	2.86513452459735e-82
Cluster 2	INPP4B	1.89828	1.9075509594698e-86	4.16246694865905e-82
Cluster 2	COMMD10	1.79014	1.92209402017055e-86	4.19420136141415e-82
Cluster 2	VPS13A	1.40496	2.68637306439869e-86	5.86193466382438e-82
Cluster 2	WWP1	1.4999	2.93931478345641e-86	6.41387878898023e-82
Cluster 2	MYO9B	1.37412	3.53181682582581e-86	7.70677749563449e-82
Cluster 2	SEMA4D	1.2356	5.93508102853603e-86	1.29509403123685e-81
Cluster 2	ANP32B	-0.909054	5.97495771548013e-86	1.30379552309492e-81
Cluster 2	ARL6IP4	-0.848232	7.92400370250594e-86	1.72909684792382e-81
Cluster 2	RSRP1	0.845144	1.03427114306823e-85	2.25688306128918e-81
Cluster 2	TM9SF3	1.36851	1.97323390111729e-85	4.30579369562803e-81
Cluster 2	CAB39	1.49785	2.57789534586977e-85	5.62522543422243e-81
Cluster 2	SUB1	-0.77482	3.59622145753739e-85	7.84731484249234e-81
Cluster 2	FBXO34	1.51413	4.02818536479552e-85	8.7899032845203e-81
Cluster 2	PAFAH1B1	1.09167	4.85658557985511e-85	1.05975553938018e-80
Cluster 2	RPS6KA5	1.8415	5.90498153554591e-85	1.28852602087147e-80
Cluster 2	SPAG9	1.54298	9.7851841495594e-85	2.13522503327536e-80
Cluster 2	DNAJB14	1.2173	1.03996137850483e-84	2.26929972403539e-80
Cluster 2	UBXN1	-0.955682	1.22733586865687e-84	2.67816959899615e-80
Cluster 2	UBR4	1.52759	1.34782281170508e-84	2.94108415742167e-80
Cluster 2	ZBTB1	1.23052	1.65206371801918e-84	3.60496823908965e-80
Cluster 2	BRK1	-1.10439	2.17290797018133e-84	4.74150248173267e-80
Cluster 2	ANAPC11	-1.49581	2.8628446515173e-84	6.2470133140759e-80
Cluster 2	SCAPER	1.56521	3.15421089617112e-84	6.88280359653501e-80
Cluster 2	PRDX5	-1.34042	3.37238849034734e-84	7.35888892478693e-80
Cluster 2	BTBD1	1.53159	4.46400231442938e-84	9.74089945031636e-80
Cluster 2	SCLT1	1.53397	5.52415414064036e-84	1.20542567502913e-79
Cluster 2	R3HDM2	1.33418	6.01605190186934e-84	1.31276268550691e-79
Cluster 2	KIDINS220	1.52672	7.77603838121997e-84	1.69680933516601e-79
Cluster 2	JAKMIP2	1.73186	1.48571267186162e-83	3.24197362126925e-79
Cluster 2	PRKX	1.41323	1.58469113516702e-83	3.45795452604795e-79
Cluster 2	GTDC1	1.66693	2.84839739498207e-83	6.21548795559038e-79
Cluster 2	DAD1	-1.06661	5.21968025812544e-83	1.13898642912555e-78
Cluster 2	WDFY1	1.63514	5.61244663812098e-83	1.22469198090438e-78
Cluster 2	MAP2K4	1.54554	6.96047554713426e-83	1.51884536914017e-78
Cluster 2	SRRM2	0.726303	1.08601806154196e-82	2.3698000120907e-78
Cluster 2	MDM2	1.6188	2.84026058242094e-82	6.19773261690074e-78
Cluster 2	DICER1	1.63086	3.12144349749377e-82	6.81130185588116e-78
Cluster 2	PHF3	1.11299	5.94467790076761e-82	1.2971881647265e-77
Cluster 2	TNPO3	1.60248	6.45912849873944e-82	1.40944642970993e-77
Cluster 2	DYNC1H1	1.16415	6.90411264438776e-82	1.50654642013185e-77
Cluster 2	MBP	0.85909	1.10273350505597e-81	2.40627478138264e-77
Cluster 2	CIRBP	-0.581723	1.73060348216826e-81	3.77634985843935e-77
Cluster 2	TAF10	-0.846036	2.32356076327951e-81	5.07024194155223e-77
Cluster 2	NOSIP	-1.31715	4.05055706704852e-81	8.83872057600657e-77
Cluster 2	DRAP1	-0.882401	7.44771542084966e-81	1.6251659819836e-76
Cluster 2	NDUFA12	-1.20484	7.59770455571528e-81	1.65789511110263e-76
Cluster 2	OSBPL8	1.18129	9.31699452336615e-81	2.03306137494373e-76
Cluster 2	WIPF1	0.812546	1.48026357733461e-80	3.23008315210186e-76
Cluster 2	NPEPPS	1.26956	1.54367366281756e-80	3.36845029963421e-76
Cluster 2	STK17B	0.896963	1.82364544526336e-80	3.97937672610917e-76
Cluster 2	AGPAT4	1.4864	2.49116901300879e-80	5.43597990328648e-76
Cluster 2	ZFC3H1	1.29075	4.89802935495586e-80	1.06879898554492e-75
Cluster 2	TLK2	1.58806	8.26444371942917e-80	1.80338426401664e-75
Cluster 2	MCM9	1.62462	9.14698304018785e-80	1.99596316919939e-75
Cluster 2	VCL	1.50004	1.28153412855887e-79	2.79643562192832e-75
Cluster 2	APOL6	1.32029	1.47523695868031e-79	3.2191145675363e-75
Cluster 2	PSMB1	-0.869155	2.65651434803178e-79	5.79677995884015e-75
Cluster 2	HECTD1	1.38757	2.91096330452744e-79	6.35201302680933e-75
Cluster 2	GABARAPL2	-1.2126	3.14199827326051e-79	6.85615443208177e-75
Cluster 2	SPTBN1	1.6009	3.35423490565223e-79	7.31927598762373e-75
Cluster 2	IKZF2	1.96554	5.63091994117494e-79	1.22872304036378e-74
Cluster 2	PRKACB	1.18777	7.28289434785731e-79	1.58920037564594e-74
Cluster 2	DTHD1	1.62546	9.30238271591682e-79	2.02987293244021e-74
Cluster 2	SLC20A1	1.30049	1.82964219413393e-78	3.99246223181966e-74
Cluster 2	UBE3C	1.62569	1.83571535012448e-78	4.00571446550663e-74
Cluster 2	PSMB6	-1.16187	1.87131755921605e-78	4.08340204596534e-74
Cluster 2	ADAR	1.09865	2.29389254557717e-78	5.00550292370395e-74
Cluster 2	ADIPOR2	1.55406	4.00569260178868e-78	8.74082182636308e-74
Cluster 2	FUBP1	1.28291	4.27098117787036e-78	9.31970802823091e-74
Cluster 2	ZFR	1.21705	4.36488033288318e-78	9.52460537438439e-74
Cluster 2	THEMIS	1.93095	4.48919017177842e-78	9.7958618738377e-74
Cluster 2	CSTB	-1.11072	5.36108753985557e-78	1.16984291207188e-73
Cluster 2	CYFIP2	0.913535	6.02869843465235e-78	1.31552228542549e-73
Cluster 2	ZCCHC2	1.66042	1.08000734928818e-77	2.35668403688174e-73
Cluster 2	STAT3	1.09305	1.22518435361037e-77	2.67347477801319e-73
Cluster 2	PARP15	1.31401	1.7824305525857e-77	3.88944170879725e-73
Cluster 2	STAT5B	1.4606	2.36530331245645e-77	5.16132835811122e-73
Cluster 2	ZMYM2	1.41348	3.37819503150127e-77	7.37155937823892e-73
Cluster 2	NCOA3	1.72677	3.50786317263455e-77	7.65450822900585e-73
Cluster 2	ZFAND6	1.37534	3.52111105399808e-77	7.68341643092921e-73
Cluster 2	SACM1L	1.35596	4.14535575168139e-77	9.04558078574397e-73
Cluster 2	SENP7	1.59848	5.60700428594185e-77	1.22350440523537e-72
Cluster 2	MDM4	1.41568	5.64759791901182e-77	1.23236234190757e-72
Cluster 2	LAMTOR1	-1.2387	7.73259404638693e-77	1.68732934686209e-72
Cluster 2	PGAM1	-0.93151	1.11697208296951e-76	2.43734478224776e-72
Cluster 2	VPS53	1.57002	1.27947176088021e-76	2.79193532941671e-72
Cluster 2	NDUFA2	-1.42889	1.72148061590424e-76	3.75644285196464e-72
Cluster 2	BRWD1	1.20941	1.8370555960922e-76	4.00863901623278e-72
Cluster 2	RELL1	1.63377	1.90765482779235e-76	4.16269359972568e-72
Cluster 2	NDUFA6	-1.19669	2.14894290976334e-76	4.68920832339459e-72
Cluster 2	STT3B	1.27571	2.22308219943263e-76	4.85098766738195e-72
Cluster 2	RBM39	0.68576	2.49597998046616e-76	5.4464779153752e-72
Cluster 2	ATP6V1F	-1.30455	2.67628950074089e-76	5.83993131956669e-72
Cluster 2	H2AFZ	-1.04545	4.39461376245288e-76	9.58948669104844e-72
Cluster 2	PIK3C3	1.59727	5.44471343697273e-76	1.18809091908182e-71
Cluster 2	PTPRCAP	-0.830737	7.31360790414531e-76	1.59590238076355e-71
Cluster 2	TRPC4AP	1.40109	8.27017380677731e-76	1.80463462637688e-71
Cluster 2	ATP5A1	-0.964911	8.55429779515991e-76	1.86663332188184e-71
Cluster 2	TOMM5	-1.50653	1.07741237871091e-75	2.35102155158507e-71
Cluster 2	ANXA1	-0.586278	1.15555347098222e-75	2.52153322903031e-71
Cluster 2	PPP2R2A	1.4671	1.56045023703649e-75	3.40505846223732e-71
Cluster 2	CARD16	-1.31782	2.09254791181181e-75	4.56614879836456e-71
Cluster 2	PRKDC	1.22721	2.43049912780998e-75	5.30359214679415e-71
Cluster 2	MNAT1	1.56244	4.64757397128114e-75	1.01414711627326e-70
Cluster 2	ISCU	-1.02764	6.39812404265697e-75	1.39613464734818e-70
Cluster 2	ABRACL	-1.47823	7.62575085000198e-75	1.66401509297893e-70
Cluster 2	TBCA	-1.00142	9.12685972020867e-75	1.99157205954673e-70
Cluster 2	VAMP5	-1.46437	1.21187570176816e-74	2.6444339688283e-70
Cluster 2	YAF2	1.51472	1.2272088817624e-74	2.67789250089374e-70
Cluster 2	ISG20	-0.783712	1.33890944337662e-74	2.92163429639213e-70
Cluster 2	EIF3L	-0.836914	1.37556603582003e-74	3.00162264676289e-70
Cluster 2	JAK1	0.589644	1.98808976622047e-74	4.33821067886968e-70
Cluster 2	PARP14	1.37664	2.0190210339222e-74	4.40570579812163e-70
Cluster 2	DPP8	1.59807	2.35803415023042e-74	5.1454663192178e-70
Cluster 2	HSP90AB1	-0.539877	2.6320748492924e-74	5.74345052864094e-70
Cluster 2	CELF1	1.57258	2.73561532221203e-74	5.96938619459886e-70
Cluster 2	EIF4E3	1.34981	3.08676547173273e-74	6.73563093586798e-70
Cluster 2	RNF216	1.35726	3.75044153694049e-74	8.18383847775785e-70
Cluster 2	MRPL41	-1.34858	4.56231598032738e-74	9.95542970067237e-70
Cluster 2	WDR37	1.46354	6.57800363274744e-74	1.43538617270182e-69
Cluster 2	JUNB	-0.741513	8.21466966495203e-74	1.79252306758918e-69
Cluster 2	PHB2	-1.17332	8.97208158570138e-74	1.9577979228159e-69
Cluster 2	CSNK1G3	1.49212	1.39167522641455e-73	3.03677451155919e-69
Cluster 2	MICU2	1.40438	1.5601565635224e-73	3.40441763726224e-69
Cluster 2	CD74	-0.538755	1.71302218535516e-73	3.7379857106635e-69
Cluster 2	LRRFIP1	0.818421	2.07567076285635e-73	4.52932117162885e-69
Cluster 2	YWHAB	-0.548343	2.15187970257253e-73	4.69561669898352e-69
Cluster 2	CCDC85B	-0.93939	2.44182513321646e-73	5.32830662319163e-69
Cluster 2	NDUFB1	-1.78638	2.64257466283768e-73	5.76636217177811e-69
Cluster 2	CCL4	-0.874949	3.23462814329229e-73	7.0582820714781e-69
Cluster 2	UBE2L6	-1.23108	3.35154512136939e-73	7.31340660934014e-69
Cluster 2	AUTS2	1.5031	4.02550532740554e-73	8.78405517493162e-69
Cluster 2	UBE2H	1.46141	4.51177203141123e-73	9.84513774974244e-69
Cluster 2	FBXW11	1.54095	6.52877617776495e-73	1.42464424975009e-68
Cluster 2	MEF2A	1.69731	8.31703249178238e-73	1.81485966003183e-68
Cluster 2	SNRPB	-0.959902	1.0564593898122e-72	2.30530003450919e-68
Cluster 2	FAM13B	1.37391	1.34294374355415e-72	2.9304375428095e-68
Cluster 2	C19orf70	-1.32292	1.3721553731775e-72	2.99418023981061e-68
Cluster 2	MDH2	-0.997279	1.52932580242363e-72	3.3371418334686e-68
Cluster 2	SYNRG	1.11262	2.1104755919711e-72	4.60526878924015e-68
Cluster 2	RBM6	1.29329	2.14570292643815e-72	4.68213835578068e-68
Cluster 2	PPP2R5A	1.20272	2.48256772101358e-72	5.41721102402373e-68
Cluster 2	NBPF19	1.4179	4.36504923936838e-72	9.52497394522574e-68
Cluster 2	NLRP1	1.26535	5.7170485874823e-72	1.24751717227451e-67
Cluster 2	KPNA1	1.60923	6.34100072867931e-72	1.38366976900511e-67
Cluster 2	SP4	1.51676	7.08862301920686e-72	1.54680842902113e-67
Cluster 2	TMEM87A	1.28834	8.17427499275836e-72	1.7837085461698e-67
Cluster 2	ERH	-1.01442	8.22421446534243e-72	1.79460583848237e-67
Cluster 2	COX7A2L	-1.32055	1.42924167618131e-71	3.11874826159524e-67
Cluster 2	NUFIP2	1.38708	2.0924097164774e-71	4.56584724232534e-67
Cluster 2	NFATC2	1.1732	2.51339192495236e-71	5.48447251943855e-67
Cluster 2	CCNL1	0.964636	2.63108177887564e-71	5.74128354968454e-67
Cluster 2	TOMM22	-1.51958	3.40662146036867e-71	7.43358868867047e-67
Cluster 2	R3HDM1	1.5884	3.67828259356517e-71	8.02638044741855e-67
Cluster 2	FBL	-1.14327	5.3362712830686e-71	1.1644277566784e-66
Cluster 2	LPCAT1	1.2192	5.53824091602342e-71	1.20849955028547e-66
Cluster 2	MTR	1.60696	5.54863904337974e-71	1.21076852565589e-66
Cluster 2	ZCCHC6	1.33686	6.19151800474706e-71	1.35105114381586e-66
Cluster 2	BCL7C	-1.2102	6.21903814299438e-71	1.3570563131828e-66
Cluster 2	RRAS2	1.4798	9.64409500581254e-71	2.10443797121836e-66
Cluster 2	CD81	-0.581061	1.01250794284097e-70	2.20939358207327e-66
Cluster 2	PPP3CC	1.10958	1.11776402712852e-70	2.43907288359714e-66
Cluster 2	CAPZA1	1.04443	1.11928279030513e-70	2.44238697672482e-66
Cluster 2	GNAS	-0.523116	1.21193817176044e-70	2.64457028459847e-66
Cluster 2	MEGF9	1.66717	2.08256216520668e-70	4.5443589006975e-66
Cluster 2	MZT2A	-1.33793	2.39098045919056e-70	5.21735845999973e-66
Cluster 2	SPPL3	1.64608	2.9704001397898e-70	6.48171014503532e-66
Cluster 2	ZNF33A	1.56473	3.1809664723529e-70	6.94118693932126e-66
Cluster 2	ABCB1	1.47445	3.42670807740152e-70	7.47741969569785e-66
Cluster 2	ATF6	1.6582	4.87078361485794e-70	1.06285369259815e-65
Cluster 2	TBCB	-1.04418	5.23617420310821e-70	1.14258557286024e-65
Cluster 2	CLSTN1	1.4298	7.12891493448225e-70	1.55560052785337e-65
Cluster 2	KIAA0368	1.54122	7.60988059769447e-70	1.66055204522291e-65
Cluster 2	AEBP2	1.38055	8.94418835758628e-70	1.9517113415089e-65
Cluster 2	AFF4	1.17693	1.14387724719672e-69	2.49605454110796e-65
Cluster 2	REV3L	1.45816	1.80400269660703e-69	3.93651428426619e-65
Cluster 2	PTPN22	1.08627	2.27451677954055e-69	4.96322306463543e-65
Cluster 2	BAX	-0.913874	2.37817812112459e-69	5.18942247810597e-65
Cluster 2	USP33	1.24346	3.11698617382086e-69	6.8015755298945e-65
Cluster 2	GNB2	-0.817968	4.79237589843064e-69	1.04574434479655e-64
Cluster 2	LDHA	-0.727665	1.6647945598827e-68	3.63274820912003e-64
Cluster 2	DDIT4	-0.752345	2.03801288982253e-68	4.44714792688175e-64
Cluster 2	CEP95	1.55134	2.0712080975956e-68	4.51958318976336e-64
Cluster 2	WWP2	1.45428	3.01724547288295e-68	6.58393134637789e-64
Cluster 2	TSC22D3	-0.543285	3.03226989789163e-68	6.61671614418933e-64
Cluster 2	MAP3K4	1.558	3.38030963760143e-68	7.37617366021007e-64
Cluster 2	ICE1	1.39201	3.48147130425137e-68	7.59691853300691e-64
Cluster 2	LCP1	0.639435	3.54499519317371e-68	7.73553401102434e-64
Cluster 2	PET100	-1.09086	4.14635928442747e-68	9.04777059454919e-64
Cluster 2	GAB3	1.30176	4.16028238653218e-68	9.07815219565187e-64
Cluster 2	SNRPF	-1.24086	4.34613874655551e-68	9.48370935885877e-64
Cluster 2	TANK	1.43601	5.53867287719254e-68	1.20859380853219e-63
Cluster 2	ARID1A	1.38066	8.34645441986776e-68	1.82127981895934e-63
Cluster 2	NHP2	-1.66796	1.23845943504178e-67	2.70244233320466e-63
Cluster 2	TAB2	1.48477	1.50169269675762e-67	3.27684363359481e-63
Cluster 2	CHCHD10	-1.35582	1.6688474490722e-67	3.64159201862045e-63
Cluster 2	MATK	-0.696252	1.68861066270953e-67	3.68471732709847e-63
Cluster 2	SNHG8	-1.12953	3.05425164938358e-67	6.6646825241199e-63
Cluster 2	CD63	-0.847917	3.63806641929185e-67	7.93862473353674e-63
Cluster 2	PYURF	-1.04924	4.16944155757224e-67	9.09813842277839e-63
Cluster 2	MAP4K5	1.21771	8.7495138498974e-67	1.90923141718611e-62
Cluster 2	IFI27L2	-1.57347	1.65552948495632e-66	3.61253088912318e-62
Cluster 2	COL4A3BP	1.62599	2.07387541079856e-66	4.52540353390355e-62
Cluster 2	RSF1	1.05235	2.1524049446025e-66	4.69676282961712e-62
Cluster 2	PRDX6	-1.07245	2.55799364956081e-66	5.58179794270664e-62
Cluster 2	RSRC1	1.48881	2.94910270603399e-66	6.43523701483677e-62
Cluster 2	ENO1	-0.67406	3.97540036640329e-66	8.67472113952862e-62
Cluster 2	SNX14	1.43672	4.60407533139762e-66	1.00465527806427e-61
Cluster 2	G2E3	1.56776	5.00403474863932e-66	1.09193042250059e-61
Cluster 2	TNFAIP3	0.917942	5.43809362462733e-66	1.18664640982993e-61
Cluster 2	BANF1	-1.48233	6.3522504094514e-66	1.38612456184639e-61
Cluster 2	GLCCI1	1.44471	9.15532884434743e-66	1.99778430712505e-61
Cluster 2	CPD	1.41307	1.59280666167088e-65	3.47566341643204e-61
Cluster 2	UVRAG	1.33532	1.81306826675492e-65	3.95629626488591e-61
Cluster 2	GZMH	-0.672055	1.90722512177188e-65	4.16175593821842e-61
Cluster 2	CNN2	-0.921461	2.32128322729504e-65	5.06527213028051e-61
Cluster 2	MRPL54	-1.30741	2.99611747103384e-65	6.53782793354294e-61
Cluster 2	IREB2	1.42589	3.64477804350785e-65	7.95327016873847e-61
Cluster 2	CHD9	1.33361	7.61577981020211e-65	1.6618393123842e-60
Cluster 2	CALM3	-0.967751	9.38097158564e-65	2.0470218097025e-60
Cluster 2	CDKN2D	-0.997663	1.28565035459003e-64	2.8054176387509e-60
Cluster 2	RIF1	1.52166	1.44780846197121e-64	3.15926284486737e-60
Cluster 2	UBAP1	1.46469	2.00668541471327e-64	4.37878824344583e-60
Cluster 2	GPBP1L1	1.38704	2.18185434950723e-64	4.76102437605972e-60
Cluster 2	SPTAN1	1.00583	2.87100318454975e-64	6.26481604900602e-60
Cluster 2	LUC7L3	1.05539	3.62659120245342e-64	7.9135846628736e-60
Cluster 2	TMEM219	-1.33686	4.56361143140997e-64	9.9582565044797e-60
Cluster 2	MAP2K2	-0.88623	5.39331281096119e-64	1.17687478847984e-59
Cluster 2	HNRNPH1	1.10367	5.40823244034357e-64	1.18013040080737e-59
Cluster 2	RGS10	-1.29606	5.73644553886153e-64	1.25174978103497e-59
Cluster 2	CAPRIN1	1.31264	6.00474519837461e-64	1.31029544973732e-59
Cluster 2	APH1A	-1.13597	6.17381400040857e-64	1.34718795302916e-59
Cluster 2	N4BP2L2	0.90812	6.43928434303655e-64	1.405116236494e-59
Cluster 2	DYNLRB1	-1.1263	7.63707337884375e-64	1.66648578199749e-59
Cluster 2	LRPPRC	1.349	8.76543165925531e-64	1.9127048423661e-59
Cluster 2	SMAD3	1.53138	9.70894573441895e-64	2.11858904870756e-59
Cluster 2	SMAD2	1.29209	1.40759920516148e-63	3.07152222558286e-59
Cluster 2	CAPNS1	-0.757898	1.48326773666128e-63	3.23663852816859e-59
Cluster 2	C6orf106	1.46663	1.71270689783899e-63	3.73729772177446e-59
Cluster 2	NDUFAB1	-1.34236	1.83533984343117e-63	4.00489507235115e-59
Cluster 2	RBM8A	-0.856459	2.66319698452814e-63	5.81136213993886e-59
Cluster 2	VRK2	1.5059	3.25611978105944e-63	7.10517897424981e-59
Cluster 2	ACSL3	1.42448	4.23232756289713e-63	9.23536197499783e-59
Cluster 2	ALOX5AP	-0.983401	4.36221862972703e-63	9.51879727192735e-59
Cluster 2	COPE	-0.958567	4.42579695821414e-63	9.65753154251908e-59
Cluster 2	SPEN	1.42184	4.45770249442582e-63	9.72715261308657e-59
Cluster 2	NCKAP1L	1.19494	5.01988192007778e-63	1.09538843378017e-58
Cluster 2	PIBF1	1.48271	6.11689931103722e-63	1.33476859866143e-58
Cluster 2	PSMD8	-1.103	7.84843548470754e-63	1.71260710711803e-58
Cluster 2	SREK1	1.26093	8.93826043090646e-63	1.9504178086281e-58
Cluster 2	PCED1B	1.44109	1.31745372217504e-62	2.87481576715816e-58
Cluster 2	GK5	1.45647	1.35536275560385e-62	2.95753706900315e-58
Cluster 2	FKBP1A	-1.47945	1.5228970593825e-62	3.32311367327854e-58
Cluster 2	ARHGDIA	-0.752382	1.66862063530447e-62	3.64109708829789e-58
Cluster 2	NUP214	1.44994	1.82468775191007e-62	3.98165114344297e-58
Cluster 2	RAC1	-0.819872	2.87808519697863e-62	6.28026970832707e-58
Cluster 2	SLC25A26	1.49139	5.88926537133142e-62	1.28509659667823e-57
Cluster 2	NCR3	-1.1826	6.50415805326896e-62	1.41927232880382e-57
Cluster 2	POMP	-0.894534	7.27748299851603e-62	1.58801956510618e-57
Cluster 2	TXNL4A	-0.840242	7.48498754170551e-62	1.63329913147556e-57
Cluster 2	ARPC1B	-0.676016	7.55206146576964e-62	1.64793533244559e-57
Cluster 2	CRY1	1.67176	7.78263970818358e-62	1.69824981072274e-57
Cluster 2	SELK	-0.845008	7.8226918315409e-62	1.70698958456054e-57
Cluster 2	CDC27	1.44218	7.8462918053022e-62	1.71213933483499e-57
Cluster 2	NR1D2	1.23859	8.60078985255725e-62	1.87677835372652e-57
Cluster 2	COPA	1.17252	1.01943522417642e-61	2.22450960267536e-57
Cluster 2	MGST3	-1.21708	1.1055188568781e-61	2.41235269759371e-57
Cluster 2	AP2S1	-1.37978	1.23596670382528e-61	2.69700294441714e-57
Cluster 2	SUPT4H1	-1.29247	1.24911054624239e-61	2.72568412295552e-57
Cluster 2	LONP2	1.27205	1.36156108168765e-61	2.97106243635062e-57
Cluster 2	CEP78	1.2676	1.39312701888267e-61	3.03994246790388e-57
Cluster 2	TMEM160	-1.29116	2.22188039339087e-61	4.84836520641822e-57
Cluster 2	PPP4R3A	1.12257	2.41765635955103e-61	5.2755679421763e-57
Cluster 2	CDK2AP2	-1.13729	2.56211669920653e-61	5.59079484933857e-57
Cluster 2	VMP1	1.49134	3.32528722546836e-61	7.25610925469452e-57
Cluster 2	ZNF428	-1.08113	4.25945385710522e-61	9.2945542615893e-57
Cluster 2	NAA38	-1.15971	6.2568759539799e-61	1.36531290191795e-56
Cluster 2	EIF3A	0.984292	7.55144163365757e-61	1.64780007888042e-56
Cluster 2	ZNHIT1	-1.52628	8.10886537494137e-61	1.76943551346596e-56
Cluster 2	AKAP9	1.05508	8.60850164644971e-61	1.87846114427179e-56
Cluster 2	ATP5F1	-0.826654	1.24875609386994e-60	2.7249106724336e-56
Cluster 2	YPEL3	-0.616763	1.82853739673498e-60	3.99005145341541e-56
Cluster 2	TLN1	0.768295	1.84322965135901e-60	4.02211142223049e-56
Cluster 2	CYLD	1.0759	2.39627854740146e-60	5.22891941828472e-56
Cluster 2	WDR33	1.1457	2.8421722279991e-60	6.20190401871684e-56
Cluster 2	SPG11	1.36691	4.74662510921837e-60	1.03576106508254e-55
Cluster 2	SMC5	1.16275	6.62379315686559e-60	1.44537790475964e-55
Cluster 2	PPP4R3B	1.22838	7.2788289085067e-60	1.58831325612525e-55
Cluster 2	CASP8	0.980243	7.28427122878762e-60	1.58950082483375e-55
Cluster 2	RFTN1	1.20883	7.52793261143276e-60	1.64267017514074e-55
Cluster 2	DCTN3	-1.28713	1.18883284480241e-59	2.59415215064335e-55
Cluster 2	TYROBP	-1.37673	1.69753985677647e-59	3.70420172147194e-55
Cluster 2	PRDX1	-1.37094	2.12918759465738e-59	4.64610025030188e-55
Cluster 2	STUB1	-0.91335	2.62249121408571e-59	5.72253807825643e-55
Cluster 2	PAIP2	-0.719957	4.30139691312355e-59	9.38607820412689e-55
Cluster 2	DDT	-1.29366	5.78386657449138e-59	1.26209752521976e-54
Cluster 2	ATP6V0B	-1.0389	7.45933553880632e-59	1.62770160792293e-54
Cluster 2	C16orf13	-1.00083	1.02571044090433e-58	2.23820275309734e-54
Cluster 2	APC	1.49595	1.09489875963317e-58	2.38917858339554e-54
Cluster 2	CD55	1.15475	1.23173862549503e-58	2.68777685469271e-54
Cluster 2	UBE4A	1.39793	1.70881866106514e-58	3.72881320031023e-54
Cluster 2	C1QBP	-1.12249	1.79092719338366e-58	3.90798222868249e-54
Cluster 2	SCML4	1.23142	2.68249886998921e-58	5.85348078420345e-54
Cluster 2	NLRC3	1.37494	2.91678401271066e-58	6.36471439413593e-54
Cluster 2	FAAP20	-1.26119	3.57222443547538e-58	7.79495094065083e-54
Cluster 2	RBM25	0.842663	3.77223175769424e-58	8.23138691846459e-54
Cluster 2	SECISBP2	1.21436	4.12989679420792e-58	9.0118477946411e-54
Cluster 2	VPS28	-0.847427	4.87764154876311e-58	1.0643501623556e-53
Cluster 2	RSL24D1	-0.871604	5.20598843432529e-58	1.13599873625412e-53
Cluster 2	ERN1	1.05499	5.84944236556569e-58	1.27640681859009e-53
Cluster 2	SMARCC1	1.0725	6.24843925728972e-58	1.36347193033319e-53
Cluster 2	CSGALNACT2	1.24716	6.33500433840365e-58	1.38236129668306e-53
Cluster 2	PCSK7	1.14832	6.7310958593472e-58	1.46879242746815e-53
Cluster 2	SLC9A3R1	-0.561399	6.75901078838822e-58	1.47488374413419e-53
Cluster 2	GOLGB1	1.18316	7.71137804748615e-58	1.68269980374195e-53
Cluster 2	TSPAN5	1.58178	8.73102524997985e-58	1.9051970197981e-53
Cluster 2	RIPK1	1.38404	1.28452894772814e-57	2.80297061683758e-53
Cluster 2	PPP6R2	1.47645	1.46774558324915e-57	3.20276763720796e-53
Cluster 2	C8orf59	-1.08035	5.72972306100353e-57	1.25028286914158e-52
Cluster 2	PDCD4	0.869939	6.09172675704999e-57	1.32927569565588e-52
Cluster 2	FAM69A	1.64476	7.54255406728574e-57	1.64586072302242e-52
Cluster 2	SKIV2L2	1.38932	8.86356796592926e-57	1.93411916584542e-52
Cluster 2	TACC1	1.14094	9.74783190611813e-57	2.12707440023404e-52
Cluster 2	SNRPC	-1.18306	1.52732795698981e-56	3.33278233494746e-52
Cluster 2	IFI16	1.03586	2.66244714063158e-56	5.80972590557217e-52
Cluster 2	KLF13	0.846428	3.63752330338768e-56	7.93743960032225e-52
Cluster 2	RWDD1	-0.777861	3.91447443792515e-56	8.54177467099646e-52
Cluster 2	RPAP2	1.43321	4.36993142693981e-56	9.53562736672537e-52
Cluster 2	TMEM30A	1.24715	4.76872205529494e-56	1.04058283968591e-51
Cluster 2	ANXA2	-0.90132	5.39505636797133e-56	1.17725525005502e-51
Cluster 2	NT5C2	1.3762	1.50455723523161e-55	3.28309434299889e-51
Cluster 2	UBQLN1	1.31298	1.68314160523853e-55	3.672783296791e-51
Cluster 2	RNF4	1.17663	1.88649714868638e-55	4.11652542814855e-51
Cluster 2	CLIP1	1.31553	2.24058801557348e-55	4.88918710878288e-51
Cluster 2	TLK1	1.20202	2.71085570287572e-55	5.91535822924511e-51
Cluster 2	MALT1	1.26205	3.32101611197728e-55	7.24678925794561e-51
Cluster 2	ZFX	1.42414	3.55152071569283e-55	7.74977335371333e-51
Cluster 2	ST13	-0.792244	6.92505196653708e-55	1.51111558961806e-50
Cluster 2	PPP2R5E	1.24552	7.33447145487161e-55	1.60045501616753e-50
Cluster 2	ELF1	0.828819	7.69460596291033e-55	1.67903996716666e-50
Cluster 2	SERP1	-0.668397	7.72856925698008e-55	1.68645109756562e-50
Cluster 2	SS18L2	-1.30247	8.18602312534297e-55	1.78627210618109e-50
Cluster 2	SLAMF6	1.22524	8.40461297024544e-55	1.83397059623726e-50
Cluster 2	SLC25A3	-0.662953	8.6989694705842e-55	1.89820212817618e-50
Cluster 2	OCIAD2	-1.28957	9.49960132870181e-55	2.07290800593602e-50
Cluster 2	ACTR2	0.754613	9.69728398804344e-55	2.11604433903096e-50
Cluster 2	BCR	1.44833	1.31950013744627e-54	2.8792812499215e-50
Cluster 2	NDUFS7	-1.10475	1.36301501305243e-54	2.97423505998172e-50
Cluster 2	CPT1A	1.39796	1.79636422571292e-54	3.91984637692816e-50
Cluster 2	FLI1	1.03445	2.68203062314318e-54	5.85245902276073e-50
Cluster 2	RABEP1	1.29783	4.87508751367479e-54	1.06379284635898e-49
Cluster 2	PTPN12	1.30678	6.83201270545585e-54	1.49081349245752e-49
Cluster 2	GADD45GIP1	-1.20409	8.18860197022317e-54	1.7868348359224e-49
Cluster 2	RNF181	-1.34317	8.8525881936423e-54	1.93172326973469e-49
Cluster 2	UBE3A	1.09363	9.90414129146346e-54	2.16118267121024e-49
Cluster 2	PTAR1	1.33412	9.94386638031821e-54	2.16985108284924e-49
Cluster 2	PPP3CB	1.40052	1.30869624731929e-53	2.85570608127542e-49
Cluster 2	CPSF6	1.14435	1.38998300879164e-53	3.03308192348423e-49
Cluster 2	PBRM1	1.21102	2.38331740568615e-53	5.20063691094774e-49
Cluster 2	YME1L1	1.04662	2.61916851495716e-53	5.71528761648801e-49
Cluster 2	PPP1R18	-0.809544	2.72303746249897e-53	5.94194004691901e-49
Cluster 2	AURKAIP1	-1.00811	3.28161627850405e-53	7.16081488132368e-49
Cluster 2	SNRPG	-0.956999	3.8886710863717e-53	8.48546917757168e-49
Cluster 2	CPQ	1.41663	4.81081734315095e-53	1.04976845244897e-48
Cluster 2	PDCD6IP	1.23847	6.62054922550662e-53	1.4446700464978e-48
Cluster 2	HSPE1	-0.912974	7.53228824163598e-53	1.64362061720739e-48
Cluster 2	LATS1	1.33376	8.57113366394636e-53	1.87030707680974e-48
Cluster 2	NUTF2	-1.3693	8.84674645718048e-53	1.93044854442135e-48
Cluster 2	SAMHD1	0.803798	8.97956115182874e-53	1.95943003894055e-48
Cluster 2	ABHD14B	-1.08322	1.01119302488547e-52	2.20652429960258e-48
Cluster 2	ICAM3	-0.565281	1.25906974709486e-52	2.74741609513569e-48
Cluster 2	FGFBP2	-0.911665	1.30240563982269e-52	2.84197934665708e-48
Cluster 2	C14orf166	-0.907319	1.34830016766359e-52	2.94212579585873e-48
Cluster 2	DNAJC1	0.99953	1.59140820349392e-52	3.47261184084408e-48
Cluster 2	MRPL33	-1.23226	2.21480789428039e-52	4.83293230610924e-48
Cluster 2	NDEL1	1.32925	2.40834528526251e-52	5.25525024697133e-48
Cluster 2	SEL1L	1.40304	4.20521478780877e-52	9.17619918847751e-48
Cluster 2	CFLAR	0.877019	5.74839741687161e-52	1.25435780033555e-47
Cluster 2	CAMK4	1.75527	6.03638264842694e-52	1.31719905771324e-47
Cluster 2	FUS	0.6586	6.61850658290035e-52	1.44422432145468e-47
Cluster 2	IMP3	-0.892096	7.98933500707893e-52	1.74335279189469e-47
Cluster 2	NUTM2B-AS1	1.27964	8.28611048013741e-52	1.80811216787078e-47
Cluster 2	FYB	0.781043	9.6684178512695e-52	2.10974545932552e-47
Cluster 2	CMC1	-0.992146	9.86312957512507e-52	2.15223350458804e-47
Cluster 2	WHSC1L1	0.887989	1.10264465072973e-51	2.40608089235735e-47
Cluster 2	FKBP8	-0.646913	1.63245929854955e-51	3.56218943536498e-47
Cluster 2	NDUFC1	-1.17152	2.05993214037571e-51	4.49497792351384e-47
Cluster 2	RAB1A	1.19309	2.06565536001553e-51	4.50746656108989e-47
Cluster 2	DNAJC8	-0.802017	3.3185497615011e-51	7.24140743457156e-47
Cluster 2	LPGAT1	1.22607	3.42460596309792e-51	7.47283267207597e-47
Cluster 2	LINC01138	1.18841	3.85798503537545e-51	8.41850914569276e-47
Cluster 2	ORAI1	-0.922422	3.89940166421826e-51	8.50888437149066e-47
Cluster 2	SERINC1	0.983217	4.22112067291165e-51	9.21090742036052e-47
Cluster 2	HOOK3	1.3046	4.65359484808226e-51	1.01546093180003e-46
Cluster 2	RBMS1	1.01051	4.85346452578454e-51	1.05907449417145e-46
Cluster 2	HIST1H1E	-0.525864	5.42349492872536e-51	1.18346082839716e-46
Cluster 2	SF3B6	-0.897837	5.64020944887497e-51	1.23075010383901e-46
Cluster 2	RHOG	-0.742704	8.31413726311315e-51	1.81422789218392e-46
Cluster 2	ST3GAL1	1.21831	8.78870554230328e-51	1.917783436386e-46
Cluster 2	EIF3H	-0.557402	1.34579214215658e-50	2.93665303339988e-46
Cluster 2	C20orf24	-0.897658	1.89542895366945e-50	4.1360155198021e-46
Cluster 2	PSMA6	-0.977505	3.88208830828203e-50	8.47110489750222e-46
Cluster 2	C12orf75	-0.583332	4.04707803444441e-50	8.83112897896116e-46
Cluster 2	OSBPL9	1.30769	4.88774663810598e-50	1.06655519390111e-45
Cluster 2	DHRS7	-0.584616	5.17172051716795e-50	1.12852113405122e-45
Cluster 2	ALYREF	-0.990783	5.21065515745766e-50	1.13701706190884e-45
Cluster 2	TTC39C	1.15076	5.82254027004548e-50	1.27053651232662e-45
Cluster 2	LYN	1.33121	7.22147157718684e-50	1.57579731285794e-45
Cluster 2	CNTRL	1.21844	7.81399905675565e-50	1.70509273417465e-45
Cluster 2	TUFM	-0.742347	1.29074005078985e-49	2.81652386482853e-45
Cluster 2	C19orf60	-0.766036	1.40529741496154e-49	3.06649948918758e-45
Cluster 2	GATAD2A	1.18528	1.40769783057129e-49	3.07173743608961e-45
Cluster 2	HMGN1	-0.565829	1.57824198636296e-49	3.44388183844262e-45
Cluster 2	ITPKB	1.30856	1.65750269649088e-49	3.61683663401275e-45
Cluster 2	ATRAID	-0.967209	1.66452580309376e-49	3.63216175493088e-45
Cluster 2	NDUFS8	-0.929721	1.88385899307015e-49	4.11076870877839e-45
Cluster 2	PPIP5K2	1.32561	2.2246018265055e-49	4.85430364561764e-45
Cluster 2	SMARCA5	1.0816	3.02560066719457e-49	6.60216321588528e-45
Cluster 2	AP2B1	1.19145	3.2517507984102e-49	7.0956454172109e-45
Cluster 2	POLR2E	-1.10273	3.29626338233103e-49	7.19277632658453e-45
Cluster 2	MAGOH	-0.88181	3.83454662759566e-49	8.36736419607649e-45
Cluster 2	POLR2G	-1.19996	4.08334946713301e-49	8.91027687223094e-45
Cluster 2	DIDO1	1.21574	4.58207773399591e-49	9.99855182335247e-45
Cluster 2	PJA2	1.08958	5.45011638198857e-49	1.18926989571373e-44
Cluster 2	MLLT10	1.30094	5.51140845238886e-49	1.20264443839577e-44
Cluster 2	SHISA5	-0.712788	6.05642425822614e-49	1.32157233738753e-44
Cluster 2	ACAP2	0.896932	6.24561456987503e-49	1.36285555529243e-44
Cluster 2	PCGF5	1.09156	6.24909839274721e-49	1.36361576028137e-44
Cluster 2	IL10RA	0.830984	7.14030674733747e-49	1.55808633533651e-44
Cluster 2	SRI	-0.823881	7.29652205842627e-49	1.5921740783692e-44
Cluster 2	TUBB	-0.85518	8.1803670990404e-49	1.78503790468161e-44
Cluster 2	BCAP31	-0.594981	8.50248025746405e-49	1.85532621698123e-44
Cluster 2	ATE1	1.25762	1.25967575444264e-48	2.74873846376927e-44
Cluster 2	SSNA1	-0.995422	1.35468258704803e-48	2.9560528731975e-44
Cluster 2	RNF169	1.27107	1.64708218285414e-48	3.59409803120601e-44
Cluster 2	ADD3	0.8213	1.75272076166328e-48	3.82461197402545e-44
Cluster 2	GIMAP7	-0.581221	2.64112244396816e-48	5.76319328498292e-44
Cluster 2	LTB	-1.39454	3.7394112023466e-48	8.15976918464051e-44
Cluster 2	BLOC1S1	-1.13956	4.16740875971732e-48	9.09370265457917e-44
Cluster 2	GTF2I	1.17154	4.43657477006124e-48	9.68104980575064e-44
Cluster 2	RPS19BP1	-1.13785	5.71931836081317e-48	1.24801245951304e-43
Cluster 2	PHF20L1	1.21526	5.76205120259841e-48	1.257337192919e-43
Cluster 2	TAPBP	0.833245	6.42494581163603e-48	1.4019874255571e-43
Cluster 2	CHIC2	1.05884	7.4156195208415e-48	1.61816233564282e-43
Cluster 2	UQCRFS1	-0.753603	7.69073733016402e-48	1.67819579281509e-43
Cluster 2	MRPS21	-0.781044	9.10050719799858e-48	1.98582167567527e-43
Cluster 2	MCPH1	1.39425	9.1518443931009e-48	1.99702396501855e-43
Cluster 2	USP48	1.22447	9.76763505192166e-48	2.13139564467982e-43
Cluster 2	USP10	1.24063	9.81204323717591e-48	2.14108595478415e-43
Cluster 2	KDM4C	1.28082	1.08049336117089e-47	2.357744563411e-43
Cluster 2	EIF3I	-0.958434	1.11138636062397e-47	2.42515617751756e-43
Cluster 2	CLK1	1.08288	1.12402751274578e-47	2.45274043556258e-43
Cluster 2	HNRNPA0	-0.581486	1.43068405188501e-47	3.12189566961827e-43
Cluster 2	TMED2	-0.819042	1.98145933985508e-47	4.32374242549778e-43
Cluster 2	EMC4	-1.03553	2.30516165538156e-47	5.0300932482081e-43
Cluster 2	PA2G4	-0.664532	3.77911768399656e-47	8.2464126982489e-43
Cluster 2	PSMC5	-0.870985	4.09633132991163e-47	8.93860459500016e-43
Cluster 2	H1FX	-0.699472	5.77646266528783e-47	1.26048191819246e-42
Cluster 2	GIT2	1.15729	6.28317904529317e-47	1.37105249947342e-42
Cluster 2	ID2	-0.600403	6.75887408070881e-47	1.47485391315147e-42
Cluster 2	CRLF3	1.25253	7.49695131655422e-47	1.6359097467853e-42
Cluster 2	USP36	1.33057	8.02098608420758e-47	1.75025937343494e-42
Cluster 2	RSL1D1	-0.7918	8.22967103680202e-47	1.79579651694057e-42
Cluster 2	SSU72	-0.797845	8.24186482891931e-47	1.79845732431848e-42
Cluster 2	CDK6	1.39708	1.10854003427884e-46	2.41894520879985e-42
Cluster 2	ARMC8	1.27465	1.77466843939498e-46	3.87250400160378e-42
Cluster 2	GALNT11	1.33268	2.28068790880711e-46	4.97668908580799e-42
Cluster 2	TOMM20	-0.68366	2.55137245075177e-46	5.56734982478543e-42
Cluster 2	PIK3AP1	1.21	3.08133653817584e-46	6.7237844599535e-42
Cluster 2	GHITM	-0.731584	3.40561467897685e-46	7.43139179099538e-42
Cluster 2	ADD1	0.922911	3.74590359396871e-46	8.17393623239911e-42
Cluster 2	BIN1	-0.622419	4.48449439718897e-46	9.78561522410604e-42
Cluster 2	UBALD2	-0.794631	4.71521096823558e-46	1.02890618537869e-41
Cluster 2	EPC1	0.757631	4.86161539021172e-46	1.0608530942981e-41
Cluster 2	MTRNR2L12	-0.684994	5.25857115153257e-46	1.14747281097592e-41
Cluster 2	HLA-DPA1	-0.533741	5.86876607029146e-46	1.2806234441983e-41
Cluster 2	C7orf73	-1.00577	6.87132158406368e-46	1.49939108285854e-41
Cluster 2	RB1	1.15174	8.50477687882781e-46	1.85582736272902e-41
Cluster 2	ARHGEF7	1.3462	9.83881582079132e-46	2.14692800025487e-41
Cluster 2	CEBPB	-0.787142	1.11300955218253e-45	2.4286981438175e-41
Cluster 2	ARID5B	1.05643	1.34102552778953e-45	2.92625180418953e-41
Cluster 2	LUC7L	1.23477	1.34522139620286e-45	2.93540760865427e-41
Cluster 2	SUMO3	-1.16214	1.36086070475169e-45	2.96953414383867e-41
Cluster 2	MED10	-0.728697	1.50836288292975e-45	3.291398646841e-41
Cluster 2	SRSF4	0.913247	2.15204503311525e-45	4.69597746676078e-41
Cluster 2	ELF2	1.03227	2.27085885910604e-45	4.95524111645528e-41
Cluster 2	NFKBIA	-0.695815	2.42413747989369e-45	5.28971039487602e-41
Cluster 2	POLR2A	1.12411	2.67129081945986e-45	5.82902369714335e-41
Cluster 2	ARPC5	-0.518197	3.20230772150451e-45	6.987755679095e-41
Cluster 2	FAM120A	1.21743	3.79774906976035e-45	8.28706824512407e-41
Cluster 2	RBX1	-0.891155	5.72635646353449e-45	1.24954824390786e-40
Cluster 2	TBC1D1	1.34541	6.59174022491846e-45	1.43838363447946e-40
Cluster 2	CHD4	1.18858	6.66784022006378e-45	1.45498941442012e-40
Cluster 2	RIC1	1.36614	6.87788587802621e-45	1.5008234774441e-40
Cluster 2	PSMD4	-0.873015	7.0045554278525e-45	1.52846403991169e-40
Cluster 2	RNF167	-0.783178	7.11024231140099e-45	1.55152597477081e-40
Cluster 2	RRBP1	1.32775	7.48973743489063e-45	1.63433560566748e-40
Cluster 2	NFE2L2	1.15368	8.66368774213315e-45	1.89050330221088e-40
Cluster 2	SEC11C	-0.889732	9.42851167403551e-45	2.05739553239129e-40
Cluster 2	ERGIC3	-0.884999	9.43487769040187e-45	2.05878466082259e-40
Cluster 2	RNF168	1.3001	1.05378927158331e-44	2.29947356952194e-40
Cluster 2	UBE2G1	1.12742	1.0739095465211e-44	2.34337802146369e-40
Cluster 2	SMAP2	0.83868	1.21048068092511e-44	2.64138989384668e-40
Cluster 2	MAP4	1.07959	1.31619096339815e-44	2.87206030123109e-40
Cluster 2	RAB2A	0.868889	1.35097644149852e-44	2.94796569299391e-40
Cluster 2	CDC73	1.14264	1.40667993057314e-44	3.06951627650365e-40
Cluster 2	KAT7	1.20817	1.66907889386751e-44	3.6420970543083e-40
Cluster 2	CKLF	-0.949129	1.82289541749488e-44	3.97774009051558e-40
Cluster 2	POM121	1.29715	2.11331841431841e-44	4.61147211188421e-40
Cluster 2	UBA6	1.34123	2.21245841549631e-44	4.82780550845449e-40
Cluster 2	TTC14	1.12285	2.35314663038647e-44	5.13480126216632e-40
Cluster 2	GBP5	0.965779	2.89906903689755e-44	6.32605854541414e-40
Cluster 2	MRPL43	-1.1631	3.55831779371421e-44	7.76460525766377e-40
Cluster 2	SNX3	-0.69819	3.85944264064242e-44	8.42168978614582e-40
Cluster 2	BSG	-0.534664	3.89460431511125e-44	8.49841607600427e-40
Cluster 2	RAB10	1.20126	4.8110246164683e-44	1.04981368155955e-39
Cluster 2	FAM96B	-0.829143	5.48560599408175e-44	1.19701408396858e-39
Cluster 2	SF3B1	0.669637	6.0081487809684e-44	1.31103814549511e-39
Cluster 2	SRM	-1.04557	1.28322012577038e-43	2.80011463644354e-39
Cluster 2	BCLAF1	0.776196	1.38311353490521e-43	3.01809204451666e-39
Cluster 2	WDR43	1.20242	1.49675480195389e-43	3.26606865334359e-39
Cluster 2	HERC2	1.24327	2.17269597238268e-43	4.74103988133624e-39
Cluster 2	BST2	-0.65708	2.20360181275622e-43	4.80847951561535e-39
Cluster 2	PRMT1	-0.985325	2.2800700576689e-43	4.97534087283931e-39
Cluster 2	PDXDC1	1.1347	2.53233627226224e-43	5.52581097970344e-39
Cluster 2	MDFIC	1.25907	3.22760663641371e-43	7.04296044131836e-39
Cluster 2	RNF13	1.26806	4.00086141703891e-43	8.7302796981206e-39
Cluster 2	ACYP2	1.40946	4.29631023225311e-43	9.3749785577995e-39
Cluster 2	LAMTOR5	-1.05126	4.34232133165743e-43	9.47537937780969e-39
Cluster 2	HBP1	1.167	6.35559876443355e-43	1.38685520638704e-38
Cluster 2	MIEN1	-1.05181	6.77916343486772e-43	1.47928125312249e-38
Cluster 2	BAZ2A	1.04686	7.54489987124455e-43	1.64637260090427e-38
Cluster 2	DDX3X	0.882409	8.34697910088977e-43	1.82139430960516e-38
Cluster 2	MRPL57	-0.903264	8.60016179677756e-43	1.87664130567483e-38
Cluster 2	TCERG1	1.08857	8.96105198754558e-43	1.95539115420232e-38
Cluster 2	MBTPS1	1.19766	9.83009968178714e-43	2.14502605156277e-38
Cluster 2	KIFAP3	1.28367	1.20286697459129e-42	2.62477602525565e-38
Cluster 2	NEMF	0.99043	1.20558522957043e-42	2.63070752944563e-38
Cluster 2	ATP5C1	-0.669706	1.29887263148774e-42	2.83426996916939e-38
Cluster 2	CD46	0.932371	1.94902987501453e-42	4.25297809026921e-38
Cluster 2	DYNLL1	-1.17114	2.24022206949455e-42	4.88838857784405e-38
Cluster 2	BTN3A1	1.0301	2.39642392760456e-42	5.22923665242591e-38
Cluster 2	ADSS	0.980763	2.57254496251075e-42	5.61355036269472e-38
Cluster 2	SNRPN	-1.06862	3.14064202117268e-42	6.85319495440092e-38
Cluster 2	CREBRF	1.10057	3.29255225370062e-42	7.18467827280013e-38
Cluster 2	EIF3E	-0.567549	3.36558295723625e-42	7.34403857098522e-38
Cluster 2	SEPT1	-0.606102	3.57954436767571e-42	7.81092376470517e-38
Cluster 2	POLR3GL	-0.860829	4.24402658029558e-42	9.26089040086298e-38
Cluster 2	CCNY	1.14164	5.78549665263358e-42	1.26245322457117e-37
Cluster 2	SNRPD3	-0.844339	1.03931994501476e-41	2.26790005201671e-37
Cluster 2	SCAF4	1.23828	1.14461033320948e-41	2.4976542080964e-37
Cluster 2	CYP20A1	1.25459	1.37274969249594e-41	2.99547710399539e-37
Cluster 2	SIVA1	-1.08438	1.54295741387464e-41	3.36688737281585e-37
Cluster 2	UTY	1.55971	1.85370081795903e-41	4.04496055486841e-37
Cluster 2	CUL4A	1.09651	1.91769032464229e-41	4.18459205740194e-37
Cluster 2	PHF20	0.999942	1.93985364259781e-41	4.23295463351267e-37
Cluster 2	MAF1	-1.00006	1.96752287442903e-41	4.29333166429158e-37
Cluster 2	PHF14	1.36154	1.98431320787077e-41	4.3299698508948e-37
Cluster 2	KDELR2	-1.11813	2.01745450791488e-41	4.40228748172105e-37
Cluster 2	UBE2K	1.15424	2.26337813812184e-41	4.93891743519566e-37
Cluster 2	PIN1	-0.811552	2.60091764116397e-41	5.67546238478391e-37
Cluster 2	PDAP1	-0.801579	2.8302719943353e-41	6.17593651883907e-37
Cluster 2	VOPP1	1.02965	2.87342397238732e-41	6.27009845014637e-37
Cluster 2	GZMB	-0.611914	3.24303750702704e-41	7.07663214408371e-37
Cluster 2	IL18RAP	1.44099	4.35210564646633e-41	9.49672973115418e-37
Cluster 2	NUP210	1.10446	5.59108175800275e-41	1.22002995041378e-36
Cluster 2	UBL3	1.19939	6.2184099290695e-41	1.35691923062226e-36
Cluster 2	YTHDC1	0.874001	6.47738264075569e-41	1.4134296660393e-36
Cluster 2	SSBP4	-0.554452	8.13562968681811e-41	1.77527575396058e-36
Cluster 2	TRA2A	1.00606	9.6026440704024e-41	2.09539296260251e-36
Cluster 2	CDK12	1.14092	1.01800715581363e-40	2.22139341470092e-36
Cluster 2	NCOA7	1.02705	1.20339498491438e-40	2.62592819658166e-36
Cluster 2	DCXR	-0.916788	1.32790805885225e-40	2.89762817522148e-36
Cluster 2	KIAA1429	1.23596	1.7055233918517e-40	3.7216225933596e-36
Cluster 2	PKM	-0.577913	1.76926887115522e-40	3.86072160374781e-36
Cluster 2	RNF7	-0.752906	2.7308936967731e-40	5.95908313572858e-36
Cluster 2	CD47	0.713377	2.7649167006422e-40	6.03332473247134e-36
Cluster 2	N4BP1	1.1778	2.89992154937721e-40	6.32791881289601e-36
Cluster 2	SP140	0.996986	3.29378505128259e-40	7.18736836040374e-36
Cluster 2	AP2M1	-0.651572	3.34010679896178e-40	7.2884470460145e-36
Cluster 2	AFTPH	1.26597	3.82542073500672e-40	8.34745058585817e-36
Cluster 2	ASXL1	1.067	3.98289238516257e-40	8.69106947366324e-36
Cluster 2	NDUFA11	-0.904482	6.46530380181931e-40	1.41079394259499e-35
Cluster 2	RPS27L	-0.69389	7.65941837407841e-40	1.67136168340765e-35
Cluster 2	FAM120B	1.16099	7.97181921912123e-40	1.73953067180444e-35
Cluster 2	SFSWAP	1.09341	8.90100875094591e-40	1.94228911954391e-35
Cluster 2	ACP1	-0.744341	9.90833848676825e-40	2.1620985411977e-35
Cluster 2	MLLT6	1.12511	1.04201469818393e-39	2.27378027290715e-35
Cluster 2	SNU13	-0.521113	1.06375123135027e-39	2.32121156192942e-35
Cluster 2	UBE2M	-0.921573	1.35548692960531e-39	2.95780802909175e-35
Cluster 2	ZMAT2	-0.95074	1.47163141451137e-39	3.21124690960527e-35
Cluster 2	ZRANB2	0.821741	1.86979308097332e-39	4.08007548199188e-35
Cluster 2	RGS19	-0.900621	2.17983370100106e-39	4.75661511895441e-35
Cluster 2	MAPRE2	0.809642	2.61142500238657e-39	5.69839049770773e-35
Cluster 2	CAND1	1.17693	2.68598838195731e-39	5.86109524826904e-35
Cluster 2	TALDO1	-0.992479	2.76728348560106e-39	6.03848929393006e-35
Cluster 2	SUPT3H	1.53648	2.90755066678132e-39	6.34456630998351e-35
Cluster 2	COA1	1.29104	3.09059625848393e-39	6.74399009563779e-35
Cluster 2	NCBP2-AS2	-0.908206	3.15115047975213e-39	6.87612546186712e-35
Cluster 2	DUSP2	-0.501009	3.30036962554307e-39	7.20173655989753e-35
Cluster 2	PRKAR2A	1.18274	5.04161018086562e-39	1.10012975756669e-34
Cluster 2	IST1	1.09413	5.23444411042813e-39	1.14220804933652e-34
Cluster 2	UHMK1	0.950507	5.65306584414516e-39	1.23355549785092e-34
Cluster 2	GAK	1.26271	1.30152726136941e-38	2.84006263703419e-34
Cluster 2	INO80	1.11079	1.60479889721413e-38	3.50183167361096e-34
Cluster 2	NUTM2A-AS1	1.11588	1.64972763467566e-38	3.59987067162576e-34
Cluster 2	MAPKAP1	1.16697	2.49001441344639e-38	5.43346045158137e-34
Cluster 2	CASP4	-0.72504	2.50370819884052e-38	5.4633416606899e-34
Cluster 2	AC092580.4	-0.678806	2.73371194969409e-38	5.96523284542747e-34
Cluster 2	MIER1	0.877265	2.99197461716462e-38	6.52878781211491e-34
Cluster 2	CMTM3	-0.858418	3.09630979967246e-38	6.75645761386527e-34
Cluster 2	SEPT2	0.892493	3.35487953269573e-38	7.32068262829535e-34
Cluster 2	LMBRD1	1.05999	3.5337573588994e-38	7.71101193285439e-34
Cluster 2	SLA	1.14598	4.24022006419701e-38	9.25258420208429e-34
Cluster 2	COX14	-1.00433	4.92263736606159e-38	1.0741686996483e-33
Cluster 2	DUSP1	-0.827505	5.1172733019674e-38	1.11664020722231e-33
Cluster 2	FOS	-1.13522	7.09238525494489e-38	1.54762938648153e-33
Cluster 2	APOBEC3G	-0.618391	7.13239537004443e-38	1.55635999369739e-33
Cluster 2	PDCD5	-0.99021	7.65189994176032e-38	1.66972108629152e-33
Cluster 2	DOK2	-0.623099	7.77330295200182e-38	1.69621243715632e-33
Cluster 2	TGOLN2	0.906942	8.77594958771713e-38	1.91499995953575e-33
Cluster 2	LSM14A	0.744012	9.64077275400302e-38	2.103713022651e-33
Cluster 2	HIF1A	1.17793	2.46631085595096e-37	5.38173691877058e-33
Cluster 2	ECD	1.10663	2.58367707084637e-37	5.63784173629386e-33
Cluster 2	GPI	-0.650172	2.72498409574896e-37	5.9461877953338e-33
Cluster 2	TUBA1B	-0.654943	2.96252391453676e-37	6.46452343391066e-33
Cluster 2	WAPL	1.07436	3.15971707614243e-37	6.89481863185039e-33
Cluster 2	PHB	-0.947538	3.52964310854045e-37	7.70203422714612e-33
Cluster 2	KLF3	0.698152	4.64581155742111e-37	1.01376253994486e-32
Cluster 2	CCT7	-0.700224	7.04584201802442e-37	1.53747318675311e-32
Cluster 2	STAT1	0.938962	1.40648663725512e-36	3.06909449115439e-32
Cluster 2	SFPQ	0.639341	1.44153068195015e-36	3.14556410108342e-32
Cluster 2	USP8	1.06928	2.41519131612459e-36	5.27018897091547e-32
Cluster 2	PTMS	-0.912501	3.11385751166136e-36	6.79474847619626e-32
[truncated: 1,038 more rows]

## Sheet: DEG_clusters_TRDV1
Differential gene expression in TRDV1 cells between clusters.
Cluster	Gene	Average Log2 Fold Change	P value	Adjusted P value
Cluster 0	KLRB1	2.43363	0	0
Cluster 0	CMC1	1.82825	0	0
Cluster 0	SELL	-2.92172	0	0
Cluster 0	ZNF683	-4.54324	0	0
Cluster 0	ITGB1	-1.577	0	0
Cluster 0	KIR2DL3	-1.40509	0	0
Cluster 0	TRGV3	-1.25118	0	0
Cluster 0	LEF1	-3.68994	0	0
Cluster 0	TXK	-1.5039	0	0
Cluster 0	CST7	0.545191	0	0
Cluster 0	CD52	-0.865595	0	0
Cluster 0	GNLY	-0.720181	0	0
Cluster 0	GZMM	0.668871	6.13904e-307	1.3396e-302
Cluster 0	RP11-291B21.2	-1.30308	6.59785e-280	1.43972e-275
Cluster 0	IL7R	-1.56806	2.61444e-279	5.70497e-275
Cluster 0	KIR3DL1	-0.894672	7.2448e-266	1.58089e-261
Cluster 0	CD320	-1.23991	8.04895e-264	1.75636e-259
Cluster 0	CTB-91J4.1	1.73879	1.78709e-224	3.8996e-220
Cluster 0	FKBP5	-1.27774	1.32018e-222	2.88077e-218
Cluster 0	KLRF1	0.826244	7.66611e-207	1.67282e-202
Cluster 0	CD2	-0.751964	7.51312e-186	1.63944e-181
Cluster 0	TRGV4	1.48815	4.06766e-178	8.87604e-174
Cluster 0	DSTN	-0.74268	1.63828e-172	3.57489e-168
Cluster 0	KLRC3	-0.795322	3.84945e-170	8.39989e-166
Cluster 0	MTRNR2L12	1.74292	1.90909e-169	4.16583e-165
Cluster 0	PDE3B	-0.8808	1.97184e-167	4.30276e-163
Cluster 0	DUSP2	0.620966	3.7267e-161	8.13204e-157
Cluster 0	SYTL2	-0.938508	2.70471e-158	5.90195e-154
Cluster 0	ANXA5	-0.874565	1.31364e-149	2.86649e-145
Cluster 0	CD8A	-0.927197	3.91624e-140	8.54564e-136
Cluster 0	TIGIT	0.739321	2.25848e-138	4.92823e-134
Cluster 0	RPS4Y1	0.644451	4.25538e-133	9.28567e-129
Cluster 0	DNAJB1	0.647879	2.45959e-131	5.36707e-127
Cluster 0	ALOX5AP	1.07005	6.60657e-129	1.44162e-124
Cluster 0	MT2A	0.56424	2.91697e-128	6.36512e-124
Cluster 0	CASK	-1.09705	2.06835e-125	4.51334e-121
Cluster 0	FAM65B	-0.576888	2.34631e-121	5.11988e-117
Cluster 0	ESYT2	-0.7948	1.19492e-119	2.60744e-115
Cluster 0	DPYD	-0.74402	9.29808e-114	2.02893e-109
Cluster 0	S1PR1	-0.869967	9.59056e-111	2.09276e-106
Cluster 0	MAML2	-1.08109	1.18414e-110	2.5839e-106
Cluster 0	SORL1	-0.8306	3.14529e-110	6.86333e-106
Cluster 0	ST6GAL1	-0.92911	5.39505e-101	1.17725e-96
Cluster 0	CD55	-0.780307	6.81297e-98	1.48666e-93
Cluster 0	PRSS23	-0.70954	2.88931e-97	6.30477e-93
Cluster 0	NCALD	-0.801916	1.5104e-96	3.29584e-92
Cluster 0	KLF13	-0.530157	6.13443e-96	1.33859e-91
Cluster 0	HERC1	-0.671329	1.41175e-95	3.08057e-91
Cluster 0	RRAS2	-0.848758	4.41624e-95	9.63668e-91
Cluster 0	PIK3R5	-0.616604	7.36802e-93	1.60778e-88
Cluster 0	IKZF1	-0.515811	6.8502e-90	1.49478e-85
Cluster 0	PLCL2	-0.67678	9.92704e-90	2.16618e-85
Cluster 0	ARHGAP15	-0.623039	8.06591e-89	1.76006e-84
Cluster 0	SEMA4D	-0.687868	9.26532e-89	2.02179e-84
Cluster 0	TMEM14B	-0.735315	9.69454e-88	2.11545e-83
Cluster 0	SMAP2	-0.531342	6.38032e-87	1.39225e-82
Cluster 0	AKT3	-0.75144	5.4837e-85	1.1966e-80
Cluster 0	APBA2	0.789709	1.13695e-84	2.48094e-80
Cluster 0	SCML4	-0.662556	4.58072e-82	9.99558e-78
Cluster 0	LTB	-1.99204	5.97598e-82	1.30402e-77
Cluster 0	DOCK10	-0.593979	9.85872e-76	2.15127e-71
Cluster 0	SH2D2A	0.517919	1.97286e-74	4.30498e-70
Cluster 0	SLC4A7	-0.707962	6.80487e-72	1.48489e-67
Cluster 0	SLFN5	-0.510915	1.27543e-70	2.78313e-66
Cluster 0	TNFAIP3	-0.531475	6.44956e-69	1.40736e-64
Cluster 0	FAM129A	-0.652146	1.23903e-68	2.7037e-64
Cluster 0	COL6A2	-0.628067	5.85229e-65	1.27703e-60
Cluster 0	KDM6A	-0.77852	5.21101e-64	1.13709e-59
Cluster 0	TSPAN32	-0.575721	9.76599e-64	2.13104e-59
Cluster 0	PICALM	-0.64116	2.25192e-63	4.91392e-59
Cluster 0	PCNX	-0.698245	5.06262e-63	1.10471e-58
Cluster 0	EOMES	0.730574	1.66138e-62	3.62529e-58
Cluster 0	BHLHE40	-0.549082	4.18576e-62	9.13374e-58
Cluster 0	TRERF1	-0.685068	1.2176e-61	2.65692e-57
Cluster 0	TSPAN14	-0.611821	7.04231e-60	1.5367e-55
Cluster 0	JAK3	-0.665171	8.26984e-60	1.80456e-55
Cluster 0	PIK3IP1	-0.681448	2.80288e-58	6.11617e-54
Cluster 0	PIM1	-0.64343	3.44019e-57	7.50683e-53
Cluster 0	ITK	-0.561512	5.23309e-56	1.14191e-51
Cluster 0	CDC25B	-0.506033	2.36663e-55	5.16422e-51
Cluster 0	MT1X	0.720112	4.39071e-55	9.58098e-51
Cluster 0	NOSIP	-0.811101	3.16554e-53	6.90753e-49
Cluster 0	ZBTB20	-0.590393	3.20905e-53	7.00248e-49
Cluster 0	RPS6KA3	-0.568812	8.31574e-52	1.81458e-47
Cluster 0	KDELR2	0.627599	3.81863e-51	8.33263e-47
Cluster 0	ELAVL1	-0.623203	1.58112e-50	3.45017e-46
Cluster 0	FCRL3	0.604258	1.38325e-48	3.01838e-44
Cluster 0	LPGAT1	-0.553026	5.49979e-48	1.20011e-43
Cluster 0	PPP3CA	-0.615684	2.58651e-47	5.64401e-43
Cluster 0	SSH2	-0.507565	3.10629e-46	6.77824e-42
Cluster 0	UBL3	-0.546531	3.12224e-46	6.81305e-42
Cluster 0	SFXN1	-0.543283	9.75737e-46	2.12916e-41
Cluster 0	GPRIN3	-0.543969	2.04397e-45	4.46016e-41
Cluster 0	TCF12	-0.583244	2.29435e-45	5.0065e-41
Cluster 0	EXOC4	-0.580402	2.51199e-44	5.48141e-40
Cluster 0	TMEM123	-0.539635	1.207e-43	2.63379e-39
Cluster 0	TMEM173	-0.526906	3.21055e-42	7.00575e-38
Cluster 0	ELMO1	-0.578871	1.98502e-40	4.33151e-36
Cluster 0	STT3B	-0.505264	2.32773e-39	5.07935e-35
Cluster 0	PDGFD	-0.681755	2.51816e-39	5.49489e-35
Cluster 0	HSH2D	-0.5044	6.76386e-39	1.47594e-34
Cluster 0	ABLIM1	-0.518447	1.92882e-38	4.20888e-34
Cluster 0	FKBP11	0.516393	7.11932e-38	1.55351e-33
Cluster 0	SH2D1A	0.578827	1.70273e-37	3.71552e-33
Cluster 0	BCAS3	-0.660934	2.92126e-37	6.37448e-33
Cluster 0	ABCB1	-0.515482	6.34411e-34	1.38435e-29
Cluster 0	FBXL17	-0.524522	1.37561e-31	3.00172e-27
Cluster 0	TBC1D5	-0.50267	7.35021e-31	1.60389e-26
Cluster 0	KLF12	-0.51535	1.70837e-24	3.72784e-20
Cluster 0	TCF7	-0.800883	2.33995e-24	5.10601e-20
Cluster 0	ITPR2	-0.507237	1.56035e-23	3.40484e-19
Cluster 0	CDKAL1	-0.5019	4.9362e-22	1.07713e-17
Cluster 1	CMC1	-2.19812	0	0
Cluster 1	KLRB1	-2.45012	0	0
Cluster 1	ITGB1	1.80355	0	0
Cluster 1	ZNF683	4.17812	0	0
Cluster 1	KIR2DL3	1.52737	0	0
Cluster 1	SELL	2.34582	0	0
Cluster 1	KIR3DL1	1.14152	0	0
Cluster 1	TRGV3	1.47041	0	0
Cluster 1	CD320	1.65047	0	0
Cluster 1	TYROBP	0.975594	0	0
Cluster 1	LGALS1	0.997856	0	0
Cluster 1	CD8A	1.32096	0	0
Cluster 1	DSTN	1.02156	0	0
Cluster 1	CD2	1.04389	0	0
Cluster 1	CD226	2.60531	0	0
Cluster 1	HOPX	0.789007	0	0
Cluster 1	LGALS3	1.91395	0	0
Cluster 1	NCAM1	1.9286	0	0
Cluster 1	GNLY	1.23037	0	0
Cluster 1	CD52	1.09578	0	0
Cluster 1	S100A4	0.5319	0	0
Cluster 1	IFITM2	0.657345	0	0
Cluster 1	KLRC2	1.79993	7.37714e-305	1.60977e-300
Cluster 1	RP11-291B21.2	1.37084	2.21137e-303	4.82542e-299
Cluster 1	KLRC3	1.04695	7.57193e-297	1.65227e-292
Cluster 1	TXK	1.30828	5.8637e-267	1.27952e-262
Cluster 1	PRSS23	1.0929	1.49657e-265	3.26567e-261
Cluster 1	PRF1	0.536401	1.24917e-262	2.72582e-258
Cluster 1	SYTL2	1.13127	4.89737e-262	1.06865e-257
Cluster 1	ANXA5	1.17242	4.07684e-248	8.89607e-244
Cluster 1	RPS4Y1	-1.18136	9.79679e-238	2.13776e-233
Cluster 1	GZMB	0.501456	2.19098e-211	4.78094e-207
Cluster 1	APOBEC3G	0.82827	2.80243e-211	6.11517e-207
Cluster 1	DNAJB1	-1.02579	5.44605e-200	1.18838e-195
Cluster 1	TRDC	0.652572	7.84037e-194	1.71085e-189
Cluster 1	ANXA1	0.512218	7.55861e-188	1.64936e-183
Cluster 1	DUSP2	-0.854998	2.65953e-180	5.80335e-176
Cluster 1	AHNAK	0.519997	1.10828e-175	2.41837e-171
Cluster 1	CTB-91J4.1	-1.96135	4.32182e-170	9.43065e-166
Cluster 1	MXRA7	0.942529	5.87677e-142	1.28237e-137
Cluster 1	BHLHE40	0.800704	5.69605e-141	1.24293e-136
Cluster 1	S100A11	0.665021	1.76008e-140	3.84066e-136
Cluster 1	APBA2	-1.48244	1.51158e-137	3.29842e-133
Cluster 1	GNG2	-0.626787	1.13134e-125	2.46869e-121
Cluster 1	LYST	-0.889568	1.41819e-124	3.09464e-120
Cluster 1	ZFP36	-0.575211	8.36157e-121	1.82458e-116
Cluster 1	TOB1	1.04088	1.97492e-111	4.30948e-107
Cluster 1	ASCL2	0.849021	4.80839e-111	1.04924e-106
Cluster 1	CD69	-0.773961	2.47305e-109	5.39644e-105
Cluster 1	S1PR1	0.870343	6.34751e-102	1.38509e-97
Cluster 1	FOS	-0.891328	1.28209e-100	2.79764e-96
Cluster 1	NCALD	0.617201	6.97359e-99	1.52171e-94
Cluster 1	ITGAM	0.895756	3.53485e-97	7.7134e-93
Cluster 1	PATL2	0.933044	7.75869e-97	1.69302e-92
Cluster 1	FKBP5	0.871706	1.33243e-96	2.90749e-92
Cluster 1	TSPAN32	0.753304	2.89993e-92	6.32793e-88
Cluster 1	FCRL3	-1.18658	1.12969e-91	2.46509e-87
Cluster 1	KLF13	0.542478	8.05123e-88	1.75686e-83
Cluster 1	FAM129A	0.657408	2.71988e-85	5.93504e-81
Cluster 1	CDC25B	0.667676	4.24188e-84	9.2562e-80
Cluster 1	RRAS2	0.799148	1.3594e-82	2.96635e-78
Cluster 1	TSPO	0.50597	2.53014e-79	5.52101e-75
Cluster 1	TIGIT	-0.658316	4.03899e-79	8.81349e-75
Cluster 1	TMEM173	0.771274	1.24354e-78	2.71354e-74
Cluster 1	ALOX5AP	-0.912904	1.30483e-77	2.84726e-73
Cluster 1	TOX	-0.799122	6.06881e-77	1.32427e-72
Cluster 1	NIN	-0.861988	9.66264e-74	2.10848e-69
Cluster 1	COL6A2	0.649637	1.72964e-72	3.77424e-68
Cluster 1	PIK3R5	0.515768	8.66962e-71	1.8918e-66
Cluster 1	ST6GAL1	0.717979	3.51216e-70	7.66388e-66
Cluster 1	GLUL	0.719221	4.99551e-68	1.09007e-63
Cluster 1	HLA-DRA	0.836728	1.84201e-67	4.01944e-63
Cluster 1	ESYT2	0.588722	1.52873e-65	3.33584e-61
Cluster 1	SERPINB1	0.517705	2.66307e-65	5.8111e-61
Cluster 1	TMEM14B	0.724098	1.59369e-64	3.47759e-60
Cluster 1	ADAM8	0.538322	1.77943e-63	3.88288e-59
Cluster 1	SORL1	0.563256	5.41796e-61	1.18225e-56
Cluster 1	CDC42EP3	0.581781	8.09549e-58	1.76652e-53
Cluster 1	TRGV2	0.723942	1.69198e-57	3.69207e-53
Cluster 1	LEPROTL1	-0.63809	5.35166e-55	1.16779e-50
Cluster 1	ELAVL1	0.667159	6.69634e-53	1.46121e-48
Cluster 1	CYTH4	0.593564	1.21194e-52	2.64457e-48
Cluster 1	GLIPR2	0.570799	7.20792e-52	1.57284e-47
Cluster 1	CASK	0.608537	7.60154e-52	1.65873e-47
Cluster 1	TMEM2	-0.520715	8.92202e-52	1.94687e-47
Cluster 1	TSPAN14	0.631377	9.17288e-52	2.00161e-47
Cluster 1	NCOA1	-0.675185	8.35456e-50	1.82305e-45
Cluster 1	SSBP3	0.501478	9.58058e-48	2.09058e-43
Cluster 1	CD300A	0.532814	1.54082e-47	3.36223e-43
Cluster 1	KDELR2	-0.669446	2.8754e-46	6.27441e-42
Cluster 1	YES1	-0.750307	1.0665e-43	2.3272e-39
Cluster 1	LPGAT1	0.533054	6.97993e-42	1.52309e-37
Cluster 1	NR4A2	-0.727961	8.48137e-42	1.85072e-37
Cluster 1	HSH2D	0.555815	1.14379e-41	2.49587e-37
Cluster 1	EOMES	-0.675475	9.16863e-39	2.00069e-34
Cluster 1	MT1X	-0.634831	1.61216e-36	3.5179e-32
Cluster 1	SH2D1A	-0.649925	3.47185e-34	7.57593e-30
Cluster 1	PDE4D	-0.517952	4.76608e-34	1.04001e-29
Cluster 1	TRERF1	0.500812	8.79074e-33	1.91823e-28
Cluster 1	PHACTR2	-0.588213	1.71119e-31	3.734e-27
Cluster 1	RGS10	-0.501135	1.7522e-24	3.82347e-20
Cluster 1	TSPYL2	-0.623397	3.21241e-24	7.00981e-20
Cluster 1	HSPB1	-0.508211	1.67806e-23	3.66169e-19
Cluster 1	CCL4	-0.506627	8.09565e-09	0.000176655
Cluster 2	GZMH	-6.40287	0	0
Cluster 2	GZMA	-5.45681	0	0
Cluster 2	GZMB	-6.44265	0	0
Cluster 2	CST7	-4.37822	0	0
Cluster 2	PRF1	-5.41176	0	0
Cluster 2	LTB	4.65218	0	0
Cluster 2	NKG7	-5.41889	0	0
Cluster 2	IL7R	3.5358	0	0
Cluster 2	ZEB2	-5.58919	0	0
Cluster 2	LEF1	4.68633	0	0
Cluster 2	FCGR3A	-7.60106	0	0
Cluster 2	EFHD2	-4.04028	0	0
Cluster 2	GNLY	-5.04477	0	0
Cluster 2	KLRD1	-3.46275	0	0
Cluster 2	TCF7	3.12576	0	0
Cluster 2	CAMK4	3.68423	0	0
Cluster 2	CCL5	-2.82126	0	0
Cluster 2	RCAN3	7.03072	0	0
Cluster 2	SELL	2.54433	0	0
Cluster 2	NOSIP	2.67964	0	0
Cluster 2	RTKN2	4.21391	0	0
Cluster 2	MAL	7.05868	0	0
Cluster 2	CD27	3.25711	0	0
Cluster 2	CCR7	8.25487	0	0
Cluster 2	NELL2	3.43489	0	0
Cluster 2	SERINC5	4.05065	0	0
Cluster 2	BACH2	3.06447	0	0
Cluster 2	TNFSF8	3.57243	0	0
Cluster 2	SPINT2	7.97587	0	0
Cluster 2	CTSW	-1.84074	0	0
Cluster 2	ACTN1	3.92451	0	0
Cluster 2	LSR	3.49469	0	0
Cluster 2	FAAH2	6.63845	0	0
Cluster 2	MYC	5.22795	0	0
Cluster 2	TRABD2A	3.6642	0	0
Cluster 2	RPS5	1.18011	0	0
Cluster 2	RPL18	0.843229	0	0
Cluster 2	RPS13	1.15817	0	0
Cluster 2	RPL32	0.964845	0	0
Cluster 2	RPL18A	0.848732	0	0
Cluster 2	RPS3A	0.810766	0	0
Cluster 2	RPS23	0.831496	0	0
Cluster 2	RPL19	0.748846	0	0
Cluster 2	RPS8	0.977315	0	0
Cluster 2	RPS12	0.87824	0	0
Cluster 2	RPL13	0.880853	0	0
Cluster 2	RPL11	0.783398	0	0
Cluster 2	EEF1A1	0.656542	0	0
Cluster 2	TPT1	0.862835	5.23329e-308	1.14196e-303
Cluster 2	B2M	-0.608256	3.28533e-307	7.16892e-303
Cluster 2	CYBA	-1.50864	3.16605e-305	6.90863e-301
Cluster 2	CCL4	-6.77827	6.93703e-305	1.51373e-300
Cluster 2	RPS28	0.800903	2.2666e-304	4.94595e-300
Cluster 2	HLA-C	-0.859024	2.34429e-301	5.11548e-297
Cluster 2	SOCS3	3.47316	2.67698e-298	5.84145e-294
Cluster 2	RPL30	0.739842	3.75723e-298	8.19866e-294
Cluster 2	ITGA6	3.12802	4.95893e-297	1.08209e-292
Cluster 2	RPL10	0.667427	2.39578e-290	5.22783e-286
Cluster 2	RPL34	0.762845	6.38456e-289	1.39318e-284
Cluster 2	RPL29	0.772647	1.18317e-288	2.5818e-284
Cluster 2	RPL5	0.891485	3.18185e-285	6.94313e-281
Cluster 2	STMN3	2.61058	9.76148e-278	2.13005e-273
Cluster 2	PFN1	-1.03068	1.68627e-267	3.67962e-263
Cluster 2	PLEK	-5.33076	2.30195e-267	5.02308e-263
Cluster 2	RPL28	0.64933	2.52568e-266	5.51128e-262
Cluster 2	NPDC1	2.91079	2.0893e-262	4.55907e-258
Cluster 2	RPL9	0.896772	4.5407e-256	9.90826e-252
Cluster 2	SARAF	1.33262	7.41987e-256	1.61909e-251
Cluster 2	FGFBP2	-6.45316	1.47283e-252	3.21386e-248
Cluster 2	RPL8	0.813582	2.49907e-250	5.45322e-246
Cluster 2	HLA-B	-0.721313	1.23281e-246	2.69011e-242
Cluster 2	HOPX	-3.84933	2.35126e-246	5.13069e-242
Cluster 2	RPLP2	0.731234	7.8684e-245	1.71696e-240
Cluster 2	RPS25	0.764442	5.58155e-244	1.21795e-239
Cluster 2	RPS27A	0.602969	8.80282e-243	1.92086e-238
Cluster 2	PIK3IP1	2.1808	4.65542e-242	1.01586e-237
Cluster 2	LDHB	1.56714	4.05226e-241	8.84243e-237
Cluster 2	PABPC1	1.08735	7.08443e-241	1.54589e-236
Cluster 2	JUNB	1.84197	2.98824e-240	6.52063e-236
Cluster 2	AOAH	-2.39804	3.43244e-239	7.48992e-235
Cluster 2	EEF1B2	1.03054	1.65831e-238	3.6186e-234
Cluster 2	ITGB2	-1.51752	3.83914e-237	8.3774e-233
Cluster 2	RPL39	0.707207	6.83828e-237	1.49218e-232
Cluster 2	RPS6	0.746085	1.60791e-236	3.50861e-232
Cluster 2	SH3BGRL3	-1.02757	6.8319e-231	1.49079e-226
Cluster 2	RPL22	0.896336	4.98431e-226	1.08763e-221
Cluster 2	TMEM123	1.93043	4.77219e-224	1.04134e-219
Cluster 2	SRGN	-1.33286	1.39684e-223	3.04803e-219
Cluster 2	GNB2L1	0.755573	2.18396e-223	4.76561e-219
Cluster 2	RPS18	0.71087	4.76501e-223	1.03977e-218
Cluster 2	RGCC	3.14778	4.65212e-222	1.01514e-217
Cluster 2	SH3YL1	2.82793	2.00951e-220	4.38495e-216
Cluster 2	CALM1	-1.04296	1.82648e-219	3.98556e-215
Cluster 2	GZMM	-2.09944	2.26123e-218	4.93423e-214
Cluster 2	RPS14	0.62897	3.61148e-218	7.88062e-214
Cluster 2	HLA-DPA1	-3.13623	1.50275e-217	3.27914e-213
Cluster 2	RPLP0	0.842287	2.98935e-217	6.52306e-213
Cluster 2	C1orf162	2.20238	1.0453e-215	2.28094e-211
Cluster 2	RPS21	0.696042	6.47802e-215	1.41357e-210
Cluster 2	EPHA4	2.90595	1.6934e-214	3.69517e-210
Cluster 2	RPL10A	0.804412	2.16121e-214	4.71598e-210
Cluster 2	ABHD17A	-1.77762	3.97873e-214	8.68198e-210
Cluster 2	HLA-A	-0.681409	1.48105e-209	3.23179e-205
Cluster 2	RPS15A	0.526681	2.28385e-208	4.98359e-204
Cluster 2	FCRL6	-3.81741	3.98614e-208	8.69815e-204
Cluster 2	RPL35A	0.63838	1.12875e-206	2.46304e-202
Cluster 2	RPS16	0.757852	3.33405e-202	7.27524e-198
Cluster 2	LEPROTL1	1.72862	1.03555e-201	2.25968e-197
Cluster 2	ADGRG1	-6.8756	2.88226e-201	6.28938e-197
Cluster 2	RPSA	0.711762	3.88358e-198	8.47436e-194
Cluster 2	HCST	-1.16188	6.29527e-197	1.37369e-192
Cluster 2	LDLRAP1	2.55275	4.77491e-194	1.04193e-189
Cluster 2	HLA-DPB1	-2.444	7.15214e-190	1.56067e-185
Cluster 2	MAP3K1	2.39253	1.48705e-189	3.2449e-185
Cluster 2	S1PR5	-5.77309	1.35184e-187	2.94984e-183
Cluster 2	RPL37	0.567634	2.58673e-187	5.64451e-183
Cluster 2	IFITM2	-1.32134	1.18774e-184	2.59176e-180
Cluster 2	CD81	-1.82553	1.31102e-181	2.86078e-177
Cluster 2	TESPA1	2.18464	1.40779e-181	3.07193e-177
Cluster 2	SYNE1	-2.70508	1.73894e-181	3.79453e-177
Cluster 2	CMC1	-3.32546	4.55319e-181	9.93552e-177
Cluster 2	PTPRC	-0.861893	1.23308e-179	2.6907e-175
Cluster 2	RPL36	0.672377	1.55369e-178	3.3903e-174
Cluster 2	CD99	-1.22843	1.92487e-178	4.20026e-174
Cluster 2	EEF2	0.887136	4.06121e-178	8.86196e-174
Cluster 2	RPLP1	0.638127	4.8219e-178	1.05219e-173
Cluster 2	SYTL3	-2.48961	2.13227e-177	4.65282e-173
Cluster 2	CLIC1	-1.46098	9.77281e-177	2.13253e-172
Cluster 2	RPL14	0.590618	1.97516e-176	4.31e-172
Cluster 2	APMAP	-2.67054	8.95073e-176	1.95314e-171
Cluster 2	S100A4	-1.20972	3.62116e-174	7.90173e-170
Cluster 2	RPS24	0.58997	4.70242e-173	1.02612e-168
Cluster 2	RPL7	0.889118	1.77723e-170	3.87809e-166
Cluster 2	CDC14A	2.03584	4.79151e-170	1.04555e-165
Cluster 2	RPL12	0.611779	2.23559e-168	4.87828e-164
Cluster 2	IL32	-0.902658	9.52236e-168	2.07787e-163
Cluster 2	CTSC	-2.84469	1.5675e-167	3.42044e-163
Cluster 2	ZFP36L2	1.04791	1.05533e-166	2.30284e-162
Cluster 2	OXNAD1	2.02055	3.63403e-165	7.92982e-161
Cluster 2	KLRF1	-6.10769	8.5492e-164	1.86552e-159
Cluster 2	RPS2	0.548008	1.20706e-163	2.63393e-159
Cluster 2	LSP1	-1.17678	1.39626e-163	3.04679e-159
Cluster 2	DGKA	2.05493	1.02376e-160	2.23394e-156
Cluster 2	TBX21	-3.42527	6.96314e-160	1.51943e-155
Cluster 2	CD74	-1.67153	4.98739e-158	1.0883e-153
Cluster 2	COTL1	1.66945	8.60789e-158	1.87833e-153
Cluster 2	ARPC2	-1.0558	6.90251e-153	1.5062e-148
Cluster 2	KLRB1	-3.86253	2.01778e-152	4.403e-148
Cluster 2	RPL4	0.896609	1.3447e-151	2.93427e-147
Cluster 2	TTC38	-4.99024	1.82758e-151	3.98796e-147
Cluster 2	RPL13A	0.663585	8.06345e-150	1.75953e-145
Cluster 2	MYL6	-0.926069	1.74251e-148	3.80233e-144
Cluster 2	HLA-DRB1	-3.1285	5.65086e-148	1.23307e-143
Cluster 2	PYHIN1	-2.48813	7.14255e-148	1.55857e-143
Cluster 2	FOS	2.26373	6.76124e-145	1.47537e-140
Cluster 2	SATB1	2.09772	7.09656e-145	1.54854e-140
Cluster 2	BEX2	2.13766	1.18043e-144	2.57581e-140
Cluster 2	RPL24	0.624918	1.48273e-144	3.23546e-140
Cluster 2	C12orf75	-2.07697	3.14743e-144	6.86802e-140
Cluster 2	MT-CO1	-0.59029	7.39047e-142	1.61267e-137
Cluster 2	GAPDH	-0.858448	2.858e-140	6.23644e-136
Cluster 2	CD63	-2.01975	6.71787e-139	1.46591e-134
Cluster 2	GSTP1	-1.67082	1.67981e-138	3.66552e-134
Cluster 2	TYROBP	-5.04843	3.0262e-136	6.60347e-132
Cluster 2	FGR	-6.19161	1.89684e-135	4.13909e-131
Cluster 2	SNHG8	1.51421	1.98837e-135	4.33883e-131
Cluster 2	CCDC109B	1.46727	2.236e-133	4.87918e-129
Cluster 2	THEMIS	2.03506	7.67949e-133	1.67574e-128
Cluster 2	LGALS1	-2.76237	4.20197e-132	9.16913e-128
Cluster 2	RPL21	0.548141	6.4601e-132	1.40966e-127
Cluster 2	KIR3DL1	-4.89349	8.26662e-132	1.80386e-127
Cluster 2	RPS9	0.580402	6.12112e-131	1.33569e-126
Cluster 2	LCP1	-1.18236	1.40939e-130	3.07544e-126
Cluster 2	RABGAP1L	-1.87003	1.66428e-130	3.63163e-126
Cluster 2	KLRG1	-2.49184	4.70922e-129	1.0276e-124
Cluster 2	NPM1	0.83738	6.37271e-128	1.39059e-123
Cluster 2	TIGIT	-3.73731	3.80706e-127	8.30739e-123
Cluster 2	C1orf21	-3.92136	1.21706e-126	2.65574e-122
Cluster 2	FLT3LG	1.75684	4.21806e-126	9.20424e-122
Cluster 2	TGFBR3	-3.64458	8.21509e-125	1.79261e-120
Cluster 2	CD247	-1.47339	5.21457e-123	1.13787e-118
Cluster 2	PDE3B	1.23785	1.49607e-121	3.26458e-117
Cluster 2	ARL4C	-0.997138	2.69577e-121	5.88243e-117
Cluster 2	PRKCA	1.97636	3.12137e-120	6.81114e-116
Cluster 2	FYN	-1.20207	7.27268e-120	1.58697e-115
Cluster 2	RPS4X	0.516387	6.34986e-119	1.3856e-114
Cluster 2	LITAF	-0.932151	4.48295e-117	9.78225e-113
Cluster 2	S100A6	-0.835211	2.4175e-116	5.27523e-112
Cluster 2	FLNA	-1.40327	3.63887e-116	7.94038e-112
Cluster 2	ANXA2	-2.25511	1.46351e-115	3.19352e-111
Cluster 2	SLC9A3R1	-1.31239	8.36171e-115	1.82461e-110
Cluster 2	NACA	0.514746	8.66694e-115	1.89121e-110
Cluster 2	PRDM1	-3.19128	9.25708e-115	2.01999e-110
Cluster 2	RGS10	1.46265	1.62541e-114	3.54681e-110
Cluster 2	SYNE2	-1.41208	4.26266e-114	9.30154e-110
Cluster 2	GRAMD1A	2.06052	2.68975e-113	5.8693e-109
Cluster 2	CX3CR1	-6.12566	6.45518e-113	1.40858e-108
Cluster 2	MAML2	1.67379	1.52523e-112	3.3282e-108
Cluster 2	CFL1	-0.689219	9.36149e-112	2.04277e-107
Cluster 2	SH2D2A	-2.68321	2.19087e-111	4.7807e-107
Cluster 2	MYO1F	-2.29528	2.58819e-111	5.64769e-107
Cluster 2	ACTB	-0.68364	4.87813e-109	1.06446e-104
Cluster 2	ARPC5L	-2.04989	6.97306e-109	1.52159e-104
Cluster 2	RPL15	0.508108	1.29723e-107	2.83069e-103
Cluster 2	IL2RG	-0.899969	1.99119e-106	4.34497e-102
Cluster 2	SAMD3	-1.94003	4.50983e-105	9.84091e-101
Cluster 2	PRSS23	-6.72984	5.76385e-105	1.25773e-100
Cluster 2	ARHGAP15	1.00059	1.05443e-104	2.30087e-100
Cluster 2	RHOH	1.40618	3.2371e-102	7.06367e-98
Cluster 2	PAG1	1.92503	1.45485e-101	3.17463e-97
Cluster 2	CEP78	-3.20502	5.55146e-100	1.21138e-95
Cluster 2	PPP2R2B	-4.33727	2.24512e-97	4.89907e-93
Cluster 2	SPON2	-3.54618	1.90979e-96	4.16735e-92
Cluster 2	MAP3K8	-2.93579	2.19079e-95	4.78052e-91
Cluster 2	APOBEC3G	-2.71024	1.40028e-94	3.05555e-90
Cluster 2	ZNF331	1.72604	2.42327e-94	5.28781e-90
Cluster 2	PDIA3	-1.08691	7.63156e-94	1.66528e-89
Cluster 2	RUNX3	-1.10947	1.26648e-93	2.76358e-89
Cluster 2	PPP1CA	-1.15096	1.01302e-92	2.21051e-88
Cluster 2	TRDV1	-0.634662	4.1084e-92	8.96494e-88
Cluster 2	HLA-DRB5	-4.15221	6.95096e-92	1.51677e-87
Cluster 2	ITGAL	-2.0098	3.96867e-91	8.66003e-87
Cluster 2	RARRES3	-1.00799	5.38077e-91	1.17414e-86
Cluster 2	2007-09-01	-0.892947	2.90635e-90	6.34195e-86
Cluster 2	ZEB1	1.56447	1.81366e-89	3.95759e-85
Cluster 2	ADSL	1.67259	3.67342e-89	8.01577e-85
Cluster 2	CHD7	1.79719	3.83792e-88	8.37474e-84
Cluster 2	PIM2	1.68977	1.21294e-87	2.64676e-83
Cluster 2	MYL12B	-0.817105	2.34062e-87	5.10746e-83
Cluster 2	EIF3E	1.0901	3.77261e-87	8.23222e-83
Cluster 2	ITPKB	1.6748	5.05114e-87	1.10221e-82
Cluster 2	STAT4	-1.82643	1.11897e-86	2.44171e-82
Cluster 2	ACTN4	-2.46711	3.20793e-86	7.00003e-82
Cluster 2	CD5	1.57322	1.60843e-85	3.50977e-81
Cluster 2	F2R	-4.96633	2.65171e-85	5.78629e-81
Cluster 2	ABI3	-4.19641	3.46907e-85	7.56987e-81
Cluster 2	CLIC3	-3.569	7.14222e-84	1.5585e-79
Cluster 2	RPS10	1.13828	1.62516e-83	3.54625e-79
Cluster 2	LAG3	-3.33571	3.5737e-83	7.79817e-79
Cluster 2	GNG2	-1.35887	1.22392e-82	2.67071e-78
Cluster 2	DOK2	-1.76733	1.44173e-82	3.14599e-78
Cluster 2	CTD-2020K17.1	1.67193	3.47013e-82	7.57217e-78
Cluster 2	MYO1G	-1.58544	1.17785e-81	2.57019e-77
Cluster 2	BTF3	0.558845	4.12786e-81	9.00741e-77
Cluster 2	SERF2	-0.573659	5.13216e-81	1.11989e-76
Cluster 2	GYPC	0.938696	1.62397e-80	3.54367e-76
Cluster 2	FAM49B	-1.40301	1.57047e-78	3.42693e-74
Cluster 2	RPL38	0.568477	1.66709e-78	3.63775e-74
Cluster 2	PTMS	-4.24526	1.32928e-77	2.90063e-73
Cluster 2	MCTP2	-2.86894	2.13125e-77	4.6506e-73
Cluster 2	AHNAK	-1.05235	3.82122e-77	8.33829e-73
Cluster 2	ZBTB38	-1.75615	3.95452e-77	8.62916e-73
Cluster 2	JAZF1	-3.03156	5.44139e-77	1.18737e-72
Cluster 2	CLEC2B	-1.34409	1.00948e-76	2.20279e-72
Cluster 2	IL2RB	-2.18683	1.04176e-76	2.27323e-72
Cluster 2	LPCAT1	-3.34846	2.6001e-76	5.67367e-72
Cluster 2	MYBL1	-2.20044	4.25662e-76	9.28836e-72
Cluster 2	HSPB1	1.32242	4.72212e-76	1.03041e-71
Cluster 2	KIR2DL3	-3.99627	9.56422e-76	2.08701e-71
Cluster 2	BHLHE40	-2.79838	1.47569e-75	3.22011e-71
Cluster 2	ARL6IP5	-0.900979	2.09058e-75	4.56185e-71
Cluster 2	RAP1GAP2	-2.78516	3.8794e-75	8.46525e-71
Cluster 2	MATK	-1.43674	4.43748e-75	9.68302e-71
Cluster 2	TNFRSF1B	-2.49814	7.40681e-75	1.61624e-70
Cluster 2	MYL12A	-0.609736	1.46877e-74	3.20501e-70
Cluster 2	PTP4A2	-0.919765	1.78813e-74	3.90188e-70
Cluster 2	MSN	-1.05648	2.97345e-74	6.48838e-70
Cluster 2	LYST	-1.87857	3.17288e-74	6.92354e-70
Cluster 2	TGFB1	-0.75123	7.62608e-74	1.66409e-69
Cluster 2	NAP1L1	0.986202	1.5424e-72	3.36566e-68
Cluster 2	ID2	-1.33228	1.71244e-72	3.73671e-68
Cluster 2	CD55	1.24124	1.2793e-71	2.79155e-67
Cluster 2	LYN	-4.54123	4.66786e-71	1.01857e-66
Cluster 2	SLC2A3	1.27287	6.82435e-70	1.48914e-65
Cluster 2	TXK	1.26164	3.08528e-69	6.73239e-65
Cluster 2	NCR1	-5.31546	4.31234e-69	9.40997e-65
Cluster 2	STT3B	1.21365	5.13456e-69	1.12041e-64
Cluster 2	FXYD5	0.618635	2.00855e-68	4.38287e-64
Cluster 2	CAP1	-1.03157	6.98428e-68	1.52404e-63
Cluster 2	HNRNPA1	0.505154	8.71144e-68	1.90092e-63
Cluster 2	RHOC	-4.51709	1.73772e-67	3.79187e-63
Cluster 2	METRNL	-2.52822	2.37631e-67	5.18536e-63
Cluster 2	CCL3	-8.21879	3.31181e-67	7.22671e-63
Cluster 2	DBI	-1.2117	5.08944e-67	1.11057e-62
Cluster 2	BIRC3	1.70373	4.22405e-66	9.2173e-62
Cluster 2	TLN1	-1.1179	5.02288e-66	1.09604e-61
Cluster 2	PTPN22	-2.02493	1.33984e-65	2.92366e-61
Cluster 2	CASK	1.28515	2.41973e-65	5.28009e-61
Cluster 2	PTGDR	-2.3454	3.09252e-65	6.74818e-61
Cluster 2	SLAMF7	-3.76911	9.75344e-65	2.1283e-60
Cluster 2	CHST12	-2.44212	1.27415e-64	2.78031e-60
Cluster 2	JUN	1.29789	2.06565e-64	4.50746e-60
Cluster 2	TOX	-1.95051	3.57015e-64	7.79043e-60
Cluster 2	PTPN12	-2.99644	4.82837e-64	1.0536e-59
Cluster 2	SORL1	1.06915	7.63421e-64	1.66586e-59
Cluster 2	SSBP4	-1.20995	8.75449e-64	1.91032e-59
Cluster 2	BTG2	1.18297	9.27013e-64	2.02283e-59
Cluster 2	RAC2	-0.601229	2.59883e-63	5.67092e-59
Cluster 2	ANXA6	-0.943255	4.59019e-63	1.00162e-58
Cluster 2	SUB1	-0.946996	2.85312e-62	6.22579e-58
Cluster 2	DNAJC1	-1.74885	3.17006e-62	6.91738e-58
Cluster 2	ZFAS1	0.80516	4.04212e-62	8.82031e-58
Cluster 2	EIF3H	0.735799	4.18338e-62	9.12854e-58
Cluster 2	FOXP1	1.00799	5.46143e-62	1.19174e-57
Cluster 2	CNN2	0.95067	5.62497e-62	1.22743e-57
Cluster 2	CDR2	1.4048	7.81332e-62	1.70495e-57
Cluster 2	DHRS7	-1.23145	1.41921e-61	3.09686e-57
Cluster 2	CAPN2	-1.28439	1.68933e-61	3.68629e-57
Cluster 2	SMAP2	0.875074	7.39054e-61	1.61269e-56
Cluster 2	CD8A	-3.59672	1.78142e-60	3.88723e-56
Cluster 2	MAPK1	-1.69502	3.45586e-60	7.54104e-56
Cluster 2	PPIB	-0.74923	6.016e-60	1.31275e-55
Cluster 2	YWHAZ	-0.561684	7.04123e-60	1.53647e-55
Cluster 2	GPR65	-1.82423	1.00564e-59	2.1944e-55
Cluster 2	R3HDM4	1.18574	1.01443e-59	2.21358e-55
Cluster 2	NDUFB7	-1.34133	1.25897e-59	2.7472e-55
Cluster 2	CD244	-3.42275	8.71374e-59	1.90143e-54
Cluster 2	AKNA	-1.36883	8.79761e-59	1.91973e-54
Cluster 2	DUSP1	1.31375	2.76403e-58	6.03138e-54
Cluster 2	EMP3	-0.716668	4.96201e-58	1.08276e-53
Cluster 2	JUND	0.960607	7.11895e-58	1.55343e-53
Cluster 2	C6orf48	1.3465	8.44392e-58	1.84255e-53
Cluster 2	EOMES	-3.13247	8.70938e-58	1.90047e-53
Cluster 2	SEMA4D	1.03093	1.95179e-57	4.259e-53
Cluster 2	C9orf142	-0.951181	1.97795e-57	4.31608e-53
Cluster 2	FTH1	0.800397	3.65521e-57	7.97604e-53
Cluster 2	CALR	-1.0304	4.75822e-57	1.03829e-52
Cluster 2	TXNIP	0.618115	5.59077e-57	1.21996e-52
Cluster 2	ADAM8	-2.06319	6.2394e-57	1.3615e-52
Cluster 2	RNF213	-0.967836	9.85001e-57	2.14937e-52
Cluster 2	SPN	-1.66158	1.86628e-56	4.07241e-52
Cluster 2	SYTL2	-2.81622	2.015e-56	4.39692e-52
Cluster 2	CDK2AP2	-1.62222	4.59734e-56	1.00318e-51
Cluster 2	H3F3A	-0.509257	9.29317e-56	2.02786e-51
Cluster 2	HINT1	0.586235	2.22457e-55	4.85423e-51
Cluster 2	SLC25A6	0.551755	2.73257e-55	5.96273e-51
Cluster 2	RPS4Y1	0.966505	2.83297e-55	6.18182e-51
Cluster 2	RSL1D1	0.963137	5.60183e-55	1.22238e-50
Cluster 2	TRAT1	1.37352	7.73635e-55	1.68815e-50
Cluster 2	OSTF1	-1.51421	8.97307e-55	1.95801e-50
Cluster 2	TPM3	-0.603172	1.31642e-54	2.87257e-50
Cluster 2	TSEN54	-1.68408	2.14656e-54	4.68401e-50
Cluster 2	CD3D	-0.639042	2.18189e-54	4.76111e-50
Cluster 2	IMPDH2	1.35358	4.04142e-54	8.81879e-50
Cluster 2	IGF2R	-1.72593	5.95749e-54	1.29998e-49
Cluster 2	RORA	-1.564	8.6171e-54	1.88034e-49
Cluster 2	SASH3	-1.65576	1.17648e-53	2.56721e-49
Cluster 2	ARHGAP9	-1.40022	1.38412e-53	3.02029e-49
Cluster 2	AC092580.4	-1.72052	2.1011e-53	4.58481e-49
Cluster 2	PIM1	1.29954	3.25434e-53	7.1013e-49
Cluster 2	KLRC3	-2.15005	4.10584e-53	8.95936e-49
Cluster 2	PIP4K2A	-1.02088	4.16957e-53	9.09843e-49
Cluster 2	GNAI2	-0.72392	4.16982e-53	9.09896e-49
Cluster 2	PRELID1	-1.15298	5.09567e-53	1.11193e-48
Cluster 2	CRIP1	-1.1416	5.59069e-53	1.21995e-48
Cluster 2	CBLB	-1.19145	5.67919e-53	1.23926e-48
Cluster 2	CD2	-1.40114	1.18311e-52	2.58167e-48
Cluster 2	HSP90AB1	0.552213	1.26735e-52	2.76549e-48
Cluster 2	RAP1B	-0.721099	2.31165e-52	5.04424e-48
Cluster 2	PDGFD	-3.16672	2.33115e-52	5.0868e-48
Cluster 2	RPL23	0.611763	4.44889e-52	9.70793e-48
Cluster 2	IRF1	-0.894318	8.51917e-52	1.85897e-47
Cluster 2	CTSD	-1.15386	1.01667e-51	2.21849e-47
Cluster 2	GLIPR1	-1.74321	1.36924e-51	2.98783e-47
Cluster 2	PLA2G16	-2.77192	2.09981e-51	4.58198e-47
Cluster 2	TGFBR2	1.13753	2.49524e-51	5.44486e-47
Cluster 2	CNST	1.23799	5.75068e-51	1.25486e-46
Cluster 2	NCK2	1.14169	7.0625e-51	1.54111e-46
Cluster 2	RHOA	-0.591972	1.29224e-50	2.81979e-46
Cluster 2	PSMB9	-0.766069	1.80016e-50	3.92812e-46
Cluster 2	NFKB1	1.1285	5.42116e-50	1.18295e-45
Cluster 2	C20orf24	-1.71835	6.92062e-50	1.51015e-45
Cluster 2	ADGRE5	-1.22752	7.957e-50	1.7363e-45
Cluster 2	MRPL10	-1.81216	9.05066e-50	1.97494e-45
Cluster 2	TMEM238	1.14109	1.2735e-49	2.77891e-45
Cluster 2	HSPA5	-0.973485	1.42481e-49	3.10909e-45
Cluster 2	C5orf56	-1.44936	2.02351e-49	4.41551e-45
Cluster 2	PPP1R18	-1.22476	2.86127e-49	6.24357e-45
Cluster 2	PPP1R2	0.939792	3.85554e-49	8.41317e-45
Cluster 2	EIF3L	0.739794	3.91855e-49	8.55067e-45
Cluster 2	NFKBIA	1.0127	4.81791e-49	1.05132e-44
Cluster 2	TMEM14B	1.02922	6.83877e-49	1.49229e-44
Cluster 2	TPST2	-1.26004	7.37845e-49	1.61005e-44
Cluster 2	IDH2	-1.6098	1.35546e-48	2.95775e-44
Cluster 2	TRBC2	-0.67707	2.95653e-48	6.45145e-44
Cluster 2	FKBP5	0.909375	4.05204e-48	8.84197e-44
Cluster 2	CD53	-0.82397	4.33222e-48	9.45335e-44
Cluster 2	PLCG1	1.38087	4.39886e-48	9.59874e-44
Cluster 2	PRKCB	-1.05563	4.79213e-48	1.04569e-43
Cluster 2	ATXN1	-1.93164	5.75381e-48	1.25554e-43
Cluster 2	ANXA1	-0.725566	8.11668e-48	1.77114e-43
Cluster 2	PTPRJ	-2.01564	1.70792e-47	3.72684e-43
Cluster 2	MT2A	-0.831298	1.77454e-47	3.87222e-43
Cluster 2	NDFIP1	0.932778	1.92733e-47	4.20563e-43
Cluster 2	RPS20	0.504546	2.95661e-47	6.45163e-43
Cluster 2	S100A11	-1.2691	3.47955e-47	7.59274e-43
Cluster 2	C12orf57	0.63694	4.39348e-47	9.58701e-43
Cluster 2	PDIA6	-1.3476	1.16351e-46	2.5389e-42
Cluster 2	BEX4	1.21983	2.17304e-46	4.74179e-42
Cluster 2	PRKCH	-0.775534	2.52829e-46	5.51699e-42
Cluster 2	OAZ1	-0.539108	9.30296e-46	2.03e-41
Cluster 2	UTRN	-0.996206	1.20462e-45	2.62861e-41
Cluster 2	SH3KBP1	-1.05686	1.23269e-45	2.68985e-41
Cluster 2	TCEB2	-0.685787	1.60383e-45	3.49971e-41
Cluster 2	LINC00152	-1.81168	1.9216e-45	4.19313e-41
Cluster 2	IQGAP1	-0.954368	2.24331e-45	4.89514e-41
Cluster 2	SKAP1	-0.765696	2.88884e-45	6.30373e-41
Cluster 2	BCL11B	0.989179	9.55406e-45	2.08479e-40
Cluster 2	RAB27A	-1.70515	1.36868e-44	2.98659e-40
Cluster 2	GLTSCR2	0.606742	1.94496e-44	4.24409e-40
Cluster 2	SLC15A4	-2.75929	2.16661e-44	4.72776e-40
Cluster 2	CAPNS1	-1.06737	2.5929e-44	5.65797e-40
Cluster 2	IQGAP2	-0.963395	5.7827e-44	1.26184e-39
Cluster 2	CDKN1B	0.80704	7.09583e-44	1.54838e-39
Cluster 2	CCDC57	1.20259	7.98266e-44	1.7419e-39
Cluster 2	IFI27L2	-1.74205	1.66291e-43	3.62864e-39
Cluster 2	SCP2	-1.33343	7.94108e-43	1.73282e-38
Cluster 2	RASSF1	-1.18572	8.30138e-43	1.81144e-38
Cluster 2	AGTRAP	-1.85583	1.3534e-42	2.95326e-38
Cluster 2	PGAM1	-1.00836	1.42956e-42	3.11945e-38
Cluster 2	SFXN1	1.02056	3.14106e-42	6.8541e-38
Cluster 2	EIF4G3	-1.96457	5.76297e-42	1.25754e-37
Cluster 2	ATP2B4	-1.89764	6.17009e-42	1.34637e-37
Cluster 2	GUK1	-0.642494	1.0313e-41	2.25039e-37
Cluster 2	ANP32B	0.701006	2.32009e-41	5.06266e-37
Cluster 2	NUCB2	0.874206	5.48979e-41	1.19793e-36
Cluster 2	STK39	-1.68446	5.90989e-41	1.2896e-36
Cluster 2	OSBPL5	-2.49063	6.54498e-41	1.42818e-36
Cluster 2	SERP1	0.698362	8.48376e-41	1.85124e-36
Cluster 2	GNPTAB	-1.70506	9.21602e-41	2.01103e-36
Cluster 2	TRGV9	-2.53486	1.7801e-40	3.88436e-36
Cluster 2	GTF3C1	-1.73769	3.06055e-40	6.67844e-36
Cluster 2	TRADD	1.18519	8.76371e-40	1.91233e-35
Cluster 2	PLP2	1.09754	1.1755e-39	2.56506e-35
Cluster 2	PTPRE	-1.94273	1.2961e-39	2.82822e-35
Cluster 2	SERPINB9	-1.67667	2.30422e-39	5.02803e-35
Cluster 2	BSG	-0.972347	2.71384e-39	5.92186e-35
Cluster 2	ARPC1B	-0.675823	5.37553e-39	1.17299e-34
Cluster 2	KIR3DL2	-1.67263	1.12443e-38	2.45362e-34
Cluster 2	CASP1	-1.80777	1.55657e-38	3.3966e-34
Cluster 2	ZAP70	-0.756427	5.13031e-38	1.11948e-33
Cluster 2	S1PR1	0.918243	1.27903e-37	2.79097e-33
Cluster 2	PPP3CA	-1.79153	1.28205e-37	2.79756e-33
Cluster 2	UXT	0.622565	1.89176e-37	4.12802e-33
Cluster 2	G6PD	-1.55006	2.94278e-37	6.42143e-33
Cluster 2	CD300A	-1.67448	3.02033e-37	6.59067e-33
Cluster 2	UBE2E3	-1.38997	4.30058e-37	9.38431e-33
Cluster 2	BCL2	1.17554	5.98102e-37	1.30512e-32
Cluster 2	IKZF3	-1.27175	8.92394e-37	1.94729e-32
Cluster 2	CTB-133G6.1	1.06117	1.04244e-36	2.2747e-32
Cluster 2	NCOA1	-1.46722	1.30219e-36	2.84151e-32
Cluster 2	STOM	-1.44882	1.55896e-36	3.40181e-32
Cluster 2	TAB2	1.11229	3.07465e-36	6.70919e-32
Cluster 2	FOSB	1.30093	5.72253e-36	1.24871e-31
Cluster 2	OPTN	-0.9858	5.91088e-36	1.28981e-31
Cluster 2	WIPF1	-0.721955	9.23766e-36	2.01575e-31
Cluster 2	MBP	-0.638845	1.05479e-35	2.30167e-31
Cluster 2	RPL36A	0.51851	1.10108e-35	2.40266e-31
Cluster 2	SPOCK2	0.60417	2.4101e-35	5.25908e-31
Cluster 2	PTPN18	-1.79454	2.81843e-35	6.15009e-31
Cluster 2	TMEM59	-0.878081	3.35404e-35	7.31885e-31
Cluster 2	FAM65B	0.606205	3.97755e-35	8.67942e-31
Cluster 2	NDUFB2	-0.771635	4.27298e-35	9.32408e-31
Cluster 2	TPI1	-0.666909	4.9018e-35	1.06962e-30
Cluster 2	ADK	0.879198	4.90642e-35	1.07063e-30
Cluster 2	ITCH	-1.45521	5.67698e-35	1.23877e-30
Cluster 2	BIN2	-0.614265	7.06223e-35	1.54105e-30
Cluster 2	CISD3	-1.7188	7.15651e-35	1.56162e-30
Cluster 2	ATP6V0E1	-0.794285	7.78897e-35	1.69963e-30
Cluster 2	EIF2S3	0.784444	1.40404e-34	3.06376e-30
Cluster 2	TFDP2	-1.39481	2.30823e-34	5.03679e-30
Cluster 2	PRR13	-0.677106	2.47094e-34	5.39183e-30
Cluster 2	FAM129A	-1.35054	2.93148e-34	6.39679e-30
Cluster 2	CARD16	-1.23182	5.8954e-34	1.28643e-29
Cluster 2	BRK1	-0.972766	1.58508e-33	3.45881e-29
Cluster 2	NCALD	-1.53406	1.9106e-33	4.16913e-29
Cluster 2	CD3G	-0.616647	1.92222e-33	4.19448e-29
Cluster 2	APBB1IP	-0.80659	2.17859e-33	4.7539e-29
Cluster 2	NINJ1	1.0284	2.98052e-33	6.5038e-29
Cluster 2	SF1	0.536455	4.68962e-33	1.02332e-28
Cluster 2	HCLS1	-0.611365	5.10358e-33	1.11365e-28
Cluster 2	TMBIM6	-0.654148	5.40941e-33	1.18039e-28
Cluster 2	ITGB1	-0.837873	6.83222e-33	1.49086e-28
Cluster 2	HIST1H1E	-0.673102	1.22106e-32	2.66447e-28
Cluster 2	NFKBIZ	1.09067	1.34618e-32	2.93751e-28
Cluster 2	TMEM2	-0.871892	1.46859e-32	3.2046e-28
Cluster 2	RAB29	-1.43145	1.60458e-32	3.50135e-28
Cluster 2	HERPUD1	-1.09312	2.3644e-32	5.15937e-28
Cluster 2	CMTM7	1.00332	2.38151e-32	5.19669e-28
Cluster 2	CFLAR	-0.968321	3.51416e-32	7.66824e-28
Cluster 2	COX8A	-0.662052	3.85024e-32	8.40161e-28
Cluster 2	BLOC1S1	-1.24252	4.68525e-32	1.02237e-27
Cluster 2	HMGA1	1.10643	8.33732e-32	1.81929e-27
Cluster 2	TOMM20	0.633842	1.57635e-31	3.43975e-27
Cluster 2	ACTR3	-0.787806	2.48745e-31	5.42787e-27
Cluster 2	MTERF4	1.04023	3.66152e-31	7.98981e-27
Cluster 2	CAST	-0.662303	3.82417e-31	8.34473e-27
Cluster 2	NSA2	0.645505	4.92227e-31	1.07409e-26
Cluster 2	MXD4	-1.59403	5.00658e-31	1.09249e-26
Cluster 2	EPS15	-1.09406	9.43453e-31	2.05871e-26
Cluster 2	SUPT4H1	-1.39024	1.13579e-30	2.4784e-26
Cluster 2	PDE4D	-1.23349	1.20664e-30	2.633e-26
Cluster 2	BUB3	-0.906024	1.39081e-30	3.03489e-26
Cluster 2	YWHAQ	-0.841894	1.78691e-30	3.89923e-26
Cluster 2	PTPN7	-1.64466	4.21567e-30	9.19901e-26
Cluster 2	ITGA4	-0.568545	4.72087e-30	1.03014e-25
Cluster 2	ARHGAP26	-1.28972	9.43513e-30	2.05884e-25
Cluster 2	PABPC4	0.908755	9.87303e-30	2.15439e-25
Cluster 2	WDR1	-0.857883	1.6338e-29	3.56511e-25
Cluster 2	FBXW5	-1.04449	2.12899e-29	4.64568e-25
Cluster 2	IDS	-0.868725	2.42862e-29	5.2995e-25
Cluster 2	GBP5	-1.06421	2.73745e-29	5.97339e-25
Cluster 2	PSAP	-0.819914	5.29667e-29	1.15579e-24
Cluster 2	RPS6KA1	-1.32224	5.48985e-29	1.19794e-24
Cluster 2	STK10	-0.919278	6.08786e-29	1.32843e-24
Cluster 2	CDKN2D	-0.928868	7.02972e-29	1.53395e-24
Cluster 2	PSMB10	-0.718563	9.07429e-29	1.9801e-24
Cluster 2	CTD-3184A7.4	0.974996	9.70179e-29	2.11703e-24
Cluster 2	LMAN2	-0.926537	1.41157e-28	3.08018e-24
Cluster 2	HN1	-1.38364	1.69452e-28	3.69762e-24
Cluster 2	PTPRCAP	-0.698064	1.76526e-28	3.85198e-24
Cluster 2	ITGB7	-0.889207	2.10376e-28	4.59062e-24
Cluster 2	SIRT2	-1.39498	2.44824e-28	5.34231e-24
Cluster 2	NEAT1	-0.962459	3.76836e-28	8.22295e-24
Cluster 2	PYCARD	-1.51614	4.20047e-28	9.16585e-24
Cluster 2	EZR	0.665551	4.22774e-28	9.22535e-24
Cluster 2	PSMA7	-0.71509	4.32477e-28	9.43708e-24
Cluster 2	PSMA1	0.766505	8.11353e-28	1.77045e-23
Cluster 2	TRAPPC10	-1.1033	9.21123e-28	2.00998e-23
Cluster 2	ACTR2	-0.651893	1.51677e-27	3.30974e-23
Cluster 2	DSTN	-0.967913	2.35164e-27	5.1315e-23
Cluster 2	RPS27L	-1.00123	2.93544e-27	6.40542e-23
Cluster 2	RAB8B	-1.09379	4.27951e-27	9.33831e-23
Cluster 2	CD69	0.666495	5.33073e-27	1.16322e-22
Cluster 2	DEK	-0.764995	1.00659e-26	2.19648e-22
Cluster 2	EEF1G	0.903394	1.14034e-26	2.48834e-22
Cluster 2	SMDT1	0.604677	1.27166e-26	2.77488e-22
Cluster 2	TSPYL2	0.923461	1.34298e-26	2.93052e-22
Cluster 2	ABLIM1	0.776999	2.0508e-26	4.47505e-22
Cluster 2	ARF6	-0.655329	2.30256e-26	5.02441e-22
Cluster 2	HMGB2	-0.902537	2.36614e-26	5.16316e-22
Cluster 2	NAA38	-1.17058	2.70332e-26	5.89891e-22
Cluster 2	PTPRA	-0.868902	2.90609e-26	6.34137e-22
Cluster 2	TRAPPC1	-0.740094	3.09301e-26	6.74926e-22
Cluster 2	RNPEPL1	-0.998491	3.69191e-26	8.05611e-22
Cluster 2	TMEM243	0.879781	4.83492e-26	1.05503e-21
Cluster 2	ITK	0.716715	5.39208e-26	1.17661e-21
Cluster 2	AC090498.1	0.506712	5.55036e-26	1.21115e-21
Cluster 2	POMP	-0.918514	5.62791e-26	1.22807e-21
Cluster 2	ARAP2	-0.998155	5.86132e-26	1.279e-21
Cluster 2	SMCHD1	0.553005	1.3296e-25	2.90132e-21
Cluster 2	ZC3HAV1	0.611748	1.71348e-25	3.73898e-21
Cluster 2	FAM46C	-1.15955	2.49285e-25	5.43964e-21
Cluster 2	TMED9	-1.04559	2.69676e-25	5.8846e-21
Cluster 2	IFI16	-1.0951	2.78842e-25	6.0846e-21
Cluster 2	KIAA0922	0.918326	3.86866e-25	8.44181e-21
Cluster 2	CTSS	-1.10824	3.93047e-25	8.57668e-21
Cluster 2	GNG5	-0.733857	3.93055e-25	8.57685e-21
Cluster 2	RAC1	-0.745235	4.21169e-25	9.19033e-21
Cluster 2	SUN2	-0.525897	5.86663e-25	1.28016e-20
Cluster 2	CTSA	1.06266	6.3789e-25	1.39194e-20
Cluster 2	IRF2BP2	0.917063	7.94695e-25	1.7341e-20
Cluster 2	SLC20A1	-1.49509	8.67267e-25	1.89246e-20
Cluster 2	NAA50	-1.54932	9.27471e-25	2.02383e-20
Cluster 2	APOL6	-1.29435	1.1118e-24	2.42606e-20
Cluster 2	MACF1	-0.843849	1.18228e-24	2.57985e-20
Cluster 2	DGKZ	-0.841826	1.38153e-24	3.01464e-20
Cluster 2	WDR83OS	-0.746525	1.95999e-24	4.2769e-20
Cluster 2	SNHG7	0.829915	1.99549e-24	4.35436e-20
Cluster 2	RAP1A	-0.768878	2.04058e-24	4.45275e-20
Cluster 2	TAOK3	-0.869866	2.50838e-24	5.47353e-20
Cluster 2	DIAPH1	-0.910611	2.90489e-24	6.33877e-20
Cluster 2	VAMP8	-0.755374	3.37034e-24	7.35442e-20
Cluster 2	VPS13C	-0.750689	3.76208e-24	8.20924e-20
Cluster 2	SIPA1	-0.883165	4.12057e-24	8.9915e-20
Cluster 2	SERPINB1	-0.85565	4.90831e-24	1.07104e-19
Cluster 2	TNFAIP3	0.904124	4.96385e-24	1.08316e-19
Cluster 2	TNFAIP8	0.695722	7.12526e-24	1.5548e-19
Cluster 2	SSBP3	-1.29653	8.3762e-24	1.82777e-19
Cluster 2	RNF167	-0.963001	1.09751e-23	2.39487e-19
Cluster 2	PPP1R16B	-1.1572	1.59821e-23	3.48746e-19
Cluster 2	PRKACB	-0.759381	1.78768e-23	3.90089e-19
Cluster 2	TCF25	-0.69901	1.9012e-23	4.1486e-19
Cluster 2	HSPD1	0.72666	2.19741e-23	4.79497e-19
Cluster 2	NDUFB10	-0.742074	2.4491e-23	5.34418e-19
Cluster 2	SPCS2	-0.874214	2.52059e-23	5.50019e-19
Cluster 2	P4HB	-0.713727	2.56277e-23	5.59222e-19
Cluster 2	GPI	-0.923487	2.66565e-23	5.81672e-19
Cluster 2	POLR2L	-0.626772	3.23512e-23	7.05935e-19
Cluster 2	TMEM50A	-0.728908	3.36714e-23	7.34744e-19
Cluster 2	REEP5	-0.948242	4.38241e-23	9.56285e-19
Cluster 2	PTPN4	-0.835595	6.22072e-23	1.35742e-18
Cluster 2	PSMB8	-0.623049	1.01835e-22	2.22215e-18
Cluster 2	VASP	-0.970539	1.42751e-22	3.11498e-18
Cluster 2	PLCL2	0.637994	1.91661e-22	4.18224e-18
Cluster 2	ALKBH7	0.671239	2.07689e-22	4.53199e-18
Cluster 2	PPA1	0.731155	2.23098e-22	4.86823e-18
Cluster 2	ST13	0.541401	2.31084e-22	5.04248e-18
Cluster 2	ARPC5	-0.594067	4.07829e-22	8.89924e-18
Cluster 2	PARK7	-0.627127	4.14897e-22	9.05348e-18
Cluster 2	FERMT3	-0.957935	6.2602e-22	1.36604e-17
Cluster 2	PSMB6	-0.85122	6.9864e-22	1.5245e-17
Cluster 2	SLAMF6	-1.26687	7.52254e-22	1.64149e-17
Cluster 2	CD44	0.521695	9.51569e-22	2.07642e-17
Cluster 2	RASAL3	-0.797287	9.86662e-22	2.15299e-17
Cluster 2	SHISA5	-0.73088	1.12078e-21	2.44565e-17
Cluster 2	MFSD10	-0.925375	1.15031e-21	2.51009e-17
Cluster 2	CITED2	0.788756	1.18701e-21	2.59018e-17
Cluster 2	UBL5	-0.5379	1.38079e-21	3.01303e-17
Cluster 2	PDE7A	0.802167	2.64072e-21	5.76231e-17
Cluster 2	EIF3M	0.519518	3.38292e-21	7.38186e-17
Cluster 2	HNRNPA3	-0.509343	3.7261e-21	8.13073e-17
Cluster 2	GSTK1	0.524066	4.21741e-21	9.2028e-17
Cluster 2	RAB8A	-1.13625	4.29473e-21	9.37153e-17
Cluster 2	PKN1	-0.81169	5.61858e-21	1.22603e-16
Cluster 2	TLE4	0.650215	6.61649e-21	1.44378e-16
Cluster 2	RP5-1171I10.5	-1.12317	1.50099e-20	3.27531e-16
Cluster 2	FCRL3	-1.18729	1.63495e-20	3.56762e-16
Cluster 2	PBXIP1	0.786517	1.71546e-20	3.7433e-16
Cluster 2	PTP4A1	0.942105	2.01874e-20	4.4051e-16
Cluster 2	RAB1B	-0.910263	2.25175e-20	4.91354e-16
Cluster 2	NFATC2	-1.20606	2.49933e-20	5.45379e-16
Cluster 2	MAP1LC3B	-0.666724	2.59637e-20	5.66555e-16
Cluster 2	COMMD7	-1.08373	2.81105e-20	6.13399e-16
Cluster 2	DERL1	-1.15119	4.64936e-20	1.01454e-15
Cluster 2	IKZF2	-0.695308	5.04579e-20	1.10104e-15
Cluster 2	TMEM9B	-1.01465	5.43863e-20	1.18676e-15
Cluster 2	SLFN12L	-0.880948	6.43131e-20	1.40338e-15
Cluster 2	PICALM	-0.995796	6.64533e-20	1.45008e-15
Cluster 2	ARHGAP25	-0.885718	6.65224e-20	1.45158e-15
Cluster 2	ADAM10	-0.96623	8.30784e-20	1.81285e-15
Cluster 2	PCED1B	0.719755	9.41132e-20	2.05364e-15
Cluster 2	DNAJB1	0.560293	9.56563e-20	2.08732e-15
Cluster 2	DIP2A	-1.02986	1.09517e-19	2.38977e-15
Cluster 2	TBCB	-0.761421	1.09807e-19	2.3961e-15
Cluster 2	ORAI1	-0.931871	1.11698e-19	2.43735e-15
Cluster 2	CD164	-0.745631	1.22091e-19	2.66414e-15
Cluster 2	TADA3	-1.16091	1.4129e-19	3.08308e-15
Cluster 2	PPP3CC	-0.736324	1.89015e-19	4.12449e-15
Cluster 2	PRDX2	0.552287	1.9996e-19	4.36332e-15
Cluster 2	DDOST	-0.708673	2.05298e-19	4.47982e-15
Cluster 2	GPX1	0.716583	2.42526e-19	5.29216e-15
Cluster 2	SAMSN1	-1.2074	2.43969e-19	5.32364e-15
Cluster 2	AKIRIN2	-1.02196	3.42463e-19	7.47288e-15
Cluster 2	TRAC	0.574821	4.03505e-19	8.80488e-15
Cluster 2	IL10RA	-0.618977	4.10937e-19	8.96706e-15
Cluster 2	VAV3	-0.822183	4.2634e-19	9.30317e-15
Cluster 2	FMNL1	-0.677289	6.69215e-19	1.46029e-14
Cluster 2	ZBTB7A	-0.859677	7.98105e-19	1.74154e-14
Cluster 2	VIMP	-1.22009	8.37167e-19	1.82678e-14
Cluster 2	VPS26A	-1.10559	9.31537e-19	2.03271e-14
Cluster 2	SH3BGRL	-0.633504	1.02818e-18	2.2436e-14
Cluster 2	ARHGAP30	-0.703614	1.22925e-18	2.68235e-14
Cluster 2	SQSTM1	-0.604804	1.74577e-18	3.80945e-14
Cluster 2	DYNLL1	-1.05509	2.16321e-18	4.72035e-14
Cluster 2	ATP6V1F	-0.797095	3.16326e-18	6.90254e-14
Cluster 2	SEPW1	-0.630488	4.09805e-18	8.94236e-14
Cluster 2	KLF12	-0.738079	4.19788e-18	9.16019e-14
Cluster 2	MIEN1	-1.06947	6.18615e-18	1.34988e-13
Cluster 2	SPPL2A	-1.114	6.93104e-18	1.51242e-13
Cluster 2	RPIA	0.79271	7.82919e-18	1.70841e-13
Cluster 2	CYB561D2	-1.06301	9.59044e-18	2.09273e-13
Cluster 2	SDF2L1	-1.18685	1.01811e-17	2.22162e-13
Cluster 2	TTC3	0.546803	1.27719e-17	2.78696e-13
Cluster 2	AKAP13	-0.520412	1.41445e-17	3.08648e-13
Cluster 2	TMCO1	-1.07144	1.42171e-17	3.10231e-13
Cluster 2	RFTN1	-0.894792	1.51378e-17	3.30322e-13
Cluster 2	PSMB3	-0.692423	1.7134e-17	3.73882e-13
Cluster 2	PARP15	-1.17555	2.55267e-17	5.57018e-13
Cluster 2	CTBP1	-0.786031	2.67373e-17	5.83434e-13
Cluster 2	PXN	-0.839771	2.84145e-17	6.20033e-13
Cluster 2	MT-ND6	-0.542041	3.13091e-17	6.83197e-13
Cluster 2	AGTPBP1	-0.805948	3.62721e-17	7.91493e-13
Cluster 2	ODF2L	0.667077	4.88929e-17	1.06689e-12
Cluster 2	SEC61B	-0.549348	4.94529e-17	1.07911e-12
Cluster 2	SCML4	0.594125	6.39997e-17	1.39654e-12
Cluster 2	MAP4K5	-0.900634	6.95967e-17	1.51867e-12
Cluster 2	SRPK2	-0.636488	7.03949e-17	1.53609e-12
Cluster 2	CAPZA1	-0.739518	7.64608e-17	1.66845e-12
Cluster 2	CLEC2D	-0.648891	8.43294e-17	1.84015e-12
Cluster 2	CIB1	-0.583704	8.48933e-17	1.85246e-12
Cluster 2	CLDND1	0.740907	8.51036e-17	1.85705e-12
Cluster 2	LAMP1	-0.658623	9.01282e-17	1.96669e-12
Cluster 2	ARID5B	0.541543	9.18384e-17	2.00401e-12
Cluster 2	NFATC3	-0.868732	9.75851e-17	2.1294e-12
Cluster 2	ATP5J2	-0.579635	1.02272e-16	2.23169e-12
Cluster 2	LINC01420	0.564848	1.15845e-16	2.52785e-12
Cluster 2	TTC39C	0.638618	1.22174e-16	2.66596e-12
Cluster 2	ATF7IP	-0.773774	1.59143e-16	3.47265e-12
Cluster 2	CDC42EP3	-0.981237	1.97135e-16	4.30169e-12
Cluster 2	ARIH2	-0.806487	2.02083e-16	4.40966e-12
Cluster 2	VCP	-0.651824	2.22269e-16	4.85012e-12
Cluster 2	CRLF3	0.643174	2.40637e-16	5.25095e-12
Cluster 2	UBE2L3	-0.753403	2.67649e-16	5.84038e-12
Cluster 2	UQCR10	-0.526458	2.71435e-16	5.92297e-12
Cluster 2	CCDC107	-1.03875	2.83289e-16	6.18165e-12
Cluster 2	LRBA	-0.760148	3.09157e-16	6.74611e-12
Cluster 2	CSK	-0.586037	3.15955e-16	6.89446e-12
Cluster 2	HIVEP3	-0.99454	3.20277e-16	6.98877e-12
Cluster 2	RUNX1	-0.927876	3.21691e-16	7.01963e-12
Cluster 2	CCNDBP1	-0.918261	3.35129e-16	7.31285e-12
Cluster 2	NIN	0.571267	3.46943e-16	7.57065e-12
Cluster 2	FKBP11	-0.921869	3.48327e-16	7.60083e-12
Cluster 2	CCDC12	-0.827621	3.50606e-16	7.65057e-12
Cluster 2	RAPGEF1	-0.989566	3.88596e-16	8.47956e-12
Cluster 2	PPP2R5A	-0.928737	4.50967e-16	9.84055e-12
Cluster 2	GLS	-0.688909	5.29876e-16	1.15624e-11
Cluster 2	ADSS	-0.807637	5.31004e-16	1.1587e-11
Cluster 2	SELT	-0.782866	5.50468e-16	1.20118e-11
Cluster 2	TMX4	-0.730448	6.18426e-16	1.34947e-11
Cluster 2	GNB2	-0.538805	7.29483e-16	1.59181e-11
Cluster 2	CA5B	0.640137	7.57391e-16	1.6527e-11
Cluster 2	MGAT4A	0.528376	7.82388e-16	1.70725e-11
Cluster 2	PSMA5	-0.858799	1.02864e-15	2.24459e-11
Cluster 2	SUPT3H	0.666386	1.07578e-15	2.34746e-11
Cluster 2	TXN	-0.67293	1.341e-15	2.9262e-11
Cluster 2	HDDC2	-1.01245	1.44072e-15	3.14379e-11
Cluster 2	TES	-0.844398	2.31393e-15	5.04922e-11
Cluster 2	UHMK1	-0.864153	2.34475e-15	5.11648e-11
Cluster 2	MTPN	-0.694869	2.59052e-15	5.65277e-11
Cluster 2	SEC11C	-0.847507	2.9488e-15	6.43458e-11
Cluster 2	ATP6V0B	-0.817487	3.2382e-15	7.06608e-11
Cluster 2	PPP1R15A	0.94382	3.50521e-15	7.64871e-11
Cluster 2	USP24	-0.950509	4.36792e-15	9.53125e-11
Cluster 2	PSMA6	-0.744595	5.04487e-15	1.10084e-10
Cluster 2	LNPEP	-0.788076	5.44342e-15	1.18781e-10
Cluster 2	DNAJC8	-0.648115	6.17602e-15	1.34767e-10
Cluster 2	LRRFIP1	-0.501555	6.67243e-15	1.45599e-10
Cluster 2	UBALD2	0.503058	6.97152e-15	1.52126e-10
Cluster 2	SELPLG	-0.589181	8.35741e-15	1.82367e-10
Cluster 2	PPP4C	-0.674564	1.00242e-14	2.18738e-10
Cluster 2	ITGB1BP1	-0.92076	1.10589e-14	2.41317e-10
Cluster 2	RIOK3	-0.708292	1.24344e-14	2.71331e-10
Cluster 2	SSNA1	-0.757561	1.24891e-14	2.72525e-10
Cluster 2	CTDSP1	-0.734805	1.53374e-14	3.34677e-10
Cluster 2	H2AFZ	-0.617079	1.73878e-14	3.79419e-10
Cluster 2	C10orf54	0.50999	1.87155e-14	4.0839e-10
Cluster 2	RNF138	0.596297	1.89272e-14	4.1301e-10
Cluster 2	RNF19A	-0.670448	2.24367e-14	4.89591e-10
Cluster 2	HPCAL1	0.614536	2.35619e-14	5.14145e-10
Cluster 2	GSPT1	0.519116	2.53444e-14	5.53041e-10
Cluster 2	CYFIP2	-0.58455	2.67626e-14	5.83987e-10
Cluster 2	VPS37B	-0.775955	2.78552e-14	6.07827e-10
Cluster 2	TMEM109	-0.765354	2.86459e-14	6.25082e-10
Cluster 2	M6PR	-0.684003	2.93824e-14	6.41153e-10
Cluster 2	DCTN3	-0.758938	3.06232e-14	6.68229e-10
Cluster 2	RECQL	-0.925954	3.44016e-14	7.50678e-10
Cluster 2	RPS26	0.73127	4.11014e-14	8.96873e-10
Cluster 2	EPB41L4A-AS1	0.635875	4.217e-14	9.20191e-10
Cluster 2	ADRM1	-0.753415	4.72464e-14	1.03096e-09
Cluster 2	SRSF9	-0.521093	4.8348e-14	1.055e-09
Cluster 2	SMARCA2	-0.722899	5.041e-14	1.1e-09
Cluster 2	CASP4	-0.764677	5.34885e-14	1.16717e-09
Cluster 2	SDHC	-0.843619	5.6928e-14	1.24223e-09
Cluster 2	UBAC2	0.533947	6.36137e-14	1.38811e-09
Cluster 2	SERPINB6	-0.874347	8.19892e-14	1.78909e-09
Cluster 2	DCK	0.679536	8.5212e-14	1.85941e-09
Cluster 2	SCAMP2	-0.737972	8.68901e-14	1.89603e-09
Cluster 2	COX5A	-0.57198	8.79556e-14	1.91928e-09
Cluster 2	TUBB4B	-0.781714	9.92799e-14	2.16639e-09
Cluster 2	ELOVL5	0.638225	1.02124e-13	2.22845e-09
Cluster 2	CD47	-0.520123	1.15587e-13	2.52222e-09
Cluster 2	PSMB2	-0.89532	1.27402e-13	2.78003e-09
Cluster 2	COPZ1	-0.961019	1.43913e-13	3.14033e-09
Cluster 2	PET100	-0.648388	1.45717e-13	3.17969e-09
Cluster 2	SCLT1	-0.837216	1.4799e-13	3.22929e-09
Cluster 2	ARF5	-0.514201	2.19762e-13	4.79543e-09
Cluster 2	BST2	-0.576513	2.40317e-13	5.24396e-09
Cluster 2	RAB2A	-0.589993	2.46476e-13	5.37835e-09
Cluster 2	YPEL5	0.595603	2.79601e-13	6.10117e-09
Cluster 2	OTUB1	-0.690319	2.84863e-13	6.216e-09
Cluster 2	MAP4K1	-1.00714	2.85209e-13	6.22355e-09
Cluster 2	ARRB2	-0.543209	3.10381e-13	6.77282e-09
Cluster 2	MAP4K4	0.608399	3.10974e-13	6.78577e-09
Cluster 2	TAP1	-0.634087	3.65878e-13	7.98382e-09
Cluster 2	DNAJB14	-0.72867	4.00797e-13	8.74578e-09
Cluster 2	OS9	-0.837565	6.35355e-13	1.38641e-08
Cluster 2	PPP1R12A	-0.60008	6.79128e-13	1.48192e-08
Cluster 2	SRI	-0.642918	8.89804e-13	1.94164e-08
Cluster 2	DECR1	-0.662273	1.0689e-12	2.33245e-08
Cluster 2	RNF181	-0.86026	1.11061e-12	2.42347e-08
Cluster 2	SRRT	-0.750675	1.12631e-12	2.45772e-08
Cluster 2	BCL7C	-0.73944	1.21333e-12	2.64761e-08
Cluster 2	PLEKHA1	-0.869707	1.23089e-12	2.68592e-08
Cluster 2	WNK1	-0.740353	1.43213e-12	3.12505e-08
Cluster 2	RNF115	-0.839224	1.47503e-12	3.21867e-08
Cluster 2	GPATCH8	-0.612081	1.50682e-12	3.28803e-08
Cluster 2	RPA2	-0.982771	1.51528e-12	3.3065e-08
Cluster 2	TRIM28	0.595816	1.5279e-12	3.33402e-08
Cluster 2	MAPRE2	-0.536917	1.96823e-12	4.29488e-08
Cluster 2	HMOX2	-0.738384	2.05193e-12	4.47752e-08
Cluster 2	ATRX	-0.534021	2.07564e-12	4.52924e-08
Cluster 2	XRN1	-0.593863	2.09809e-12	4.57825e-08
Cluster 2	BAX	-0.613532	2.36537e-12	5.16146e-08
Cluster 2	UPF3A	-0.798424	3.15676e-12	6.88837e-08
Cluster 2	RER1	-0.737563	3.62786e-12	7.91635e-08
Cluster 2	SIGIRR	-0.53335	3.65842e-12	7.98303e-08
Cluster 2	LMBR1	0.732238	3.79628e-12	8.28387e-08
Cluster 2	OXA1L	0.51093	4.1753e-12	9.11091e-08
Cluster 2	RBX1	-0.670438	5.22074e-12	1.13922e-07
Cluster 2	SH3GLB1	-0.732765	5.61778e-12	1.22586e-07
Cluster 2	BCAP31	-0.501041	6.45857e-12	1.40932e-07
Cluster 2	BTN3A2	-0.629471	6.95012e-12	1.51659e-07
Cluster 2	TUBA1A	0.66984	6.97846e-12	1.52277e-07
Cluster 2	NDUFA12	-0.578887	8.1246e-12	1.77287e-07
Cluster 2	UQCRQ	-0.559876	8.54656e-12	1.86495e-07
Cluster 2	PRDX5	-0.577571	9.15744e-12	1.99824e-07
Cluster 2	DENND1C	-0.786005	9.26709e-12	2.02217e-07
Cluster 2	KCNAB2	-0.743888	9.41775e-12	2.05505e-07
Cluster 2	TCIRG1	-0.840674	1.06126e-11	2.31577e-07
Cluster 2	DYNLT1	-0.551553	1.06203e-11	2.31745e-07
Cluster 2	CKLF	-0.760915	1.15122e-11	2.51208e-07
Cluster 2	LINC00869	-0.664033	1.38468e-11	3.0215e-07
Cluster 2	CD6	0.560373	1.43943e-11	3.14098e-07
Cluster 2	COPE	-0.530984	1.6609e-11	3.62425e-07
Cluster 2	RGS19	-0.731621	1.79736e-11	3.92202e-07
Cluster 2	LAMTOR4	-0.513215	1.80084e-11	3.92961e-07
Cluster 2	SDF4	-0.706538	1.87344e-11	4.08803e-07
Cluster 2	PTGER2	-0.664929	2.24201e-11	4.89229e-07
Cluster 2	NCKAP1L	-0.784493	2.34848e-11	5.12461e-07
Cluster 2	MMP24-AS1	-0.664758	2.37127e-11	5.17435e-07
Cluster 2	ATP8A1	-0.599218	2.46167e-11	5.37162e-07
Cluster 2	DDHD1	-0.885276	2.5188e-11	5.49628e-07
Cluster 2	PYURF	-0.546317	2.67021e-11	5.82667e-07
Cluster 2	MGST3	-0.697504	2.98249e-11	6.5081e-07
Cluster 2	PSMD8	-0.650459	3.15295e-11	6.88004e-07
Cluster 2	CYB5R3	-0.849619	3.46008e-11	7.55023e-07
Cluster 2	NCOA2	-0.912813	3.47182e-11	7.57585e-07
Cluster 2	AKAP17A	0.593668	3.59239e-11	7.83896e-07
Cluster 2	VPS4B	-0.792333	3.67856e-11	8.02698e-07
Cluster 2	ITGB2-AS1	0.628036	3.80726e-11	8.30782e-07
Cluster 2	NCR3	-0.508466	3.85439e-11	8.41067e-07
Cluster 2	TROVE2	-0.849129	4.64956e-11	1.01458e-06
Cluster 2	CDK17	-0.618969	5.7768e-11	1.26055e-06
Cluster 2	UQCRC1	-0.749627	6.41839e-11	1.40056e-06
Cluster 2	UCHL5	-0.854237	6.9413e-11	1.51466e-06
Cluster 2	STUB1	-0.571787	7.17344e-11	1.56532e-06
Cluster 2	CLNS1A	0.513813	7.47612e-11	1.63137e-06
Cluster 2	NDUFS6	-0.678376	8.82493e-11	1.92569e-06
Cluster 2	NAPA	-0.641251	1.01569e-10	2.21633e-06
Cluster 2	BRE	-0.845524	1.04795e-10	2.28674e-06
Cluster 2	CANX	-0.564358	1.06592e-10	2.32595e-06
Cluster 2	ATP5I	-0.515234	1.15535e-10	2.52108e-06
Cluster 2	MAPKAPK5-AS1	0.609581	1.16067e-10	2.5327e-06
Cluster 2	CNPPD1	-0.792765	1.25326e-10	2.73474e-06
Cluster 2	ISG15	-0.608012	1.30618e-10	2.85022e-06
Cluster 2	NDUFA2	-0.581925	1.46645e-10	3.19994e-06
Cluster 2	GHITM	-0.543974	1.5353e-10	3.35018e-06
Cluster 2	SHKBP1	-0.708273	1.6602e-10	3.62272e-06
Cluster 2	RALGDS	-0.699904	1.76003e-10	3.84056e-06
Cluster 2	TRGC2	-0.513366	1.78058e-10	3.8854e-06
Cluster 2	INPP4A	-0.828133	2.00352e-10	4.37187e-06
Cluster 2	RHOG	-0.503929	2.01423e-10	4.39524e-06
Cluster 2	CARD11	-0.855983	2.07791e-10	4.53421e-06
Cluster 2	PTPN6	-0.660364	2.26591e-10	4.94444e-06
Cluster 2	CALM3	-0.551809	2.34034e-10	5.10685e-06
Cluster 2	LBH	-0.512787	2.38678e-10	5.20819e-06
Cluster 2	GPS2	-0.741723	2.57128e-10	5.61079e-06
Cluster 2	PCMT1	-0.805862	2.70392e-10	5.90022e-06
Cluster 2	MAP4	-0.718018	3.27462e-10	7.14556e-06
Cluster 2	RHOF	-0.55883	3.31764e-10	7.23943e-06
Cluster 2	DNM2	-0.697038	5.43418e-10	1.18579e-05
Cluster 2	FKBP2	-0.805884	5.53874e-10	1.20861e-05
Cluster 2	COX17	-0.698146	5.57999e-10	1.21761e-05
Cluster 2	PHF11	-0.667139	5.63034e-10	1.2286e-05
Cluster 2	ERH	-0.527215	6.07318e-10	1.32523e-05
Cluster 2	SAP30BP	-0.773263	6.696e-10	1.46113e-05
Cluster 2	LRP10	-0.666756	6.91426e-10	1.50876e-05
Cluster 2	INPP5D	-0.599954	6.92107e-10	1.51025e-05
Cluster 2	TM9SF2	-0.719004	7.17199e-10	1.565e-05
Cluster 2	CEBPB	-0.53719	7.18586e-10	1.56803e-05
Cluster 2	TUBA1B	-0.501351	7.27406e-10	1.58727e-05
Cluster 2	LAMTOR1	-0.543498	8.2888e-10	1.8087e-05
Cluster 2	DNAJB6	-0.60074	8.44905e-10	1.84367e-05
Cluster 2	AP3B1	-0.616408	8.84314e-10	1.92966e-05
Cluster 2	POLR3GL	-0.60821	1.05418e-09	2.30033e-05
Cluster 2	MRPL41	-0.546785	1.12405e-09	2.45278e-05
Cluster 2	GOLGA4	-0.598681	1.13359e-09	2.4736e-05
Cluster 2	PDLIM2	-0.725473	1.18301e-09	2.58145e-05
Cluster 2	PIK3R5	-0.596837	1.37499e-09	3.00038e-05
Cluster 2	KDM5A	-0.637824	1.46284e-09	3.19206e-05
Cluster 2	ACADVL	-0.608001	1.62966e-09	3.55608e-05
Cluster 2	ARL5A	-0.695494	1.90833e-09	4.16417e-05
Cluster 2	GATA3	0.739577	1.98996e-09	4.34229e-05
Cluster 2	DENND4C	-0.71391	2.01308e-09	4.39273e-05
Cluster 2	RPN1	-0.544836	2.26781e-09	4.9486e-05
Cluster 2	CDK11A	-0.77411	2.35668e-09	5.14251e-05
Cluster 2	TMED10	-0.535967	2.48624e-09	5.42522e-05
Cluster 2	HPS1	-0.618548	2.73089e-09	5.95907e-05
Cluster 2	TMEM179B	-0.633927	2.82104e-09	6.1558e-05
Cluster 2	CSTB	-0.525812	2.85563e-09	6.23127e-05
Cluster 2	AP2S1	-0.642478	2.95196e-09	6.44147e-05
Cluster 2	ANXA5	-0.760292	3.11662e-09	6.80077e-05
Cluster 2	STARD7	-0.669685	3.26588e-09	7.12647e-05
Cluster 2	SH3BP1	-0.570356	3.51234e-09	7.66428e-05
Cluster 2	LARS	0.544793	3.60111e-09	7.85798e-05
Cluster 2	SDHA	-0.593669	3.93352e-09	8.58333e-05
Cluster 2	SNX17	-0.609285	4.12871e-09	9.00926e-05
Cluster 2	B4GALT1	-0.703956	5.08557e-09	0.000110972
Cluster 2	SPSB3	-0.568731	5.61989e-09	0.000122632
Cluster 2	IDI1	-0.587077	5.6941e-09	0.000124251
Cluster 2	FAM195B	-0.70873	5.78924e-09	0.000126327
Cluster 2	VOPP1	-0.524199	6.00411e-09	0.000131016
Cluster 2	PSMD4	-0.5718	6.34848e-09	0.00013853
Cluster 2	TMED2	-0.565881	7.3111e-09	0.000159536
Cluster 2	MEAF6	-0.548431	7.80761e-09	0.00017037
Cluster 2	LPGAT1	-0.757904	8.48139e-09	0.000185072
Cluster 2	LAMTOR5	-0.65679	8.75562e-09	0.000191056
Cluster 2	ZFAND6	-0.651756	8.97523e-09	0.000195848
Cluster 2	GTF3C6	-0.681941	1.00075e-08	0.000218375
Cluster 2	POLR2G	-0.612089	1.0239e-08	0.000223426
Cluster 2	COPA	-0.62182	1.08508e-08	0.000236775
Cluster 2	CCDC186	-0.678049	1.10081e-08	0.000240208
Cluster 2	PIN1	-0.629562	1.2822e-08	0.000279788
Cluster 2	MED15	-0.649996	1.33297e-08	0.000290867
Cluster 2	DGKD	-0.729521	1.33999e-08	0.000292398
Cluster 2	ETFA	-0.631227	1.41081e-08	0.000307854
Cluster 2	KDELR2	-0.658665	1.46709e-08	0.000320134
Cluster 2	ARHGEF3	-0.65078	1.49533e-08	0.000326296
Cluster 2	STX8	-0.660844	1.74158e-08	0.000380029
Cluster 2	TBC1D5	-0.61766	1.89896e-08	0.000414371
Cluster 2	MAPKAPK2	-0.620244	2.02013e-08	0.000440814
Cluster 2	DYNC1H1	-0.538723	2.03012e-08	0.000442992
Cluster 2	TANK	-0.696962	2.09084e-08	0.000456242
Cluster 2	HMGN4	-0.611543	2.1047e-08	0.000459267
Cluster 2	KIAA1109	-0.618424	2.17623e-08	0.000474876
Cluster 2	TMEM160	-0.603195	2.30673e-08	0.000503352
Cluster 2	RALBP1	-0.564554	2.34273e-08	0.000511208
Cluster 2	RC3H1	-0.601761	2.38302e-08	0.00052
Cluster 2	TNIP1	-0.664196	2.53563e-08	0.000553299
Cluster 2	APOA1BP	-0.715705	2.65785e-08	0.000579969
Cluster 2	RBBP4	-0.57977	2.6989e-08	0.000588926
Cluster 2	AUP1	-0.507992	3.2761e-08	0.000714878
Cluster 2	LRPAP1	-0.614789	4.06769e-08	0.000887611
Cluster 2	BTN3A1	-0.647046	4.68812e-08	0.001023
Cluster 2	EMC7	-0.662605	5.13431e-08	0.00112036
Cluster 2	SF3B6	-0.514161	5.25246e-08	0.00114614
Cluster 2	CYC1	-0.595891	5.82691e-08	0.00127149
Cluster 2	ATP6AP2	-0.516285	9.69895e-08	0.00211641
Cluster 2	PRKAR1A	-0.534079	9.76015e-08	0.00212976
Cluster 2	NRBP1	-0.6068	1.00957e-07	0.00220298
Cluster 2	CMTM3	-0.502277	1.02749e-07	0.00224209
Cluster 2	DNAJC3	-0.656582	1.17477e-07	0.00256346
Cluster 2	MYDGF	-0.614043	1.26069e-07	0.00275095
Cluster 2	RAP2B	-0.676143	1.38443e-07	0.00302097
Cluster 2	SH3BP5	-0.547304	1.39539e-07	0.00304489
Cluster 2	FAM117A	-0.590134	1.44482e-07	0.00315274
Cluster 2	MICU2	-0.637284	1.56653e-07	0.00341833
Cluster 2	RNF220	-0.643303	1.70785e-07	0.00372671
Cluster 2	SP140	-0.599406	1.71088e-07	0.0037333
Cluster 2	RTF1	-0.581563	1.77913e-07	0.00388224
Cluster 2	SMG1	-0.551397	1.97609e-07	0.00431203
Cluster 2	AKT1	-0.588473	2.00712e-07	0.00437974
Cluster 2	TNIK	-0.607223	2.11778e-07	0.00462121
Cluster 2	ATF6B	-0.607744	2.25154e-07	0.00491308
Cluster 2	MECP2	-0.621806	2.31057e-07	0.0050419
Cluster 2	RPS19BP1	-0.517597	2.90806e-07	0.00634568
Cluster 2	IRF2	-0.574108	3.52101e-07	0.00768321
Cluster 2	ZFAND3	-0.626611	3.61095e-07	0.00787945
Cluster 2	PDAP1	-0.610424	4.67688e-07	0.0102054
Cluster 2	MDH1	-0.547668	4.9531e-07	0.0108082
Cluster 2	UVRAG	-0.61806	5.58097e-07	0.0121782
Cluster 2	RAB37	-0.536638	6.54875e-07	0.01429
Cluster 2	SETX	-0.544213	6.93928e-07	0.0151422
Cluster 2	UBR2	-0.560642	7.38654e-07	0.0161182
Cluster 2	FBXW7	-0.620056	7.84664e-07	0.0171221
Cluster 2	RB1	-0.593185	8.19789e-07	0.0178886
Cluster 2	MEA1	-0.565787	8.7726e-07	0.0191427
Cluster 2	SAMD9	-0.591807	9.5692e-07	0.0208809
Cluster 2	FBXL5	-0.503699	1.07777e-06	0.0235181
Cluster 2	VPS26B	-0.620613	1.09277e-06	0.0238453
Cluster 2	FBXL17	-0.597203	1.12449e-06	0.0245374
Cluster 2	CIR1	-0.585515	1.4519e-06	0.031682
Cluster 2	AKR1B1	-0.576833	1.72964e-06	0.0377426
Cluster 2	SPIDR	-0.653218	1.77618e-06	0.038758
Cluster 2	TRDC	-0.54867	1.8332e-06	0.0400022
Cluster 2	MRPS34	-0.521737	1.83367e-06	0.0400124
Cluster 2	ZMAT2	-0.530987	2.10632e-06	0.045962
Cluster 2	MRPL43	-0.586087	2.18183e-06	0.0476098
Cluster 3	ITGAD	4.47506	0	0
Cluster 3	SIRPG	3.21433	0	0
Cluster 3	VCAM1	5.14401	0	0
Cluster 3	PRDM16	6.96349	0	0
Cluster 3	KIR2DL4	3.45799	2.64639e-285	5.77468e-281
Cluster 3	PDCD1	2.90776	1.51643e-265	3.309e-261
Cluster 3	AREG	3.60814	5.13959e-254	1.12151e-249
Cluster 3	KIR3DX1	3.01125	1.23458e-226	2.69397e-222
Cluster 3	HMOX1	2.76548	6.86677e-174	1.4984e-169
Cluster 3	UBASH3B	2.54013	6.75932e-170	1.47495e-165
Cluster 3	HAVCR2	2.53171	6.92337e-160	1.51075e-155
Cluster 3	COTL1	2.07874	8.0175e-155	1.7495e-150
Cluster 3	CHST2	2.48552	2.42654e-151	5.29495e-147
Cluster 3	GNLY	-2.0917	8.44825e-146	1.84349e-141
Cluster 3	AKAP5	2.17678	4.96941e-141	1.08437e-136
Cluster 3	PELI1	2.26883	1.15492e-119	2.52016e-115
Cluster 3	RPS12	-0.621545	6.06446e-117	1.32333e-112
Cluster 3	RPS14	-0.620297	7.31696e-117	1.59663e-112
Cluster 3	TOX	1.45612	2.43264e-113	5.30825e-109
Cluster 3	SEC14L1	1.757	1.69718e-107	3.70343e-103
Cluster 3	RPS3	-0.528572	2.69549e-107	5.88183e-103
Cluster 3	RPS27A	-0.529336	7.74845e-106	1.69079e-101
Cluster 3	THEMIS	2.00121	1.08697e-100	2.37187e-96
Cluster 3	MAP4K3	2.44984	1.922e-100	4.19399e-96
Cluster 3	CD27	1.92962	5.53606e-98	1.20802e-93
Cluster 3	CD38	2.25165	3.77806e-97	8.2441e-93
Cluster 3	CLIC3	1.46502	1.85789e-93	4.05411e-89
Cluster 3	S100A4	-1.06511	2.57052e-87	5.60913e-83
Cluster 3	ETS1	0.908464	5.97173e-84	1.30309e-79
Cluster 3	PAM	1.46552	1.67495e-79	3.65491e-75
Cluster 3	ACP5	1.9473	3.75522e-79	8.19426e-75
Cluster 3	PRKCH	0.844552	4.38057e-76	9.55883e-72
Cluster 3	LYN	1.31624	6.37016e-75	1.39003e-70
Cluster 3	PABPC1	0.728866	2.08304e-74	4.54541e-70
Cluster 3	KLRF1	-2.60694	4.91802e-73	1.07316e-68
Cluster 3	SH2D1B	1.80557	1.92996e-72	4.21136e-68
Cluster 3	NEAT1	1.18418	1.67694e-71	3.65926e-67
Cluster 3	LYST	1.02169	3.06125e-69	6.67995e-65
Cluster 3	S100A10	-1.08698	7.05263e-67	1.53896e-62
Cluster 3	CD8B	1.38871	1.47447e-66	3.21744e-62
Cluster 3	DBN1	1.43462	8.84836e-66	1.9308e-61
Cluster 3	RPL21	-0.50243	1.43385e-62	3.12879e-58
Cluster 3	EEF1G	1.43349	2.22339e-62	4.85166e-58
Cluster 3	ANXA1	-1.38383	2.55535e-62	5.57602e-58
Cluster 3	FCRL3	1.19394	2.04481e-61	4.46198e-57
Cluster 3	ABLIM1	1.30717	3.40358e-61	7.42694e-57
Cluster 3	KIR2DL3	1.46886	1.59396e-60	3.47818e-56
Cluster 3	ITGAX	1.43662	1.94518e-60	4.24459e-56
Cluster 3	DTHD1	1.27271	2.09328e-59	4.56774e-55
Cluster 3	NFIL3	1.35937	3.62259e-59	7.90484e-55
Cluster 3	CXXC5	1.37727	5.12427e-59	1.11817e-54
Cluster 3	CD247	0.778529	1.17193e-57	2.55727e-53
Cluster 3	PTPRCAP	0.915026	1.23956e-57	2.70484e-53
Cluster 3	SYTL3	0.840998	1.74486e-57	3.80746e-53
Cluster 3	LAG3	1.10076	2.47038e-57	5.39062e-53
Cluster 3	LGALS1	-2.08784	4.0601e-57	8.85955e-53
Cluster 3	DDIT4	0.92677	1.90563e-55	4.15827e-51
Cluster 3	FYN	0.644179	2.46971e-53	5.38915e-49
Cluster 3	WDR7	1.29987	2.1277e-51	4.64286e-47
Cluster 3	LIMS1	1.30421	3.05955e-51	6.67624e-47
Cluster 3	EPSTI1	1.30557	6.59928e-51	1.44003e-46
Cluster 3	CBLB	0.848987	3.02191e-50	6.5941e-46
Cluster 3	COL6A2	1.31054	4.54014e-49	9.90705e-45
Cluster 3	ITGA4	0.738089	6.27164e-49	1.36853e-44
Cluster 3	UTY	1.19948	1.91441e-48	4.17744e-44
Cluster 3	ISG20	0.809619	2.30497e-48	5.02968e-44
Cluster 3	GZMH	-0.75032	4.74515e-48	1.03544e-43
Cluster 3	HIST1H2AM	1.4736	4.80257e-48	1.04797e-43
Cluster 3	CREM	1.27203	9.86862e-48	2.15343e-43
Cluster 3	KIR3DL1	0.931331	1.7922e-47	3.91075e-43
Cluster 3	VIM	-0.834737	8.55957e-47	1.86778e-42
Cluster 3	ADGRE5	1.09746	2.22326e-46	4.85138e-42
Cluster 3	ARL4C	-0.730001	7.1582e-46	1.56199e-41
Cluster 3	FKBP5	1.06626	9.00262e-46	1.96446e-41
Cluster 3	S100A6	-0.668825	1.08266e-45	2.36246e-41
Cluster 3	MGAT4A	-2.83675	4.04413e-44	8.8247e-40
Cluster 3	HIST1H1D	1.03527	7.52194e-44	1.64136e-39
Cluster 3	SNAP47	1.52193	7.66234e-44	1.672e-39
Cluster 3	SIPA1L1	1.23592	8.62169e-43	1.88134e-38
Cluster 3	KIR2DL1	1.07898	1.10387e-42	2.40875e-38
Cluster 3	TNFRSF1B	0.888345	1.86452e-42	4.06856e-38
Cluster 3	TSPAN17	1.43611	6.47827e-42	1.41362e-37
Cluster 3	BCL3	1.42795	1.93495e-40	4.22225e-36
Cluster 3	JAK3	1.06095	2.82488e-40	6.16418e-36
Cluster 3	PDE3B	0.983751	3.0607e-40	6.67874e-36
Cluster 3	AOAH	0.529128	6.26948e-40	1.36806e-35
Cluster 3	SLA2	1.10008	1.97193e-39	4.30295e-35
Cluster 3	ARPC1B	0.578715	3.67331e-39	8.01553e-35
Cluster 3	TMEM2	0.795501	8.16206e-39	1.78104e-34
Cluster 3	METRNL	0.856086	2.30052e-38	5.01997e-34
Cluster 3	SMAP2	0.714759	2.47945e-36	5.41041e-32
Cluster 3	LAIR2	1.25858	4.18712e-36	9.13671e-32
Cluster 3	SAMSN1	1.01369	3.83336e-35	8.36478e-31
Cluster 3	SORL1	-3.04204	4.37374e-35	9.54394e-31
Cluster 3	SCLT1	0.952906	5.43218e-35	1.18536e-30
Cluster 3	FBXO44	1.20256	8.05722e-35	1.75817e-30
Cluster 3	STAT1	0.826565	8.5345e-35	1.86231e-30
Cluster 3	RAPGEF1	0.881926	1.06313e-34	2.31987e-30
Cluster 3	PTMS	0.930781	1.72884e-34	3.77251e-30
Cluster 3	NCOA1	0.839594	1.7646e-34	3.85053e-30
Cluster 3	HIST1H1C	0.832136	1.78969e-33	3.90529e-29
Cluster 3	PECAM1	1.00467	2.18818e-33	4.77483e-29
Cluster 3	RABGAP1L	0.555995	2.98194e-33	6.50688e-29
Cluster 3	RAD23B	0.847394	8.42962e-33	1.83943e-28
Cluster 3	MT-ATP8	1.17842	1.44467e-32	3.1524e-28
Cluster 3	KIR3DL2	1.09422	1.78128e-32	3.88693e-28
Cluster 3	CTDP1	1.07596	3.02725e-32	6.60575e-28
Cluster 3	PTPRA	0.677657	9.12896e-32	1.99203e-27
Cluster 3	HSH2D	0.877593	9.64583e-32	2.10482e-27
Cluster 3	FXYD5	-0.640428	2.00455e-31	4.37412e-27
Cluster 3	RPS10	0.892795	2.09016e-31	4.56094e-27
Cluster 3	PRKACB	0.64628	2.22484e-31	4.85481e-27
Cluster 3	SPON2	1.00087	4.26413e-31	9.30475e-27
Cluster 3	PPM1B	0.824329	5.04574e-31	1.10103e-26
Cluster 3	CMC1	0.580605	5.45928e-31	1.19127e-26
Cluster 3	AC069363.1	1.11748	6.29919e-31	1.37455e-26
Cluster 3	TCIRG1	0.875949	7.25115e-31	1.58227e-26
Cluster 3	IL2RB	0.825742	1.01107e-30	2.20626e-26
Cluster 3	ZAP70	0.556604	1.93595e-30	4.22444e-26
Cluster 3	GGA2	1.1125	2.83421e-30	6.18453e-26
Cluster 3	VPS37B	0.836535	6.14215e-30	1.34028e-25
Cluster 3	IKZF3	0.67575	8.60988e-30	1.87876e-25
Cluster 3	CD244	0.795886	2.4781e-29	5.40746e-25
Cluster 3	TRGC2	0.725864	8.34067e-29	1.82002e-24
Cluster 3	ARL6IP1	0.932024	9.8157e-29	2.14188e-24
Cluster 3	GTF3C1	0.740859	9.98986e-29	2.17989e-24
Cluster 3	UBE2V1	1.07128	1.21069e-28	2.64184e-24
Cluster 3	PDE4D	0.766489	2.37058e-28	5.17283e-24
Cluster 3	PTPRJ	0.726603	2.5696e-28	5.60712e-24
Cluster 3	FAM160B1	0.866126	4.28624e-28	9.35301e-24
Cluster 3	MCOLN2	0.90943	7.50448e-28	1.63755e-23
Cluster 3	SFMBT2	1.08106	8.09053e-28	1.76544e-23
Cluster 3	P2RY8	-1.42158	8.89125e-28	1.94016e-23
Cluster 3	PLEKHA2	0.859449	1.59075e-27	3.47117e-23
Cluster 3	SAMD3	-1.0238	3.71281e-27	8.10173e-23
Cluster 3	KAT6B	0.786016	6.66855e-27	1.45514e-22
Cluster 3	TFDP1	1.04241	7.78273e-27	1.69827e-22
Cluster 3	TRG-AS1	0.586255	8.37503e-27	1.82752e-22
Cluster 3	ALOX5AP	-2.02456	9.15613e-27	1.99796e-22
Cluster 3	ZC3H7A	0.853075	2.06413e-26	4.50415e-22
Cluster 3	NIN	0.64985	2.65988e-26	5.80413e-22
Cluster 3	DOCK10	0.613061	8.07287e-26	1.76158e-21
Cluster 3	BTG3	0.967015	8.8973e-26	1.94148e-21
Cluster 3	CDYL	0.92664	1.38408e-25	3.0202e-21
Cluster 3	NAP1L4	0.567242	1.44915e-25	3.1622e-21
Cluster 3	RNASEK	0.91313	4.84724e-25	1.05772e-20
Cluster 3	MAPKAPK2	0.762564	5.61728e-25	1.22575e-20
Cluster 3	GGA1	0.925371	6.14481e-25	1.34086e-20
Cluster 3	FCGR3A	0.523983	1.32439e-24	2.88995e-20
Cluster 3	PIM3	1.06732	1.33526e-24	2.91366e-20
Cluster 3	CDK6	0.979902	1.37952e-24	3.01026e-20
Cluster 3	GPRIN3	0.722739	2.28488e-24	4.98584e-20
Cluster 3	ITGB2-AS1	0.949281	4.32855e-24	9.44532e-20
Cluster 3	SPOCK2	-1.18465	4.39108e-24	9.58178e-20
Cluster 3	SMC4	0.960769	5.39526e-24	1.1773e-19
Cluster 3	HPRT1	0.909564	5.64124e-24	1.23097e-19
Cluster 3	LINC00152	0.692397	5.78059e-24	1.26138e-19
Cluster 3	RPS6KA3	0.784676	1.60809e-23	3.509e-19
Cluster 3	SPTAN1	0.634664	6.3704e-23	1.39008e-18
Cluster 3	GBP4	0.822425	8.48037e-23	1.8505e-18
Cluster 3	RPL17	0.588188	1.19374e-22	2.60485e-18
Cluster 3	PDE7A	0.774288	1.6809e-22	3.6679e-18
Cluster 3	TYROBP	-1.22415	5.21953e-22	1.13895e-17
Cluster 3	OGT	0.748347	5.98897e-22	1.30685e-17
Cluster 3	ARHGAP9	0.54863	1.03822e-21	2.2655e-17
Cluster 3	UBE2F	0.800741	1.06046e-21	2.31404e-17
Cluster 3	EIF4G3	0.669074	1.06306e-21	2.31971e-17
Cluster 3	SIRT2	0.659983	1.07801e-21	2.35233e-17
Cluster 3	CNOT6L	0.612904	1.11488e-21	2.43277e-17
Cluster 3	ECH1	0.807384	1.13967e-21	2.48688e-17
Cluster 3	CASP3	0.864622	1.4935e-21	3.25896e-17
Cluster 3	SIPA1	0.596933	1.87687e-21	4.09553e-17
Cluster 3	FAM49A	0.889626	1.99593e-21	4.35533e-17
Cluster 3	ITM2A	0.846583	2.15129e-21	4.69433e-17
Cluster 3	FGR	0.619161	2.36915e-21	5.16971e-17
Cluster 3	TERF1	0.710577	2.69303e-21	5.87645e-17
Cluster 3	TRAPPC10	0.588361	2.82215e-21	6.15821e-17
Cluster 3	RNF19A	0.655591	3.64919e-21	7.96291e-17
Cluster 3	PTPN22	0.65349	3.71347e-21	8.10317e-17
Cluster 3	DNM2	0.631121	3.83176e-21	8.36128e-17
Cluster 3	MRPL10	0.6001	4.47012e-21	9.75424e-17
Cluster 3	SSBP3	-1.79624	4.86267e-21	1.06108e-16
Cluster 3	XAF1	0.749315	5.8523e-21	1.27703e-16
Cluster 3	MSL2	0.700649	6.41033e-21	1.3988e-16
Cluster 3	ANKRD11	0.544882	8.83934e-21	1.92883e-16
Cluster 3	CLDND1	0.842683	1.01566e-20	2.21627e-16
Cluster 3	TRAF1	0.890421	1.16026e-20	2.5318e-16
Cluster 3	GBP5	0.60104	1.46151e-20	3.18915e-16
Cluster 3	RP11-25K19.1	0.803381	2.71335e-20	5.92081e-16
Cluster 3	ARHGAP4	0.623379	2.76315e-20	6.02946e-16
Cluster 3	DENND1C	0.629893	3.4065e-20	7.43333e-16
Cluster 3	LSM2	0.668214	4.06067e-20	8.86078e-16
Cluster 3	EIF4A1	0.800584	4.97231e-20	1.08501e-15
Cluster 3	ITPRIP	0.790268	6.20737e-20	1.35451e-15
Cluster 3	GYG1	0.686648	7.71955e-20	1.68448e-15
Cluster 3	PRR5	0.829059	8.32234e-20	1.81602e-15
Cluster 3	PIK3AP1	0.770534	1.04681e-19	2.28425e-15
Cluster 3	LASP1	0.737844	1.14335e-19	2.4949e-15
Cluster 3	PTPN11	0.721755	1.31274e-19	2.86453e-15
Cluster 3	CD6	0.68938	1.41312e-19	3.08357e-15
Cluster 3	OAS2	0.847592	1.62428e-19	3.54433e-15
Cluster 3	AXIN1	0.750192	1.65026e-19	3.60103e-15
Cluster 3	DENND1B	0.654925	1.78263e-19	3.88988e-15
Cluster 3	PRKAR1A	0.535243	1.79057e-19	3.9072e-15
Cluster 3	MIR4435-2HG	0.758182	1.87657e-19	4.09487e-15
Cluster 3	BEX4	0.874556	1.95003e-19	4.25517e-15
Cluster 3	PIM2	0.917276	2.0963e-19	4.57435e-15
Cluster 3	PSMA4	0.631276	2.37437e-19	5.1811e-15
Cluster 3	TRGV8	0.997821	2.44258e-19	5.32995e-15
Cluster 3	RFX7	0.821472	4.9042e-19	1.07014e-14
Cluster 3	NR4A2	0.774355	5.53369e-19	1.20751e-14
Cluster 3	MVD	0.66462	6.42763e-19	1.40257e-14
Cluster 3	PLCG2	0.70766	7.80002e-19	1.70204e-14
Cluster 3	CPT1A	0.772063	9.57447e-19	2.08925e-14
Cluster 3	ARID4B	0.505452	9.88142e-19	2.15622e-14
Cluster 3	GPCPD1	0.55418	1.75926e-18	3.83887e-14
Cluster 3	XPO6	0.697821	1.90441e-18	4.15561e-14
Cluster 3	AGK	0.794714	2.1499e-18	4.69131e-14
Cluster 3	FAM120A	0.638339	2.7982e-18	6.10596e-14
Cluster 3	HELZ	0.616931	3.09228e-18	6.74765e-14
Cluster 3	NME2	0.580135	3.17976e-18	6.93855e-14
Cluster 3	ZDHHC20	0.618952	4.15253e-18	9.06123e-14
Cluster 3	STAT3	0.613334	4.27518e-18	9.32886e-14
Cluster 3	PARP9	0.784482	5.46337e-18	1.19216e-13
Cluster 3	NAA10	0.843248	6.59755e-18	1.43965e-13
Cluster 3	EVI2B	0.752745	7.10635e-18	1.55068e-13
Cluster 3	SCFD1	0.71006	9.69017e-18	2.11449e-13
Cluster 3	FOXN2	0.645491	1.14081e-17	2.48937e-13
Cluster 3	UBALD2	0.564186	1.20819e-17	2.63638e-13
Cluster 3	SLA	0.721663	1.3287e-17	2.89935e-13
Cluster 3	ARPC4	0.697907	1.54448e-17	3.37021e-13
Cluster 3	H1FX	0.524245	1.58713e-17	3.46328e-13
Cluster 3	WDFY1	0.779165	2.17473e-17	4.74548e-13
Cluster 3	ZCCHC2	0.800611	2.34166e-17	5.10974e-13
Cluster 3	YES1	0.627528	3.14076e-17	6.85345e-13
Cluster 3	DCP2	0.641646	3.25718e-17	7.1075e-13
Cluster 3	VPS13B	0.572492	4.0703e-17	8.8818e-13
Cluster 3	IRF7	0.861167	4.97714e-17	1.08606e-12
Cluster 3	RASA3	0.561795	5.27151e-17	1.1503e-12
Cluster 3	PPP1R16B	0.566164	5.52739e-17	1.20613e-12
Cluster 3	STOM	0.521251	7.25854e-17	1.58389e-12
Cluster 3	UBE2L6	0.514688	7.32896e-17	1.59925e-12
Cluster 3	RAB37	0.528842	7.91119e-17	1.7263e-12
Cluster 3	KIAA0922	0.690422	7.98852e-17	1.74318e-12
Cluster 3	ITGB7	-0.804645	8.66987e-17	1.89185e-12
Cluster 3	RORA	-0.958347	1.00498e-16	2.19297e-12
Cluster 3	NFAT5	0.670255	1.00652e-16	2.19633e-12
Cluster 3	HMGB2	0.520248	1.12993e-16	2.46563e-12
Cluster 3	MATR3.1	0.703849	1.39439e-16	3.04271e-12
Cluster 3	DDX3Y	0.640984	1.41124e-16	3.07947e-12
Cluster 3	AC092580.4	-0.92635	1.76956e-16	3.86136e-12
Cluster 3	KLRB1	-0.752515	2.12398e-16	4.63474e-12
Cluster 3	CAST	-0.643116	2.27295e-16	4.95981e-12
Cluster 3	RAB5C	0.760903	2.30906e-16	5.0386e-12
Cluster 3	CCDC69	0.510769	2.37037e-16	5.17238e-12
Cluster 3	KCNQ5	0.719739	2.89785e-16	6.3234e-12
Cluster 3	DENND2D	0.612842	3.0711e-16	6.70145e-12
Cluster 3	FBXO6	0.7303	3.57885e-16	7.80941e-12
Cluster 3	TTC38	0.50433	4.81661e-16	1.05103e-11
Cluster 3	DENND4A	0.637562	4.86538e-16	1.06168e-11
Cluster 3	CD69	-0.789159	5.53266e-16	1.20728e-11
Cluster 3	IP6K2	0.657021	5.73106e-16	1.25057e-11
Cluster 3	MAN1A1	0.561016	6.30006e-16	1.37474e-11
Cluster 3	JAK2	0.688494	1.07555e-15	2.34695e-11
Cluster 3	CH507-513H4.1	0.865064	1.57676e-15	3.44065e-11
Cluster 3	PIK3C2A	0.579578	2.54696e-15	5.55772e-11
Cluster 3	APOL6	0.546465	2.60471e-15	5.68374e-11
Cluster 3	RAP1GDS1	0.594732	2.72199e-15	5.93966e-11
Cluster 3	CARD11	0.619131	3.10159e-15	6.76798e-11
Cluster 3	PSMA1	0.565774	3.62712e-15	7.91473e-11
Cluster 3	RICTOR	0.511525	3.68357e-15	8.03792e-11
Cluster 3	TRIP12	0.62789	4.08133e-15	8.90587e-11
Cluster 3	GPHN	0.693459	4.47817e-15	9.77182e-11
Cluster 3	TLK1	0.513146	4.55233e-15	9.93365e-11
Cluster 3	SAMD9L	0.549654	6.83962e-15	1.49247e-10
Cluster 3	VOPP1	0.506378	8.40014e-15	1.833e-10
Cluster 3	NFKB1	0.515713	8.84534e-15	1.93014e-10
Cluster 3	ABI3	0.6058	9.11687e-15	1.98939e-10
Cluster 3	TBC1D1	0.62682	9.61971e-15	2.09912e-10
Cluster 3	FKBP1A	0.520425	1.04011e-14	2.26961e-10
Cluster 3	HIPK2	0.778429	1.04575e-14	2.28193e-10
Cluster 3	CLASP1	0.668965	1.07163e-14	2.3384e-10
Cluster 3	CUL3	0.514195	1.94824e-14	4.25126e-10
Cluster 3	TUBGCP2	0.555988	2.13834e-14	4.66607e-10
Cluster 3	OSBPL5	0.571915	2.23074e-14	4.86769e-10
Cluster 3	CCND2	0.548969	2.24318e-14	4.89485e-10
Cluster 3	NRDC	0.527099	2.39664e-14	5.22971e-10
Cluster 3	LAP3	0.603557	2.39824e-14	5.2332e-10
Cluster 3	UBE2E1	0.636927	2.54637e-14	5.55644e-10
Cluster 3	RGS10	0.50341	2.7269e-14	5.95037e-10
Cluster 3	SMG7	0.57494	2.7777e-14	6.06122e-10
Cluster 3	RTF1	0.514739	2.98839e-14	6.52096e-10
Cluster 3	BCAS3	0.516049	4.14303e-14	9.04051e-10
Cluster 3	SMAD2	0.527191	4.61898e-14	1.00791e-09
Cluster 3	HOPX	-0.548124	5.09343e-14	1.11144e-09
Cluster 3	VAMP5	0.513938	7.15366e-14	1.561e-09
Cluster 3	NDUFA13	0.570224	7.62446e-14	1.66373e-09
Cluster 3	ABCB1	0.509721	7.62527e-14	1.66391e-09
Cluster 3	FIBP	0.537682	8.03016e-14	1.75226e-09
Cluster 3	MED23	0.549558	9.48759e-14	2.07029e-09
Cluster 3	NAA50	0.515296	1.68574e-13	3.67844e-09
Cluster 3	BACH1	0.558896	1.77127e-13	3.86509e-09
Cluster 3	ZBP1	0.574225	2.1694e-13	4.73385e-09
Cluster 3	MIS18BP1	0.512768	2.56136e-13	5.58914e-09
Cluster 3	SENP5	0.574592	3.34951e-13	7.30897e-09
Cluster 3	LINC01420	0.512192	4.72089e-13	1.03014e-08
Cluster 3	GRK5	0.695067	6.95376e-13	1.51738e-08
Cluster 3	NEDD9	0.565856	7.6389e-13	1.66689e-08
Cluster 3	GBP1	0.633484	7.72375e-13	1.6854e-08
Cluster 3	SRPK1	0.5219	7.97656e-13	1.74057e-08
Cluster 3	HUWE1	0.552881	8.76041e-13	1.91161e-08
Cluster 3	R3HCC1L	0.581243	9.40109e-13	2.05141e-08
Cluster 3	IFI6	0.573753	9.49724e-13	2.07239e-08
Cluster 3	FNDC3A	0.642335	1.00937e-12	2.20254e-08
Cluster 3	GTF2I	0.560679	1.0119e-12	2.20806e-08
Cluster 3	PPIP5K2	0.594397	1.02265e-12	2.23153e-08
Cluster 3	LENG8	0.528043	1.36222e-12	2.9725e-08
Cluster 3	HK1	0.601535	1.45721e-12	3.17978e-08
Cluster 3	AZIN1	0.60047	1.49845e-12	3.26977e-08
Cluster 3	PLAA	0.540035	1.68839e-12	3.68424e-08
Cluster 3	MAP4K1	0.526506	1.86515e-12	4.06994e-08
Cluster 3	TOP2B	0.575293	2.39453e-12	5.2251e-08
Cluster 3	GALNT1	0.589676	2.79364e-12	6.09601e-08
Cluster 3	PARP14	0.602947	3.22172e-12	7.03012e-08
Cluster 3	RPF1	0.595027	3.27395e-12	7.14408e-08
Cluster 3	MAN2A1	0.569488	3.67745e-12	8.02456e-08
[truncated: 2,335 more rows]

## Sheet: DEG_clusters_TRDV2
Differential gene expression in TRDV2 cells between clusters.
[truncated: 2,276 more rows]

[truncated: 1 more sheets: DEG_clusters_TRDV3]
