# Supplementary material for: Dynamics of checkpoint receptors in γδ T cell subsets are associated with clinical response during anti-PD-1 immunotherapies
Source: EMBO Mol Med. 2025 Nov 27;18(1):91–119. doi: 10.1038/s44321-025-00338-9 (PMC12808275; doi:10.1038/s44321-025-00338-9)
Supplement: Supplementary file 4 — Dataset EV2 [file 44321_2025_338_MOESM4_ESM.xlsx]

## Sheet: Fig. 1B
Tukey's multiple comparisons test	Mean Diff,	95,00% CI of diff,	Below threshold?	Summary	Adjusted P Value
Media
Vδ1 vs. Vδ2	13.85	3,791 to 23,91	Yes	**	0.0084
IL-15
Vδ1 vs. Vδ2	1.472	-9,266 to 12,21	No	ns	0.7811
aCD3
Vδ1 vs. Vδ2	-7.798	-19,88 to 4,289	No	ns	0.199
aCD3 + IL-15
Vδ1 vs. Vδ2	-9.126	-18,79 to 0,5356	No	ns	0.0633
HMBPP
Vδ1 vs. Vδ2	-3.832	-15,82 to 8,159	No	ns	0.5205
HMBPP + IL-15
Vδ1 vs. Vδ2	-29.45	-45,10 to -13,79	Yes	**	0.0011
Vδ1
Media vs. IL-15	-1.112	-6,267 to 4,042	No	ns	0.9806
Media vs. aCD3	-4.551	-10,57 to 1,472	No	ns	0.2097
Media vs. aCD3 + IL-15	-15.89	-21,13 to -10,65	Yes	****	<0,0001
Media vs. HMBPP	-4.91	-9,524 to -0,2966	Yes	*	0.0332
Media vs. HMBPP + IL-15	-2.13	-8,193 to 3,933	No	ns	0.8182
IL-15 vs. aCD3	-1.822	-8,630 to 4,987	No	ns	0.952
IL-15 vs. aCD3 + IL-15	-15.16	-22,12 to -8,201	Yes	****	<0,0001
IL-15 vs. HMBPP	-4.984	-13,42 to 3,449	No	ns	0.4343
IL-15 vs. HMBPP + IL-15	-0.6745	-9,402 to 8,052	No	ns	0.9997
aCD3 vs. aCD3 + IL-15	-13.34	-19,75 to -6,933	Yes	****	<0,0001
aCD3 vs. HMBPP	-1.585	-10,37 to 7,204	No	ns	0.9913
aCD3 vs. HMBPP + IL-15	1.798	-7,219 to 10,81	No	ns	0.9787
aCD3 + IL-15 vs. HMBPP	10.66	1,925 to 19,39	Yes	*	0.0122
aCD3 + IL-15 vs. HMBPP + IL-15	14.77	5,563 to 23,98	Yes	**	0.0024
HMBPP vs. HMBPP + IL-15	1.536	-5,052 to 8,125	No	ns	0.9591
Vδ2
Media vs. IL-15	-11.83	-15,60 to -8,057	Yes	****	<0,0001
Media vs. aCD3	-25.11	-32,21 to -18,01	Yes	****	<0,0001
Media vs. aCD3 + IL-15	-38.52	-47,05 to -29,99	Yes	****	<0,0001
Media vs. HMBPP	-21.79	-29,34 to -14,25	Yes	****	<0,0001
Media vs. HMBPP + IL-15	-40.67	-49,07 to -32,26	Yes	****	<0,0001
IL-15 vs. aCD3	-13.69	-21,66 to -5,720	Yes	***	0.0004
IL-15 vs. aCD3 + IL-15	-26.69	-33,71 to -19,68	Yes	****	<0,0001
IL-15 vs. HMBPP	-9.961	-19,13 to -0,7954	Yes	*	0.029
IL-15 vs. HMBPP + IL-15	-29.84	-38,29 to -21,39	Yes	****	<0,0001
aCD3 vs. aCD3 + IL-15	-13	-20,30 to -5,709	Yes	***	0.0003
aCD3 vs. HMBPP	3.557	-3,664 to 10,78	No	ns	0.6239
aCD3 vs. HMBPP + IL-15	-13	-22,30 to -3,700	Yes	**	0.0058
aCD3 + IL-15 vs. HMBPP	15.88	5,245 to 26,51	Yes	**	0.002
aCD3 + IL-15 vs. HMBPP + IL-15	-2.533	-12,78 to 7,712	No	ns	0.9525
HMBPP vs. HMBPP + IL-15	-14.72	-22,10 to -7,345	Yes	***	0.0003

## Sheet: Fig. 1C
Tukey's multiple comparisons test	Mean diff,	95,00% CI of diff,	Below threshold?	Summary	Adjusted P Value
Media
Vδ1 vs. Vδ2	1.813	0,5937 to 3,032	Yes	**	0.0054
IL-15
Vδ1 vs. Vδ2	2.137	-12,90 to 17,17	No	ns	0.7721
aCD3
Vδ1 vs. Vδ2	-24.52	-38,01 to -11,04	Yes	***	0.0007
aCD3 + IL-15
Vδ1 vs. Vδ2	-26.38	-38,77 to -13,99	Yes	***	0.0002
HMBPP
Vδ1 vs. Vδ2	-29.2	-35,82 to -22,58	Yes	****	<0,0001
HMBPP + IL-15
Vδ1 vs. Vδ2	-33.85	-50,07 to -17,62	Yes	***	0.0002
Vδ1
Media vs. IL-15	-29.99	-48,47 to -11,51	Yes	**	0.0011
Media vs. aCD3	-21.81	-34,34 to -9,288	Yes	***	0.0003
Media vs. aCD3 + IL-15	-55.19	-71,18 to -39,19	Yes	****	<0,0001
Media vs. HMBPP	-1.284	-2,434 to -0,1332	Yes	*	0.0233
Media vs. HMBPP + IL-15	-33.16	-51,74 to -14,57	Yes	***	0.0005
IL-15 vs. aCD3	5.854	-9,493 to 21,20	No	ns	0.8114
IL-15 vs. aCD3 + IL-15	-26.8	-38,30 to -15,29	Yes	****	<0,0001
IL-15 vs. HMBPP	30.36	11,52 to 49,21	Yes	**	0.0013
IL-15 vs. HMBPP + IL-15	-1.447	-5,432 to 2,539	No	ns	0.8342
aCD3 vs. aCD3 + IL-15	-32.65	-46,26 to -19,04	Yes	****	<0,0001
aCD3 vs. HMBPP	21.66	9,644 to 33,68	Yes	***	0.0002
aCD3 vs. HMBPP + IL-15	-7.487	-25,27 to 10,29	No	ns	0.737
aCD3 + IL-15 vs. HMBPP	53.72	36,70 to 70,74	Yes	****	<0,0001
aCD3 + IL-15 vs. HMBPP + IL-15	23.74	11,85 to 35,62	Yes	***	0.0002
HMBPP vs. HMBPP + IL-15	-31.81	-50,24 to -13,38	Yes	***	0.0007
Vδ2
Media vs. IL-15	-29.31	-41,47 to -17,14	Yes	****	<0,0001
Media vs. aCD3	-48.18	-64,23 to -32,13	Yes	****	<0,0001
Media vs. aCD3 + IL-15	-83.02	-91,82 to -74,23	Yes	****	<0,0001
Media vs. HMBPP	-32.41	-42,21 to -22,60	Yes	****	<0,0001
Media vs. HMBPP + IL-15	-68.64	-84,47 to -52,81	Yes	****	<0,0001
IL-15 vs. aCD3	-23.02	-41,13 to -4,906	Yes	**	0.0091
IL-15 vs. aCD3 + IL-15	-55.69	-66,21 to -45,18	Yes	****	<0,0001
IL-15 vs. HMBPP	-0.7181	-11,98 to 10,55	No	ns	>0,9999
IL-15 vs. HMBPP + IL-15	-40.06	-51,47 to -28,65	Yes	****	<0,0001
aCD3 vs. aCD3 + IL-15	-32.2	-47,27 to -17,12	Yes	****	<0,0001
aCD3 vs. HMBPP	17.52	0,2177 to 34,81	Yes	*	0.0461
aCD3 vs. HMBPP + IL-15	-14.06	-33,11 to 4,984	No	ns	0.2173
aCD3 + IL-15 vs. HMBPP	51.77	38,32 to 65,22	Yes	****	<0,0001
aCD3 + IL-15 vs. HMBPP + IL-15	15.28	4,079 to 26,48	Yes	**	0.0053
HMBPP vs. HMBPP + IL-15	-36.85	-49,35 to -24,35	Yes	****	<0,0001

## Sheet: Fig. 1D
Tukey's multiple comparisons test	Mean diff,	95,00% CI of diff,	Below threshold?	Summary	Adjusted P Value
Media
Vδ1 vs. Vδ2	61.65	49,65 to 73,65	Yes	****	<0,0001
IL-15
Vδ1 vs. Vδ2	44.36	30,64 to 58,08	Yes	****	<0,0001
aCD3
Vδ1 vs. Vδ2	56	44,56 to 67,43	Yes	****	<0,0001
aCD3 + IL-15
Vδ1 vs. Vδ2	48.93	36,51 to 61,36	Yes	****	<0,0001
HMBPP
Vδ1 vs. Vδ2	49.8	37,57 to 62,04	Yes	****	<0,0001
HMBPP + IL-15
Vδ1 vs. Vδ2	40.74	27,19 to 54,30	Yes	****	<0,0001
Vδ1
Media vs. IL-15	-0.3933	-4,770 to 3,983	No	ns	0.9996
Media vs. aCD3	-6.787	-11,46 to -2,113	Yes	**	0.0033
Media vs. aCD3 + IL-15	-4.044	-8,374 to 0,2862	No	ns	0.074
Media vs. HMBPP	-0.65	-3,415 to 2,115	No	ns	0.9697
Media vs. HMBPP + IL-15	1.013	-2,692 to 4,719	No	ns	0.941
IL-15 vs. aCD3	-6.393	-11,41 to -1,375	Yes	**	0.0096
IL-15 vs. aCD3 + IL-15	-3.167	-6,711 to 0,3773	No	ns	0.0926
IL-15 vs. HMBPP	0.1533	-4,253 to 4,559	No	ns	>0,9999
IL-15 vs. HMBPP + IL-15	1.407	-1,012 to 3,825	No	ns	0.4368
aCD3 vs. aCD3 + IL-15	3.227	-0,3038 to 6,757	No	ns	0.0824
aCD3 vs. HMBPP	6.547	1,433 to 11,66	Yes	**	0.0093
aCD3 vs. HMBPP + IL-15	7.8	2,586 to 13,01	Yes	**	0.0025
aCD3 + IL-15 vs. HMBPP	3.394	-1,523 to 8,311	No	ns	0.2756
aCD3 + IL-15 vs. HMBPP + IL-15	4.573	1,183 to 7,963	Yes	**	0.0061
HMBPP vs. HMBPP + IL-15	1.253	-2,893 to 5,399	No	ns	0.9132
Vδ2
Media vs. IL-15	-16.7	-21,56 to -11,84	Yes	****	<0,0001
Media vs. aCD3	-11.96	-16,87 to -7,046	Yes	****	<0,0001
Media vs. aCD3 + IL-15	-16.76	-23,57 to -9,956	Yes	****	<0,0001
Media vs. HMBPP	-12.49	-18,13 to -6,864	Yes	****	<0,0001
Media vs. HMBPP + IL-15	-19.33	-25,72 to -12,94	Yes	****	<0,0001
IL-15 vs. aCD3	4.442	-0,8720 to 9,756	No	ns	0.1294
IL-15 vs. aCD3 + IL-15	0.325	-5,008 to 5,658	No	ns	>0,9999
IL-15 vs. HMBPP	4.196	-1,989 to 10,38	No	ns	0.2914
IL-15 vs. HMBPP + IL-15	-3.06	-8,187 to 2,067	No	ns	0.4106
aCD3 vs. aCD3 + IL-15	-4.802	-9,081 to -0,5223	Yes	*	0.0234
aCD3 vs. HMBPP	-0.5353	-4,682 to 3,612	No	ns	0.9981
aCD3 vs. HMBPP + IL-15	-7.108	-10,28 to -3,941	Yes	****	<0,0001
aCD3 + IL-15 vs. HMBPP	4.266	-1,331 to 9,864	No	ns	0.1952
aCD3 + IL-15 vs. HMBPP + IL-15	-2.563	-6,593 to 1,468	No	ns	0.3539
HMBPP vs. HMBPP + IL-15	-6.177	-10,40 to -1,954	Yes	**	0.0029

## Sheet: Fig. 1E
Tukey's multiple comparisons test	Mean diff,	95,00% CI of diff,	Below threshold?	Summary	Adjusted P Value
Media
Vδ1 vs. Vδ2	0.8588	0,1530 to 1,565	Yes	*	0.0201
IL-15
Vδ1 vs. Vδ2	-12.57	-23,67 to -1,475	Yes	*	0.0283
aCD3
Vδ1 vs. Vδ2	-35.67	-50,25 to -21,09	Yes	****	<0,0001
aCD3 + IL-15
Vδ1 vs. Vδ2	-42.73	-56,06 to -29,41	Yes	****	<0,0001
HMBPP
Vδ1 vs. Vδ2	-21.03	-28,30 to -13,76	Yes	****	<0,0001
HMBPP + IL-15
Vδ1 vs. Vδ2	-59.85	-68,42 to -51,28	Yes	****	<0,0001
Vδ1
Media vs. IL-15	-6.925	-13,14 to -0,7125	Yes	*	0.0252
Media vs. aCD3	-11.62	-24,43 to 1,192	No	ns	0.0858
Media vs. aCD3 + IL-15	-38.56	-57,42 to -19,70	Yes	****	<0,0001
Media vs. HMBPP	-0.6531	-1,357 to 0,05115	No	ns	0.0769
Media vs. HMBPP + IL-15	-8.877	-14,94 to -2,816	Yes	**	0.0031
IL-15 vs. aCD3	-4.693	-20,01 to 10,63	No	ns	0.9088
IL-15 vs. aCD3 + IL-15	-31.86	-50,90 to -12,81	Yes	***	0.0009
IL-15 vs. HMBPP	6.275	0,3218 to 12,23	Yes	*	0.0363
IL-15 vs. HMBPP + IL-15	-1.951	-3,693 to -0,2093	Yes	*	0.0244
aCD3 vs. aCD3 + IL-15	-27.16	-41,52 to -12,81	Yes	***	0.0003
aCD3 vs. HMBPP	10.97	-1,993 to 23,93	No	ns	0.1206
aCD3 vs. HMBPP + IL-15	2.741	-12,34 to 17,82	No	ns	0.9896
aCD3 + IL-15 vs. HMBPP	37.91	18,99 to 56,83	Yes	***	0.0001
aCD3 + IL-15 vs. HMBPP + IL-15	29.9	11,28 to 48,52	Yes	**	0.0013
HMBPP vs. HMBPP + IL-15	-8.227	-14,05 to -2,404	Yes	**	0.0042
Vδ2
Media vs. IL-15	-20.18	-36,12 to -4,231	Yes	**	0.0098
Media vs. aCD3	-47.99	-67,28 to -28,70	Yes	****	<0,0001
Media vs. aCD3 + IL-15	-82.15	-91,17 to -73,14	Yes	****	<0,0001
Media vs. HMBPP	-22.55	-33,52 to -11,57	Yes	****	<0,0001
Media vs. HMBPP + IL-15	-69.41	-81,23 to -57,59	Yes	****	<0,0001
IL-15 vs. aCD3	-28.69	-55,92 to -1,449	Yes	*	0.0362
IL-15 vs. aCD3 + IL-15	-63.09	-79,68 to -46,49	Yes	****	<0,0001
IL-15 vs. HMBPP	-3.229	-20,82 to 14,36	No	ns	0.9897
IL-15 vs. HMBPP + IL-15	-49.64	-66,97 to -32,31	Yes	****	<0,0001
aCD3 vs. aCD3 + IL-15	-34.16	-48,13 to -20,20	Yes	****	<0,0001
aCD3 vs. HMBPP	25.44	8,610 to 42,27	Yes	**	0.002
aCD3 vs. HMBPP + IL-15	-19.96	-37,38 to -2,540	Yes	*	0.0205
aCD3 + IL-15 vs. HMBPP	59.61	49,64 to 69,57	Yes	****	<0,0001
aCD3 + IL-15 vs. HMBPP + IL-15	13.84	5,957 to 21,73	Yes	***	0.0005
HMBPP vs. HMBPP + IL-15	-46.11	-54,89 to -37,34	Yes	****	<0,0001

## Sheet: Fig. 1F
Tukey's multiple comparisons test	Mean diff,	95,00% CI of diff,	Below threshold?	Summary	Adjusted P Value
Media
Vδ1 vs. Vδ2	-0.3059	-1,668 to 1,056	No	ns	0.6511
IL-15
Vδ1 vs. Vδ2	-11.25	-17,23 to -5,264	Yes	***	0.0006
aCD3
Vδ1 vs. Vδ2	-21.04	-27,56 to -14,52	Yes	****	<0,0001
aCD3 + IL-15
Vδ1 vs. Vδ2	-30.75	-40,90 to -20,59	Yes	****	<0,0001
HMBPP
Vδ1 vs. Vδ2	-22.49	-30,20 to -14,78	Yes	****	<0,0001
HMBPP + IL-15
Vδ1 vs. Vδ2	-49.99	-65,33 to -34,64	Yes	****	<0,0001
Vδ1
Media vs. IL-15	-5.799	-9,752 to -1,845	Yes	**	0.0023
Media vs. aCD3	-4.638	-7,151 to -2,125	Yes	***	0.0001
Media vs. aCD3 + IL-15	-19.2	-28,59 to -9,802	Yes	****	<0,0001
Media vs. HMBPP	1.114	-0,5556 to 2,783	No	ns	0.2881
Media vs. HMBPP + IL-15	-4.007	-10,51 to 2,493	No	ns	0.3109
IL-15 vs. aCD3	0.7801	-4,916 to 6,476	No	ns	0.9977
IL-15 vs. aCD3 + IL-15	-13.54	-23,80 to -3,276	Yes	**	0.0061
IL-15 vs. HMBPP	4.985	-0,1146 to 10,08	No	ns	0.0563
IL-15 vs. HMBPP + IL-15	0.3372	-6,293 to 6,968	No	ns	>0,9999
aCD3 vs. aCD3 + IL-15	-14.32	-23,45 to -5,185	Yes	**	0.0012
aCD3 vs. HMBPP	6.034	2,451 to 9,617	Yes	**	0.0014
aCD3 vs. HMBPP + IL-15	2.197	-6,730 to 11,12	No	ns	0.9363
aCD3 + IL-15 vs. HMBPP	20.84	5,911 to 35,77	Yes	**	0.0059
aCD3 + IL-15 vs. HMBPP + IL-15	19.18	2,204 to 36,16	Yes	*	0.0269
HMBPP vs. HMBPP + IL-15	-4.306	-10,45 to 1,835	No	ns	0.2117
Vδ2
Media vs. IL-15	-16.8	-24,92 to -8,683	Yes	****	<0,0001
Media vs. aCD3	-25.41	-35,22 to -15,61	Yes	****	<0,0001
Media vs. aCD3 + IL-15	-49.66	-62,89 to -36,43	Yes	****	<0,0001
Media vs. HMBPP	-22.12	-34,33 to -9,922	Yes	***	0.0007
Media vs. HMBPP + IL-15	-54.11	-77,35 to -30,87	Yes	***	0.0001
IL-15 vs. aCD3	-9.035	-24,03 to 5,960	No	ns	0.4296
IL-15 vs. aCD3 + IL-15	-32.86	-47,55 to -18,17	Yes	****	<0,0001
IL-15 vs. HMBPP	-10.73	-28,58 to 7,116	No	ns	0.3754
IL-15 vs. HMBPP + IL-15	-43.79	-68,93 to -18,65	Yes	**	0.0012
aCD3 vs. aCD3 + IL-15	-23.82	-35,82 to -11,83	Yes	****	<0,0001
aCD3 vs. HMBPP	5.418	-5,141 to 15,98	No	ns	0.5303
aCD3 vs. HMBPP + IL-15	-25.92	-45,16 to -6,683	Yes	**	0.0082
aCD3 + IL-15 vs. HMBPP	28.24	8,237 to 48,24	Yes	**	0.0054
aCD3 + IL-15 vs. HMBPP + IL-15	-2.977	-19,42 to 13,47	No	ns	0.986
HMBPP vs. HMBPP + IL-15	-30.49	-49,20 to -11,79	Yes	**	0.0021

## Sheet: Fig. 1G
Tukey's multiple comparisons test	Mean diff,	95,00% CI of diff,	Below threshold?	Summary	Adjusted P Value
Media
Vδ1 vs. Vδ2	0.282	-0,3627 to 0,9267	No	ns	0.3825
IL-15
Vδ1 vs. Vδ2	-0.7667	-2,135 to 0,6016	No	ns	0.2626
aCD3
Vδ1 vs. Vδ2	-2.776	-5,062 to -0,4895	Yes	*	0.0195
aCD3 + IL-15
Vδ1 vs. Vδ2	-9.397	-14,17 to -4,622	Yes	***	0.0005
HMBPP
Vδ1 vs. Vδ2	-2.402	-3,796 to -1,008	Yes	**	0.0016
HMBPP + IL-15
Vδ1 vs. Vδ2	-13.12	-18,12 to -8,121	Yes	****	<0,0001
Vδ1
Media vs. IL-15	-0.4854	-1,485 to 0,5144	No	ns	0.6481
Media vs. aCD3	0.4218	-0,06636 to 0,9100	No	ns	0.1164
Media vs. aCD3 + IL-15	-0.4481	-1,600 to 0,7035	No	ns	0.8173
Media vs. HMBPP	0.1006	-0,7279 to 0,9291	No	ns	0.9985
Media vs. HMBPP + IL-15	-0.2193	-2,817 to 2,378	No	ns	0.9997
IL-15 vs. aCD3	0.9404	-0,1610 to 2,042	No	ns	0.1219
IL-15 vs. aCD3 + IL-15	0.03728	-1,117 to 1,192	No	ns	>0,9999
IL-15 vs. HMBPP	0.33	-0,6274 to 1,287	No	ns	0.8608
IL-15 vs. HMBPP + IL-15	-0.001885	-2,574 to 2,570	No	ns	>0,9999
aCD3 vs. aCD3 + IL-15	-0.9032	-1,824 to 0,01734	No	ns	0.0563
aCD3 vs. HMBPP	-0.2175	-1,206 to 0,7712	No	ns	0.9771
aCD3 vs. HMBPP + IL-15	-0.5788	-3,486 to 2,329	No	ns	0.9823
aCD3 + IL-15 vs. HMBPP	0.7557	-0,5507 to 2,062	No	ns	0.4423
aCD3 + IL-15 vs. HMBPP + IL-15	0.5292	-2,379 to 3,438	No	ns	0.9881
HMBPP vs. HMBPP + IL-15	-0.3427	-2,218 to 1,532	No	ns	0.9878
Vδ2
Media vs. IL-15	-1.53	-3,025 to -0,03562	Yes	*	0.0429
Media vs. aCD3	-2.636	-6,260 to 0,9878	No	ns	0.2494
Media vs. aCD3 + IL-15	-10.12	-17,54 to -2,713	Yes	**	0.0041
Media vs. HMBPP	-2.244	-4,186 to -0,3015	Yes	*	0.019
Media vs. HMBPP + IL-15	-13.33	-20,90 to -5,770	Yes	***	0.0009
IL-15 vs. aCD3	-1.228	-5,846 to 3,391	No	ns	0.9571
IL-15 vs. aCD3 + IL-15	-8.594	-16,55 to -0,6402	Yes	*	0.0295
IL-15 vs. HMBPP	-1.19	-4,059 to 1,679	No	ns	0.7555
IL-15 vs. HMBPP + IL-15	-11.98	-19,94 to -4,016	Yes	**	0.0033
aCD3 vs. aCD3 + IL-15	-7.366	-11,64 to -3,087	Yes	***	0.0003
aCD3 vs. HMBPP	1.02	-3,941 to 5,981	No	ns	0.9837
aCD3 vs. HMBPP + IL-15	-8.833	-17,66 to -0,007429	Yes	*	0.0498
aCD3 + IL-15 vs. HMBPP	9.592	0,3014 to 18,88	Yes	*	0.0411
aCD3 + IL-15 vs. HMBPP + IL-15	1.224	-9,183 to 11,63	No	ns	0.9983
HMBPP vs. HMBPP + IL-15	-10.95	-17,54 to -4,356	Yes	**	0.0015
