# Supplementary material for: Dynamics of checkpoint receptors in γδ T cell subsets are associated with clinical response during anti-PD-1 immunotherapies
Source: EMBO Mol Med. 2025 Nov 27;18(1):91–119. doi: 10.1038/s44321-025-00338-9 (PMC12808275; doi:10.1038/s44321-025-00338-9)
Supplement: Supplementary file 5 — Source data Fig. 1 [file 44321_2025_338_MOESM5_ESM.zip]

Archive with 2 entries (1 files):
- Figure 1/
- Figure 1/Figure 1.xls
