# Supplementary material for: Dynamics of checkpoint receptors in γδ T cell subsets are associated with clinical response during anti-PD-1 immunotherapies
Source: EMBO Mol Med. 2025 Nov 27;18(1):91–119. doi: 10.1038/s44321-025-00338-9 (PMC12808275; doi:10.1038/s44321-025-00338-9)
Supplement: Supplementary file 5 — Source data Fig. 1 [file 44321_2025_338_MOESM5_ESM.zip › Figure 1/Figure 1.xls]

## Sheet: Fig. 1A
Subset	Vδ1										Vδ2
Donor	BC01	BC03	BC05	BC06	BC09	BC12	BC15	BC22	BC24	BC26	BC01	BC03	BC05	BC06	BC09	BC12	BC15	BC22	BC24	BC26
PD-1	41.4	20.1	39.1	24.6	31.2	50.7	72.9	65.1	6.42	57.5	19.8	60.6	18	61.8	36.7	23.5	52.3	48	29	44.6
TIGIT	94.7	81.8	38.5	86.5	92.7	88	99.1	88.3	95.2	63.9	8.06	7.58	12.5	15.2	4.32	21.3	3.3	16.6	11.6	2.92
TIM-3	7.93	22.5	5.46	30.5	10.6	5.97	24.9	5.75	18.5	1.14	0.84	2.7	1.48	6.93	2.1	0.74	0.66	2.12	0.58	0.26
LAG-3	0.67	0.29	0.58	0.79	0.15	2.14	0.61	0.24	0.17	0.13	0.39	1.13	0.76	1.8	1.75	3.01	2.42	1.88	0.58	0.48
sCTLA-4	0.12	0.13	0.42	0.17	0.27	0.097	0.045	0.065	0.49	0	0.53	0.082	0.44	0.096	0.23	0.18	0.19	0.085	0.29	0.16
iCTLA-4	0.14	0	0	0	0.02	0.18	0.037	0	0.074	0	0	0	0.17	0	0	0	0.096	0.088	0	0

## Sheet: Fig. 1B
Subset	Vδ1																					Vδ2
Donor	BC01	BC02	BC05	BC06	BC07	BC08	BC09	BC10	BC11	BC12	BC13	BC14	BC15	BC16	BC17	BC18	BC19	BC20	BC21	BC22	BC24	BC01	BC02	BC05	BC06	BC07	BC08	BC09	BC10	BC11	BC12	BC13	BC14	BC15	BC16	BC17	BC18	BC19	BC20	BC21	BC22	BC24
Media	39.55	36.15	33.4667	21.7	28.2	13.025	30.85	48.2667	57.1	47.8667	61.3667	46.1667	74.3	77.6	35.6	19.5333	43.3	29.5333	63.7	63.7	9.83	11.59	11.605	15.3667	47.7	28.8333	25.7	33.825	21.875	21.6	15.1767	16.2	21.7	46.625	39.5	21.7667	29.4333	47.1	22	47.4	36.65	28.3
IL-15	44	47.1	35.95	21.7	28.2	15.8	30.85	32.9	57.1	58.2	73.3	35.6	74.3		35.6	26.6		25.5		63.7	9.83	26.8	23.3	23.6	62.5	41.6	29.2	46	31.8	36.5	26	35	27.4	66.4		37.6	45.1		35.15	46.55	44.75	42.8
aCD3	37.35	47.9	34.6667	24.6	33.4567	10.725	24.525	46.8333	57.6	50.3	66.5667	39.8533	78.775	92	42.3	19.5667	67.1	53.3		61.6	19.1	53.325	40.1	43.4	80	66.8667	39.275	66.075	34.975	33.45	31.9333	37.3333	33.2333	68.125	68.7	44.4	54.4	60.4	38.2333	73.8	76.05	73.2
aCD3 + IL-15	62.3	52.6	51.05	33.6	58.25	24	57.55	56.4	73	52.4	76	52.5	86.7		49.2	40.7		53.35	72.7	75.55	34	64	65.4	64.4	87.8	79.2	50.4	73.65	51.75	57.3	55.8	52.7	44.3	83.9		65.2	71.9		51.8	61.7	65.85	88.2
HMBPP	37.7		34	34.5	35.7	12.6	35.9	59.2	58.6	59.8	62.8	61.9	75.65		54.45	21	42.9	32.8	63.6	69.95	7.3	53.5		27.2	69.3	62.9	44.9	55.2	42.05	31.1	37.6	21.6	47.1	70.85		26.8	43.7		47.4	72.5	69.85	60.5
HMBPP + IL-15	37.7		34.4	36	35.7	12.6			58.6	42.2			82.4					32.8		61.95	7.35	72.1		58.7	86.9	82.4	66		56.3		46.5			82.7					60.2	80.15	73.45	69.8

## Sheet: Fig. 1C
Subset	Vδ1																						Vδ2
Donor	BC01	BC02	BC05	BC06	BC07	BC08	BC09	BC10	BC11	BC12	BC13	BC14	BC15	BC17	BC18	BC20	BC21	BC22	BC23	BC24	BC25	BC26	BC01	BC02	BC05	BC06	BC07	BC08	BC09	BC10	BC11	BC12	BC13	BC14	BC15	BC17	BC18	BC20	BC21	BC22	BC23	BC24	BC25	BC26
Media	0.8	0.6	0.43	3.7	0.535	0.48	5.42	3.35	1.1	2.52	11.7	1.68	5.12	3.35	5.67	1.67	1.77	0	1.45	1.28	0	0.4	0.14	1.14	0.34	0.77	0.435	0.4	0.67	0.24	1.12	0.027	0.51	0.44	0.61	0.38	2.32	0.2705	0.6	1.09	0.33	0.28	0.78	0.25
IL-15	35.7	4.81	9.22	60.2	10.935	60.8			23.5	45.4	89.7		60.4			8.865		17.4	23.3	37.4	13.8	10.2	24.5	6.53	19.5	32	28.05	66.1			25.7	18.7	50.1		20.2			11.7	38.7	18.1	42.6	18.3	43.9	42.6
aCD3	25.6	1.76	13.8	48.6	11.65	23.7	37.2	13.7	6.34	9.13	58.2	9.96	61.8	6.11	24.4	10.19		51.3	11.2	56	15.6	13.1	72.3	12.7	71.2	72.3	57.05	67.8	53.4	25.65	31.2	7.95	56.3	25.5	50.85	20.9	49.1	10.505	42.2	87.6	72.9	59.2	83.6	42.9
aCD3 + IL-15	63	55.8	24.1	83.5	34.15	79.5			43.2	63.9	93.6		80.3			35.5	31.4	74.3	73.8	65.5	38.4	31.8	80.6	86	90.1	90.4	89.9	91.7		49.7	68	71.2	94.8		89.5			70.55	83	90.7	89.4	82.7	91.6	93.9
HMBPP	0.58		0.98	8.09	3.01	1.33	6.14	3.67	2.08	2.48	11.6	3.33	8.025	2.6	7.19	1.37	5.08	3.35	0.44	6.22	0.92	0.9	51		12.6	34.3	50.5	48.6	40.1	25.45	22	25.4	28.8	51.9	17.84	23.7	39.2	29.1	40.4	11.8	45.3	10.3	56.8	27.5
HMBPP + IL-15	31.4		7.52	60.1	15.4	65.1			31.2	50.5	81.5		68			10.2		12.4	27.8	36.6	16.7	14.1	79.6		72.7	82	90	81.1		29.4		48.4	85.2		59.3			58.7	62	41.5	90.9	49.5	85.4	89.6

## Sheet: Fig. 1D
Subset	Vδ1																Vδ2
Donor	BC01	BC05	BC06	BC07	BC08	BC11	BC12	BC13	BC15	BC20	BC21	BC22	BC23	BC24	BC25	BC26	BC01	BC05	BC06	BC07	BC08	BC10	BC11	BC12	BC13	BC15	BC20	BC21	BC22	BC23	BC24	BC25	BC26
Media	94	35.5	89	33.4	82.9	90.4	82.1	84.9	90.5	39.5	78.8	75.6	95.1	71.4	43.4	59	8.26	12.5	17	6.93	17.5	1.87	8.61	23	11.7	5.81	12.9	12.5	6.56	8.56	3.36	9.6	2.4
IL-15	95.9	37.7	81.7	36.3	81.7	81.7	81.5	93.1	95.1	35.9		76	96.3	79.4	36.9	63.4	24.7	33.2	30.9	18.9	40.9		25.7	51.6	19.1	13.1	37.3	28.2	21.4	26.9	22.2	28.5	11.8
aCD3	95.9	45.8	92.3	45.8	87.3	91.5	86.2	92.5	94.9	55.1		86.5	91.7	86.2	46.6	70.2	19.1	26.6	30.4	13	32.4	9.04	16.4	32.3	20.5	9.22	26.9	24	16.6	22.3	32.6	32.1	8.91
aCD3 + IL-15	95.5	38.6	84.9	44.5	83.8	90.3	84.5	92.5	94.6	42.8	90.1	86.2	94	85.5	42	60.4	20.2	28.8	31.2	15	35.6	24.8	25.3	47.5	17.8	12.8	37.5	25.9	18.5	23.5	44.5	33.4	11.7
HMBPP	93	38.7	87.4	34.3	83	90.4	81.4	83.2	92.6	35.6	85.6	73.2	94.3	71.1	43.6	68.5	20.8	21	23.8	11	29.5	14.2	10.6	36.5	18.3	14.6	26.3	31.8	23.7	33.2	31.3	27.9	6.97
HMBPP + IL-15	91.5	34.8	79.8	38	81.3	82.1	84.8	89.8	93.7	33.7		77.1	95.3	72.2	38.8	58.6	24.1	35.3	30.1	18.1	34.6	15.1		47.9	26.5	13.2	40.1	34.1	25.4	30.6	40.5	39.7	14.4

## Sheet: Fig. 1E
Subset	Vδ1																Vδ2
Donor	BC01	BC05	BC06	BC07	BC08	BC11	BC12	BC13	BC15	BC20	BC21	BC22	BC23	BC24	BC25	BC26	BC01	BC05	BC06	BC07	BC08	BC10	BC11	BC12	BC13	BC15	BC20	BC21	BC22	BC23	BC24	BC25	BC26
Media	0.93	0.43	2.52	0.13	0.91	3.03	3.78	0.31	0.16	0.6	3.54	0.48	0.52	0	0.55	0	0.55	0.3	0.73	0.14	0.95	0	0	0.24	0.25	0	0.21	0.16	0	0.099	0	0.64	0.14
IL-15	3.81	2.28	5.44	1.85	1.36	18.9	26.6	21.2	2.57	5.98		4.13	8.17	1.29	3.55	11.1	7.01	5.84	4.81	6.76	3.06		13.2	47	58.5	4.2	16.4	27.8	1.57	42.2	3.59	42.7	42.6
aCD3	4.16	3.4	8.23	2.67	1.79	9.8	7.3	11.8	48.1	3.7		43.8	2.59	26	9.52	5.76	71.6	61.8	39.3	28.3	29.8	34	24.7	6.2	58.9	78.1	11.3	41.2	88.6	64.5	61.1	81.5	39.3
aCD3 + IL-15	23.2	8.66	29.9	14.1	14.3	41.5	50	75.9	76.4	13	38.8	70	60.3	59	28.6	31.2	88.9	83.2	78	87.3	71.4	64.4	64.6	72.8	93.4	92.3	59.7	89.6	91.8	88.1	90.2	91.8	93.5
HMBPP	1.6	0.28	4.3	0.92	0.98	5.99	5.46	0.33	0.049	1.37	4.24	1.49	0.87	0	0.46	0	42	4.08	6.65	31.8	8.88	8.78	10.6	19.7	14.6	38.9	21.1	20.5	20.7	39.9	24.7	52.9	21.9
HMBPP + IL-15	5.22	2.15	7.04	5.68	2.99	20.9	27.9	20.4	8.25	5.88		3.67	14.4	3.52	6.2	13.3	80	60	51.7	86.7	52.7	56.3		47	82.1	81	57.5	71.6	64.5	86.3	64	86.7	86.8

## Sheet: Fig. 1F
Subset	Vδ1																							Vδ2
Donor	BC01	BC02	BC05	BC06	BC07	BC08	BC09	BC10	BC11	BC12	BC13	BC14	BC15	BC16	BC17	BC18	BC19	BC20	BC21	BC22	BC23	BC25	BC26	BC01	BC02	BC05	BC06	BC07	BC08	BC09	BC10	BC11	BC12	BC13	BC14	BC15	BC16	BC17	BC18	BC19	BC20	BC21	BC22	BC23	BC25	BC26
Media	1.70333	1.075	3.715	1.56	1.42667	1.12333	1.815	1.02	1.03667	2.24	1.67	1.47667	1.85	5.34	3.3	6.67	1.11667	0.88	0.24	0	1.71	0	0.8	1.05	1.155	2.96	1.35	1.46333	1.48	0.69	1.12	0.473333	2.6775	2.175	0.88	2.02	4.695	12.315	7.77	0.735	1.29	0.615	0	0.28	0.091	1.52
IL-15	8.82	16.8	3.47	5.21	15.4	12.05	12.7		17.9	7.29	2.8	6.915		7.73	8.82		2.985		1.16	0.38	1.8	2.48	6.81	38.3	30.9	26.3	23.8	34.5	33.15	26.5		14.1	12.59	14.8	10.025		27.9	21.5		14.665	11.3	1.4	0.49	2.4	2.99	26.3
aCD3	5.15667	2.43	7.135	11.25	3.41	10.24	2.57	2.61	3.65667	7.895	8.705	5.98333	6.67	7.275	4.07	6.94	7.17667		13.935	0.49	13.6	5.44	6.28	37.0333	13.6	15.3	47.8	22.8	30.8667	6.29667	14	8.62	23.555	8.075	24.8	47	25.15	34.7	17.7	14.37	50.75	46.1	31.7	26	57.3	29.8
aCD3 + IL-15	26.3	27.6	6.77	24.2	19.5	30.8	7.49		15.5	27.215	14	11.98		15.9	8.9		18.7	17.4	24.98	7.73	32.5	14.6	64.1	72.7	67.8	31.9	70.3	49.6	42.9	22.5		44.6	56.85	30.6	37.7		46.6	47		33.95	46.85	41.25	56.2	59.1	75.2	97.5
HMBPP									0.74	1.2		0.24		1.82	1.69	0.89	0	0	1.2	0.11	1.08	0.46	0.9							8.78		20.2	28		25.9		10.4			18.3	50.75	25.1	13.9	15.5	39.8	22.8
HMBPP + IL-15									9.19	2.35		2.75					1.6		3.535	0.82	1.06	6.98	16.4							22.7		38.2	67.9		60.1					34.9	75.5	46.75	63.6	27.9	73	93.9

## Sheet: Fig. 1G
Donor	Vδ1																						Vδ2
Subset	BC01	BC02	BC05	BC06	BC07	BC08	BC09	BC10	BC11	BC12	BC13	BC14	BC15	BC16	BC17	BC18	BC19	BC20	BC22	BC23	BC25	BC26	BC01	BC02	BC05	BC06	BC07	BC08	BC09	BC10	BC11	BC12	BC13	BC14	BC15	BC16	BC17	BC18	BC19	BC20	BC21	BC22	BC23	BC25	BC26
Media	1.1875	1.19	0.306667	0.48	1.635	0.8025	0.673333	4.535	0.85	0.873333	1.845	2.675	1.595	0.88	0.67	0.535	0.34	2.38	2.97	0.099	0	0	0.4675	1.485	0.184667	0.53	0.437333	0.475	0.476667	0.34	1.105	0.513333	0.4575	1.03	0.5	0.52	0.6	2.245	0	3.99	2.295	3	0.073	0.087	0.43
IL-15	1.415	1.9	0.695	0.13	1.255	2.5005	2.225	1.75	0.87	0.37	2.835	4.5	6.32		0.62	1.44		1.945	3.49	0	0.75	0	0.9255	2.4	0.185	0.69	2.905	4.31	4.725	0.74	0.6	0.34	1.45	3.32	8.16		1.31	1.37		8.705	6.105	3.91	0.091	0.31	0.31
aCD3	0.96	0.605	0.363333	0.4	1.08	0.426	0.706667	3.285	0.78	0.82	1.2525	1.01	1.09	0.66	0.32	0.43	0.38	0.173333	1.15	0	0.48	0.87	5.0925	1.18	1.45667	3.53	2.26667	0.745	3.17	0.815	0.815	0.726667	0.9725	0.63	0.66	3.04	1.315	2.58	0.19	0.576667	5.94	1.89	12.2	23.7	8.38
aCD3 + IL-15	2.975	1.21	0.54	2.11	0.795	1.505	3.795	0.97	0.28	1.58	4.625	0.56	3.03		1.2	0.34		1.01	2.99	1.11	1.9	1.74	13.15	9.3	4.7	15.4	12.57	6.255	7.83	2.65	2.25	11.4	8.28	4.2	3.32		4.74	3.57		4.19	15.75	6.17	20.2	41.2	36.2
HMBPP	0.32		0.56	0.39	0.52	0.21			2.34	0	1.235				1.27	0.27	0	0.4	5.29	0.19	0.37	0	6.8		0.6	1.33	1.78	0.65			1.52	9.41	3.14				2.52	4.27	2.48	2.175	5.75	5.26	0.75	4.11	2.49
HMBPP + IL-15	0		0.77	0.42	0.26	0.14			0.66	0.99	0.35							0	12	0	0.69	0	13.9		2.67	10.8	18.5	13.3				17								3.17	26.6	16.8	7.96	16.7	25.1
