# Supplementary material for: Dynamics of checkpoint receptors in γδ T cell subsets are associated with clinical response during anti-PD-1 immunotherapies
Source: EMBO Mol Med. 2025 Nov 27;18(1):91–119. doi: 10.1038/s44321-025-00338-9 (PMC12808275; doi:10.1038/s44321-025-00338-9)
Supplement: Supplementary file 6 — Source data Fig. 2 [file 44321_2025_338_MOESM6_ESM.zip]

Archive with 12 entries (9 files):
- Figure 2/
- Figure 2/1B/
- Figure 2/1B/Vd1-mono-NR_post.svg
- Figure 2/1B/Vd1-mono-NR_pre.svg
- Figure 2/1B/Vd1-mono-R_post.svg
- Figure 2/1B/Vd1-mono-R_pre.svg
- Figure 2/1B/Vd2-mono-NR_post.svg
- Figure 2/1B/Vd2-mono-NR_pre.svg
- Figure 2/1B/Vd2-mono-R_post.svg
- Figure 2/1B/Vd2-mono-R_pre.svg
- Figure 2/1C-H/
- Figure 2/1C-H/Fig. 2 C-H.xls
