# Supplementary material for: Dynamics of checkpoint receptors in γδ T cell subsets are associated with clinical response during anti-PD-1 immunotherapies
Source: EMBO Mol Med. 2025 Nov 27;18(1):91–119. doi: 10.1038/s44321-025-00338-9 (PMC12808275; doi:10.1038/s44321-025-00338-9)
Supplement: Supplementary file 6 — Source data Fig. 2 [file 44321_2025_338_MOESM6_ESM.zip › Figure 2/1C-H/Fig. 2 C-H.xls]

## Sheet: Fig. 2C
R	NR
18	21
22	21
103	20
21	21
21	58
20	19
22	76
19	22
23

## Sheet: Fig. 2D
Vd1_R_post	Vd1_NR_post	Vd2_R_post	Vd2_NR_post
18.4	7.67	8.71	1.1
17.8	3.8	4.64	0.4
1.73	12.02	0.91	0.66
40.1	5.01	2.17	0.34
23.6	3.31	0.73	1
28.7	3.34	0.28	9.33
37.2	16.2	3.61	0
1.95	3.38	0	0.66
24.5		2.89

## Sheet: Fig. 2E
	Vd1_Responders									Vd1_Non-responders
Total IgG4	18.4	17.8	1.73	40.1	23.6	28.7	37.2	1.95	24.5	7.67	3.8	12.02	5.01	3.31	3.34	16.2	3.38
PD1+IgG4-	0	20.8	7.49	13.7	14.8	8.51	7.67	3.39	23.3	8.27	8.19	10.71	7.8	4.96	7.91	79.1	0.09

## Sheet: Fig. 2F
CD4_R_post	CD4_NR_post	CD8_R_post	CD8_NR_post
12.7	5.76	31.2	6.14
4.86	5.29	12.6	6.26
1.44	8.42	4.07	4.81
10.2	4.06	7.11	3.1
7.26	8.37	4.44	1.8
3.6	22.5	6.02	1.96
5.92	1.6	7	2.13
3.49	5.57	1.65	9.49
9.55		14.3

## Sheet: Fig. 2G-H
	Therapy	Response	Stage	BRAF	PDL1	PFS	Progressed	Overall survival	Dead	tIgG4_Vd1	tIgG4_Vd2	tIgG4_CD4	tIgG4_CD8
1	mono	R	1	T	1	2400	F	2639	F
2	mono	R	3	F	0	789	F	2455	T	18.4	8.71	12.7	31.2
3	mono	R	3	F	0	2398	F	2630	F	17.8	4.64	4.86	12.6
4	mono	R	1	F	1	306	T	569	T	1.73	0.91	1.44	4.07
5	mono	R	2	T	0	2159	F	2609	F	40.1	2.17	10.2	7.11
6	mono	R	3	F	1	1526	T	2521	F	23.6	0.73	7.26	4.44
7	mono	R	2	T	1	781	T	2484	F	28.7	0.28	3.6	6.02
8	mono	R	1	F	1	772	T	1185	T	37.2	3.61	5.92	7
9	mono	R	2	F		476	F	476	F	1.95	0	3.49	1.65
10	mono	R	3	F	1	476	F	476	F	24.5	2.89	9.55	14.3
11	mono	NR	3	T	0	138	T	384	T	7.67	1.1	5.76	6.14
12	mono	NR	1	F	0	84	T	222	T	12.02	0.66	8.42	4.81
13	mono	NR	3	F	1	147	T	237	T	3.8	0.4	5.29	6.26
14	mono	NR	1	T	0	77	T	1448	T	5.01	0.34	4.06	3.1
15	mono	NR	3	F	1	87	T	165	T	3.31	1	8.37	1.8
16	mono	NR	3	T	1	77	T	194	T	3.34	9.33	22.5	1.96
17	mono	NR	3	T	0	77	T	125	T	16.2	0	1.6	2.13
18	mono	NR	1	T	0	209	T	923	F	3.38	0.66	5.57	9.49
19	combi	R	1	T	0	1094	F	1094	F	48.1	0	23.4	21.5
20	combi	R	1	T	0	923	F	923	F	57.2	1.48	37.9	67.1
21	combi	R	4	T	0	826	F	879	T	81.5	9.12	19.6	56.2
22	combi	R	4	F	0	458	T	567	T	17.2	2.98	12.7	20.8
23	combi	R	4	T	0	725	F	725	F	61.8	21.8	35.7	51.2
24	combi	NR	4	T		89	T	161	T	26.4	16.2	36.4	31
25	combi	NR	3	F	0	78	T	208	T	14	0.34	10.5	22.2
26	combi	NR	3	F	0	140	T	454	F	36.8	19.3	22.9	36
27	combi	NR	3		0	77	T	399	F	66.7	2.66	26.5	24.1
28	combi	NR	2			77	T	204	T	88.8	1.77	22	56
