# Supplementary material for: Dynamics of checkpoint receptors in γδ T cell subsets are associated with clinical response during anti-PD-1 immunotherapies
Source: EMBO Mol Med. 2025 Nov 27;18(1):91–119. doi: 10.1038/s44321-025-00338-9 (PMC12808275; doi:10.1038/s44321-025-00338-9)
Supplement: Supplementary file 7 — Source data Fig. 7 [file 44321_2025_338_MOESM7_ESM.zip]

Archive with 13 entries (8 files):
- Figure 7/
- Figure 7/Fig. 7A-C/
- Figure 7/Fig. 7A-C/Fig. 7A-C.xls
- Figure 7/Fig. 7D/
- Figure 7/Fig. 7D/mono_Vd1_LAG3.svg
- Figure 7/Fig. 7D/mono_Vd1_sCTLA4.svg
- Figure 7/Fig. 7D/mono_Vd1_tCTLA4.svg
- Figure 7/Fig. 7E-G/
- Figure 7/Fig. 7E-G/Fig. 7E-G.xls
- Figure 7/Fig. 7H/
- Figure 7/Fig. 7H/combi_Vd1_LAG3.svg
- Figure 7/Fig. 7H/combi_Vd1_sCTLA4.svg
- Figure 7/Fig. 7H/combi_Vd1_tCTLA4.svg
