# Supplementary material for: Dynamics of checkpoint receptors in γδ T cell subsets are associated with clinical response during anti-PD-1 immunotherapies
Source: EMBO Mol Med. 2025 Nov 27;18(1):91–119. doi: 10.1038/s44321-025-00338-9 (PMC12808275; doi:10.1038/s44321-025-00338-9)
Supplement: Supplementary file 7 — Source data Fig. 7 [file 44321_2025_338_MOESM7_ESM.zip › Figure 7/Fig. 7A-C/Fig. 7A-C.xls]

## Sheet: Fig. 7A
Media_R_d0	Media_R_post	Media_NR_d0	Media_NR_post	Media_Healthy ctrl	aCD3+IL-15_R_d0	aCD3+IL-15_R_post	aCD3+IL-15_NR_d0	aCD3+IL-15_NR_post	aCD3+IL-15_Healthy ctrl
0.9	0	0.31	0.19	2.84	20.8	5.41	25.1	34.1	39.1
0.75	0.44	1.5	0.09	3.66	72.7	65.5	11.2	39.8	55.5
3.72	11.8	0.16	4.91	0.17	43.4	66.7	44.1	36.1	63.8
2.29	1.91	0	0.07	0.47	41.8	35.3	16.7	63.2	74.3
0.89	0.76	1.23		1.08	26.3	20.8	2.17		44
				2.97					54.5
				1.4					70.3
				1.6					19.2
				0.27					47.5
				0.13					51.5

## Sheet: Fig. 7B
Media_R_d0	Media_R_post	Media_NR_d0	Media_NR_post	Media_Healthy ctrl	aCD3+IL-15_R_d0	aCD3+IL-15_R_post	aCD3+IL-15_NR_d0	aCD3+IL-15_NR_post	aCD3+IL-15_Healthy ctrl
0	0	1.35	0.38	0.74	23.7	5.41	4.48	4.49	13.8
0.3	0.44	1.4	0.62	0.67	13.3	9.54	4.4	6	28.5
0.53	0.9	0.36	5.1	0.14	30.3	47.1	7.48	39.6	21.5
4.46	3.27	6.9	0.07	0.1	14.6	17.8	0	24.2	28.9
5.91	7.41	1.01		0	15.8	25.2	5.26		15.5
				0.29					27.6
				0.45					47.5
				1.79					21.4
				0.07					13.5
				0.06					7.74

## Sheet: Fig. 7C
Media_R_d0	Media_R_post	Media_NR_d0	Media_NR_post	Media_Healthy ctrl	aCD3+IL-15_R_d0	aCD3+IL-15_R_post	aCD3+IL-15_NR_d0	aCD3+IL-15_NR_post	aCD3+IL-15_Healthy ctrl
0	0.32	0	2.99	0.37	0	0	0	0	1.63
0.43	0	3.03		0.17	0	2.25	0		2.22
0		7.35		0	1.5		5		2.93
				0.18					7.49
				0					2.22
