# Supplementary material for: Dynamics of checkpoint receptors in γδ T cell subsets are associated with clinical response during anti-PD-1 immunotherapies
Source: EMBO Mol Med. 2025 Nov 27;18(1):91–119. doi: 10.1038/s44321-025-00338-9 (PMC12808275; doi:10.1038/s44321-025-00338-9)
Supplement: Supplementary file 7 — Source data Fig. 7 [file 44321_2025_338_MOESM7_ESM.zip › Figure 7/Fig. 7E-G/Fig. 7E-G.xls]

## Sheet: Fig. 7E
Media_R_d0	Media_R_post	Media_NR_d0	Media_NR_post	Media_Healthy ctrl	aCD3+IL-15_R_d0	aCD3+IL-15_R_post	aCD3+IL-15_NR_d0	aCD3+IL-15_NR_post	aCD3+IL-15_Healthy ctrl
0.95	4.88	0.3	0.23	2.84	2.27	30.4	30.5	15.3	39.1
0.2	7.64	13.9	5.88	3.66	80.5	28.9	38.6	33.6	55.5
0.89	0	0.5	0.35	0.17	31.9	20.2	26.9	18.8	63.8
1.32	0.2	3.66	10.8	0.47	32.4	36.4	57.4	42.5	74.3
12.8	1.83	1.48	3.05	1.08	29.4	45.5	6.1	26	44
				2.97					54.5
				1.4					70.3
				1.6					19.2
				0.27					47.5
				0.13					51.5

## Sheet: Fig. 7F
Media_R_d0	Media_R_post	Media_NR_d0	Media_NR_post	Media_Healthy ctrl	aCD3+IL-15_R_d0	aCD3+IL-15_R_post	aCD3+IL-15_NR_d0	aCD3+IL-15_NR_post	aCD3+IL-15_Healthy ctrl
0	6.47	0.89	0.94	0.74	4.55	44.3	8.06	5.04	13.8
0.51	11.5	14	10.1	0.67	50.7	45.2	20.2	24.1	28.5
0.25	0	0.28	0.52	0.14	6.72	6.58	11	12.9	21.5
1.21	0.05	1.83	5.99	0.1	21.2	3.92	13	22.1	28.9
3.75	0.12	1.3	2.95	0	21.8	14.2	6.25	12.9	15.5
				0.29					27.6
				0.45					47.5
				1.79					21.4
				0.07					13.5
				0.06					7.74

## Sheet: Fig. 7G
Media_R_d0	Media_R_post	Media_NR_d0	Media_NR_post	Media_Healthy ctrl	aCD3+IL-15_R_d0	aCD3+IL-15_R_post	aCD3+IL-15_NR_d0	aCD3+IL-15_NR_post	aCD3+IL-15_Healthy ctrl
0.27	0	0	1.06	0.37	0.2	7.41	0	7.32	1.63
0.68	0.43	0.82	0	0.17	0	1.55	0	4.05	2.22
			2.13	0				1.06	2.93
				0.18					7.49
				0					2.22
