# Supplementary material for: Dynamics of checkpoint receptors in γδ T cell subsets are associated with clinical response during anti-PD-1 immunotherapies
Source: EMBO Mol Med. 2025 Nov 27;18(1):91–119. doi: 10.1038/s44321-025-00338-9 (PMC12808275; doi:10.1038/s44321-025-00338-9)
Supplement: Supplementary file 8 — Source data Fig. 8 [file 44321_2025_338_MOESM8_ESM.zip]

Archive with 13 entries (8 files):
- Figure 8/
- Figure 8/Fig. 8A-C/
- Figure 8/Fig. 8A-C/Fig. 8A-C.xls
- Figure 8/Fig. 8D/
- Figure 8/Fig. 8D/mono_Vd2_LAG3.svg
- Figure 8/Fig. 8D/mono_Vd2_sCTLA4.svg
- Figure 8/Fig. 8D/mono_Vd2_tCTLA4.svg
- Figure 8/Fig. 8E-G/
- Figure 8/Fig. 8E-G/Fig. 8E-G.xls
- Figure 8/Fig. 8H/
- Figure 8/Fig. 8H/combi_Vd2_LAG3.svg
- Figure 8/Fig. 8H/combi_Vd2_sCTLA4.svg
- Figure 8/Fig. 8H/combi_Vd2_tCTLA4.svg
