# Supplementary material for: Dynamics of checkpoint receptors in γδ T cell subsets are associated with clinical response during anti-PD-1 immunotherapies
Source: EMBO Mol Med. 2025 Nov 27;18(1):91–119. doi: 10.1038/s44321-025-00338-9 (PMC12808275; doi:10.1038/s44321-025-00338-9)
Supplement: Supplementary file 8 — Source data Fig. 8 [file 44321_2025_338_MOESM8_ESM.zip › Figure 8/Fig. 8A-C/Fig. 8A-C.xls]

## Sheet: Fig. 8A
Media_R_d0	Media_R_post	Media_NR_d0	Media_NR_post	Media_Healthy ctrl	aCD3+IL-15_R_d0	aCD3+IL-15_R_post	aCD3+IL-15_NR_d0	aCD3+IL-15_NR_post	aCD3+IL-15_Healthy ctrl
0.24	0.61	0.12	0	0.16	41.7	7.64	81.1	76.9	80.4
0	0	0	0	0.11	69.5	72.4	15.4	94.7	82.2
0.18	0.37	3.7	0	0.25	36.9	60.6	44.8	33.3	80.6
0.09	0	0	0.14	0.23	58.9	66.7	66.7	54.2	89.5
0	0.47	0		0.18	24.3	58.9	0.77		80.7
				0.05					83.6
				0.03					71.8
				0.07					75.8
				0.14					79.6
				0.25					87.2

## Sheet: Fig. 8B
Media_R_d0	Media_R_post	Media_NR_d0	Media_NR_post	Media_Healthy ctrl	aCD3+IL-15_R_d0	aCD3+IL-15_R_post	aCD3+IL-15_NR_d0	aCD3+IL-15_NR_post	aCD3+IL-15_Healthy ctrl
22.6	0.61	0	0.15	0.86	63.6	6.25	46.5	43.5	71
0.42	0.54	0.75	0	0.34	43.5	42.1	21.4	60.5	72.8
0.27	0.12	0	6.67	0.08	23.6	45.2	41.4	54.5	46.9
4.53	3.66	4	0.19	0.02	41.7	59.4	12.5	31.7	63.9
9.18	7.92	0		0	18.8	71.8	5.68		67.7
				0.52					68.1
				0.8					60
				0.51					66
				0.02					61.2
				0					48.9

## Sheet: Fig. 8C
Media_R_d0	Media_R_post	Media_NR_d0	Media_NR_post	Media_Healthy ctrl	aCD3+IL-15_R_d0	aCD3+IL-15_R_post	aCD3+IL-15_NR_d0	aCD3+IL-15_NR_post	aCD3+IL-15_Healthy ctrl
0.48	0.47	0	0	0.12	6.06	6.36	0	0	5.12
0.36	0	0		0.09	1.82	4.35	0		12.6
0		0		0	0		2.22		10
				0.07					16.1
				0.04					15.5
