# Supplementary material for: Dynamics of checkpoint receptors in γδ T cell subsets are associated with clinical response during anti-PD-1 immunotherapies
Source: EMBO Mol Med. 2025 Nov 27;18(1):91–119. doi: 10.1038/s44321-025-00338-9 (PMC12808275; doi:10.1038/s44321-025-00338-9)
Supplement: Supplementary file 8 — Source data Fig. 8 [file 44321_2025_338_MOESM8_ESM.zip › Figure 8/Fig. 8E-G/Fig. 8E-G.xls]

## Sheet: Fig. 8E
Media_R_d0	Media_R_post	Media_NR_d0	Media_NR_post	Media_Healthy ctrl	aCD3+IL-15_R_d0	aCD3+IL-15_R_post	aCD3+IL-15_NR_d0	aCD3+IL-15_NR_post	aCD3+IL-15_Healthy ctrl
0	0	0.12	0.09	0.16	50	100	60.9	57.4	80.4
0.17	0.16	0.07	0.18	0.11	74.8	37.7	50.6	53.7	82.2
0	0	0.07	0.08	0.25	64.3	57.6	73.2	50.9	80.6
0.4	0.07	0	0.36	0.23	64.9	86.4	83.4	67.7	89.5
0	0	0	0.07	0.18	51.6	73.8	10	19.2	80.7
				0.05					83.6
				0.03					71.8
				0.07					75.8
				0.14					79.6
				0.25					87.2

## Sheet: Fig. 8F
Media_R_d0	Media_R_post	Media_NR_d0	Media_NR_post	Media_Healthy ctrl	aCD3+IL-15_R_d0	aCD3+IL-15_R_post	aCD3+IL-15_NR_d0	aCD3+IL-15_NR_post	aCD3+IL-15_Healthy ctrl
0	0	0.16	0.05	0.86	50	0	23.6	11	71
0.58	19.5	2.68	9.36	0.34	63.1	54.1	24.1	33.7	72.8
0.16	0.22	0.18	0.34	0.08	12.4	25.4	47.4	4.38	46.9
3.28	0	0	3.23	0.02	53.4	16.5	33.5	44.6	63.9
1.86	0.21	4.17	1.94	0	48.5	40.7	16.7	9.11	67.7
				0.52					68.1
				0.8					60
				0.51					66
				0.02					61.2
				0					48.9

## Sheet: Fig. 8G
Media_R_d0	Media_R_post	Media_NR_d0	Media_NR_post	Media_Healthy ctrl	aCD3+IL-15_R_d0	aCD3+IL-15_R_post	aCD3+IL-15_NR_d0	aCD3+IL-15_NR_post	aCD3+IL-15_Healthy ctrl
0.42	0	0.14	0.56	0.12	0	0	0	2.23	5.12
0.67	0.12	0	0	0.09	0	1.76	4.76	2.78	12.6
			0.24	0				0.15	10
				0.07					16.1
				0.04					15.5
